# Supplementary material for: DNA methylation signatures of youth-onset type 2 diabetes and exposure to maternal diabetes
Source: Clin Epigenetics. 2024 May 13;16:65. doi: 10.1186/s13148-024-01675-1 (PMC11092083; doi:10.1186/s13148-024-01675-1)
Supplement: Supplementary file 2 — Additional file 2. Table 1: Altered DNA methylation in youth with youth-onset T2D at FDR < 0.05 and effect size >= 1%. [file 13148_2024_1675_MOESM2_ESM.csv]

CpG	chr	Position	UCSC RefGene Name	Gene Position	Relation to Island	Adjusted p-value	Change in DNA methylatyion
cg00002426	chr3	57743543	SLMAP	1stExon	S_Shore	0.033047529	-1.300510018
cg00005440	chr16	8885906			OpenSea	0.003096907	2.675864676
cg00007540	chr14	103609265			S_Shelf	0.02434384	-0.769233374
cg00014380	chr16	4424290	VASN;CORO7-PAM16;CORO7	5'UTR;Body	S_Shelf	0.001732003	3.700291924
cg00024443	chr16	21569473			OpenSea	0.041717523	-1.708213191
cg00027162	chr7	151087726	WDR86	Body	OpenSea	0.04827114	-1.953019465
cg00027650	chr15	57510575	TCF12	TSS1500;Body	OpenSea	0.048865144	-1.974476071
cg00043800	chr2	74612144	LOC100189589	TSS1500	OpenSea	0.001316486	4.136741637
cg00049440	chr9	73026643	KLF9	Body	N_Shore	0.000691689	5.174392272
cg00063284	chr11	72446697	ARAP1	5'UTR	OpenSea	0.044350203	-1.812954028
cg00073243	chr19	54872627	LAIR1	ExonBnd;Body	OpenSea	0.013956824	0.185105111
cg00076653	chr4	15341878	C1QTNF7	Body	OpenSea	0.019777159	-0.382371957
cg00085819	chr22	43345443	PACSIN2	5'UTR	OpenSea	0.025078478	-0.818417771
cg00089960	chr12	122245655	SETD1B	Body	N_Shelf	0.027817854	-0.988368893
cg00111235	chr16	88597526	ZFPM1	Body	N_Shore	0.03910197	-1.59602352
cg00119214	chr12	58296513			OpenSea	0.022960011	-0.654659988
cg00119597	chr20	31235563	C20orf203	3'UTR	OpenSea	0.03532951	-1.4259989
cg00120299	chr12	53890222	MAP3K12	5'UTR	S_Shelf	9.90249244208258e-05	8.24573698
cg00127150	chr22	22862144	ZNF280B	5'UTR	N_Shore	0.049376983	-1.99462926
cg00144451	chr7	99689280	COPS6	Body	S_Shelf	0.033056679	-1.30746123
cg00151370	chr6	16323285	ATXN1	Body	N_Shelf	0.000242389	6.871720288
cg00155732	chr1	9103309	SLC2A5	Body	S_Shelf	0.0128684	0.326845159
cg00160670	chr21	35320599	LINC00649	TSS1500;Body	OpenSea	0.003078764	2.689561516
cg00161715	chr3	72128806	LINC00877	Body	OpenSea	0.033056679	-1.306229039
cg00164863	chr6	131973841	ENPP3	Body	OpenSea	0.027985114	-1.005224708
cg00170714	chr17	40724562	MLX;PSMC3IP	3'UTR	OpenSea	0.004630249	2.001839432
cg00175702	chr1	2109388	PRKCZ	Body	OpenSea	0.000694819	5.140068069
cg00177239	chr10	116581112	FAM160B1	TSS1500	N_Shore	0.026313179	-0.902328849
cg00181978	chr1	38324220	MTF1	5'UTR	N_Shore	0.046321125	-1.884384462
cg00201196	chr16	8738469	C16orf68	Body	OpenSea	0.039912146	-1.631118942
cg00202760	chr16	88871911	CDT1	Body	Island	0.01084829	0.613697269
cg00208555	chr17	62982592			OpenSea	0.015213916	0.038791109
cg00217953	chr2	97527635	SEMA4C	Body	Island	0.00241869	3.112789948
cg00218090	chr14	100485810			OpenSea	0.001652833	3.760987679
cg00222799	chr21	43655464	ABCG1	Body	Island	2.42E-05	10.24116308
cg00226651	chr17	2338521	METTL16	Body	OpenSea	0.009153743	0.868082788
cg00228496	chr2	85875472	USP39	3'UTR;Body	OpenSea	0.014976738	0.064989
cg00231361	chr3	5017589			N_Shelf	0.033287342	-1.32086145
cg00233512	chr17	76346287			N_Shelf	0.005825038	1.597996734
cg00249264	chr16	55542747	LPCAT2	TSS200	N_Shore	0.045320366	-1.849989898
cg00254556	chr8	27318934	CHRNA2	3'UTR	N_Shore	0.002431429	3.103935315
cg00259070	chr15	75335123	PPCDC	TSS1500;Body	OpenSea	0.02402044	-0.74813094
cg00267142	chr6	167104601	RPS6KA2	Body	OpenSea	0.028970454	-1.061553823
cg00276091	chr12	122501885			OpenSea	0.007899259	1.102327881
cg00277714	chr13	30459305			OpenSea	0.034852407	-1.401779587
cg00287477	chr4	185721584	ACSL1;SLED1	Body;TSS1500	N_Shelf	0.007409557	1.217332042
cg00289496	chr16	87420944	FBXO31	5'UTR	S_Shelf	0.003484907	2.484846402
cg00290355	chr3	150996599	MED12L;P2RY14	Body;TSS1500	OpenSea	0.013270341	0.263420457
cg00293235	chr17	28260252	EFCAB5	5'UTR	S_Shelf	0.012131385	0.430873297
cg00301370	chr12	10902496	LOC101928162	TSS1500	OpenSea	0.016606575	-0.089488258
cg00305700	chr18	10483307	APCDD1	Body	OpenSea	0.031137186	-1.202773441
cg00314173	chr1	15748263	EFHD2	Body	OpenSea	0.034852407	-1.401448186
cg00315525	chr20	47289466	PREX1	Body	OpenSea	0.034161276	-1.37034541
cg00323916	chr22	38057185	PDXP	Body	S_Shore	0.036105145	-1.4640253
cg00338479	chr1	38551357			OpenSea	0.023257471	-0.676214971
cg00340120	chr16	70616480	IL34	5'UTR	OpenSea	0.027849641	-0.992241234
cg00342022	chr16	80636435			OpenSea	0.049968432	-2.014529036
cg00355829	chr3	128326679			N_Shore	0.047765086	-1.93406442
cg00374627	chr1	234382721	SLC35F3	Body	OpenSea	0.015037902	0.055073246
cg00377239	chr16	89549660	ANKRD11	Body;5'UTR	OpenSea	0.039696362	-1.622630478
cg00379740	chr17	38507518	RARA	Body	OpenSea	0.002231356	3.208653626
cg00381391	chr3	33837694			N_Shelf	0.049657458	-2.005424122
cg00382680	chr12	50429826			S_Shelf	0.011052113	0.588256331
cg00391821	chr1	10566887	PEX14	Body	OpenSea	0.04210904	-1.722951232
cg00399027	chr16	85676861	KIAA0182	5'UTR;Body	S_Shore	0.003335609	2.557978412
cg00405713	chr2	172886349	METAP1D	Body	OpenSea	0.027059561	-0.946875333
cg00418575	chr10	81052055	ZMIZ1	Body	OpenSea	0.017671947	-0.189601477
cg00421164	chr6	7111068	RREB1	5'UTR	S_Shore	0.033047529	-1.302766683
cg00421356	chr2	233843507	NGEF	5'UTR	OpenSea	0.043254147	-1.772806418
cg00427604	chr16	55542751	LPCAT2	TSS200	N_Shore	0.046671887	-1.899389845
cg00432659	chr18	11151283			S_Shore	0.025164138	-0.824596651
cg00438838	chr19	3694277	PIP5K1C	Body	N_Shelf	0.023920463	-0.733918961
cg00453636	chr16	357298	AXIN1	Body	S_Shelf	0.026308047	-0.901731116
cg00456797	chr2	207233872			OpenSea	0.035255398	-1.42162633
cg00465267	chr20	50113946	NFATC2	Body	OpenSea	0.040571779	-1.659908175
cg00468380	chr8	11549521			N_Shore	0.015184037	0.041957304
cg00472687	chr19	42585457	ZNF574	3'UTR	S_Shore	0.003741195	2.373209444
cg00472758	chr16	2552820	TBC1D24	3'UTR	S_Shelf	0.007754113	1.132047598
cg00488091	chr6	144536326			N_Shore	0.009919274	0.741545803
cg00502254	chr1	12201600	TNFRSF8	Body	OpenSea	0.00071524	5.090103783
cg00504445	chr5	66712085			OpenSea	0.043106137	-1.762013444
cg00508575	chr12	90050967	ATP2B1	TSS1500	OpenSea	0.03162162	-1.232319226
cg00513479	chr18	21002225	TMEM241	Body	OpenSea	0.040932126	-1.672971877
cg00517855	chr8	146016408	RPL8	Body	N_Shore	0.033543356	-1.337444346
cg00520583	chr16	30492903	ITGAL	ExonBnd;Body	OpenSea	0.003576852	2.442777627
cg00526281	chr11	48101308	PTPRJ	Body	OpenSea	0.022025427	-0.580573406
cg00530592	chr8	37639753			OpenSea	0.002824509	2.819511949
cg00530757	chr15	38766437	FAM98B	Body	OpenSea	0.048427848	-1.959963586
cg00531745	chr6	34191048			N_Shore	0.011601284	0.504354746
cg00537820	chr9	140346864	NELF	Body	N_Shore	0.002914144	2.763870761
cg00539491	chr11	66568628	C11orf80	Body	OpenSea	0.005215164	1.785982589
cg00540570	chr20	36024669	SRC	Body	OpenSea	0.000535066	5.593682772
cg00551910	chr14	70037973	C14orf162	TSS200	N_Shore	0.018863818	-0.301176178
cg00554833	chr10	50520086	C10orf71	5'UTR	OpenSea	0.022534449	-0.626035845
cg00561739	chr5	1807733	NDUFS6	Body	OpenSea	0.012629575	0.358050763
cg00574958	chr11	68607622	CPT1A	5'UTR	N_Shore	0.036946195	-1.501586502
cg00575846	chr12	56120877	CD63	Body	N_Shore	0.021263374	-0.521730011
cg00586070	chr2	64248840			S_Shore	0.033047529	-1.301442866
cg00590152	chr17	74003831	EVPL	Body	Island	0.016144769	-0.044353671
cg00592995	chr20	56196368	ZBP1	TSS1500	OpenSea	0.031993717	-1.24955855
cg00599410	chr22	21399663	LOC400891;P2RX6P	TSS1500	N_Shore	0.034578939	-1.389159855
cg00607627	chr16	28995994	LAT	TSS200;TSS1500	OpenSea	0.016517415	-0.083118703
cg00607630	chr16	9030093	USP7	Body	OpenSea	0.013355013	0.250962707
cg00609673	chr20	62703717			N_Shore	0.01211339	0.434620377
cg00610442	chr1	154967112			OpenSea	0.026590433	-0.917757487
cg00615592	chr6	158937125			N_Shore	0.04279304	-1.749692319
cg00631939	chr18	59856275	KIAA1468	Body	S_Shore	0.005561145	1.665579984
cg00634542	chr2	219254588	SLC11A1	Body	N_Shore	0.036851333	-1.496390895
cg00635788	chr1	26145583	MTFR1L	TSS1500	N_Shore	0.01787215	-0.208620015
cg00643392	chr19	12946856	RTBDN	TSS1500	S_Shore	0.029084144	-1.071500195
cg00648203	chr9	138967195	NACC2	5'UTR	Island	0.02414903	-0.758070682
cg00658411	chr16	4467558	CORO7	TSS1500	S_Shore	0.034161276	-1.370539334
cg00672712	chr7	99752629	C7orf43	3'UTR	N_Shelf	0.009605705	0.78648851
cg00683922	chr1	207242569	PFKFB2	Body	OpenSea	0.007575215	1.181379768
cg00689020	chr8	671652	ERICH1	Body	OpenSea	0.037434795	-1.52377635
cg00691123	chr3	11632974	VGLL4	Body	OpenSea	0.014514776	0.124506352
cg00700039	chr18	2659555	SMCHD1	Body	S_Shelf	0.017671947	-0.189794611
cg00717678	chr17	1554577	PRPF8;RILP	Body;TSS1500	S_Shore	0.004004328	2.267219478
cg00721951	chr3	50195482	SEMA3F	5'UTR	S_Shelf	0.048895376	-1.976155646
cg00729986	chr1	115262206	CSDE1	ExonBnd;Body	OpenSea	0.029738543	-1.12539371
cg00739259	chr8	29858411			OpenSea	0.000332205	6.396507332
cg00748720	chr15	49284453	SECISBP2L	Body	OpenSea	0.035122166	-1.413892171
cg00752973	chr14	75114694			OpenSea	0.019370693	-0.34085529
cg00769197	chr9	130474094	C9orf117	Body;ExonBnd	N_Shelf	0.020344557	-0.448039241
cg00771084	chr2	242598843	ATG4B	Body	OpenSea	0.041388507	-1.694024103
cg00771469	chr14	23260933	SLC7A7	Body	OpenSea	0.008700409	0.950679195
cg00773099	chr16	17364399	XYLT1	Body	OpenSea	0.023895076	-0.728892517
cg00812081	chr20	32228408	CBFA2T2	Body	N_Shelf	0.049699399	-2.007518991
cg00814401	chr18	57529710			OpenSea	0.049916364	-2.012841184
cg00821310	chr1	6420733	ACOT7	Body;5'UTR;1stExon	OpenSea	0.033378053	-1.325471326
cg00826902	chr1	3563954	WDR8	Body	N_Shelf	0.005046074	1.848408555
cg00837308	chr16	88473488			OpenSea	0.042432648	-1.734863811
cg00841760	chr7	158362966	PTPRN2	Body	Island	0.042432648	-1.734832054
cg00846842	chr1	24966566			N_Shelf	0.001227649	4.239235881
cg00848447	chr21	47844014	PCNT	Body	N_Shore	0.01370009	0.209771275
cg00857282	chr6	16130727	MYLIP	Body	S_Shore	0.004895408	1.905418846
cg00858078	chr17	80540329	FOXK2	Body	N_Shore	0.033056679	-1.30563016
cg00859046	chr17	73455785	KIAA0195	5'UTR	S_Shelf	0.016372432	-0.066678277
cg00863344	chr17	58249386			OpenSea	0.045579902	-1.860689656
cg00910279	chr4	106070958	TET2	5'UTR	S_Shelf	0.046437518	-1.890322682
cg00920572	chr12	54349349	HOXC12	Body	Island	0.030188657	-1.148252155
cg00926657	chr17	79880822	MAFG	Body	Island	0.046394198	-1.887913647
cg00934848	chr15	41049197			S_Shore	0.043762098	-1.79241031
cg00943065	chr12	12774513	CREBL2	Body	OpenSea	0.03381607	-1.353034449
cg00946888	chr7	29232610	CHN2	Body	N_Shore	0.018434639	-0.259557439
cg00960204	chr6	140802228			OpenSea	0.015637558	0.00040164
cg00967120	chr2	25790572	DTNB	Body	OpenSea	0.022377556	-0.614167917
cg00971695	chr14	65169664			N_Shore	0.029500421	-1.104238661
cg00994649	chr8	86131385	C8orf59	5'UTR	N_Shore	0.048371947	-1.95726093
cg00994936	chr19	1423902	DAZAP1	Body	Island	0.024041508	-0.750028285
cg01001049	chr16	8995730	USP7	Body	OpenSea	0.00412303	2.213180894
cg01004702	chr11	126326696	KIRREL3	Body	OpenSea	0.0441489	-1.806014368
cg01004980	chr3	48883069	PRKAR2A	Body	N_Shore	0.00517383	1.803829216
cg01012339	chr3	50268043	GNAI2	TSS200;5'UTR;Body	S_Shelf	0.046872625	-1.905463989
cg01015245	chr13	113706662	MCF2L	Body	S_Shore	0.023412123	-0.686218294
cg01018274	chr2	204398331	RAPH1	5'UTR	N_Shore	0.023453935	-0.690218503
cg01035804	chr15	43399625	UBR1	TSS1500	OpenSea	0.042248648	-1.727457443
cg01038732	chr6	41840757	USP49	TSS1500;5'UTR	OpenSea	0.026015587	-0.879054897
cg01050235	chr17	80217438	CSNK1D	Body	OpenSea	0.004530971	2.03656274
cg01051200	chr20	61923909	COL20A1	TSS1500	N_Shelf	0.029106365	-1.074528752
cg01063003	chr9	137298350	RXRA	TSS200;Body	N_Shore	0.022025427	-0.581306216
cg01063280	chr6	108167599			N_Shore	0.005803609	1.605331348
cg01067137	chr16	31090322	ZNF646	Body	N_Shore	0.004949067	1.887156905
cg01067940	chr19	47834455	C5AR2	TSS1500	OpenSea	0.011898701	0.463148685
cg01077439	chr16	27792740			OpenSea	0.018372085	-0.2528326
cg01082229	chr20	61825707			S_Shelf	0.04343907	-1.778447127
cg01089682	chr6	43823056			OpenSea	0.000303814	6.536380993
cg01125010	chr17	76134099	TMC8	Body	N_Shelf	0.023594864	-0.699591738
cg01132602	chr15	78297823	TBC1D2B	Body	OpenSea	0.045320366	-1.850315114
cg01136942	chr9	124060155	GSN	5'UTR	N_Shore	0.010561299	0.654414748
cg01138171	chr2	131724244	ARHGEF4	Body	S_Shelf	0.043206837	-1.767485252
cg01144886	chr1	234987955			OpenSea	0.006938934	1.315793744
cg01149400	chr12	56665134			OpenSea	0.00453029	2.046464937
cg01154993	chr11	72998945	P2RY6	5'UTR;Body	OpenSea	0.027985114	-1.005319362
cg01155138	chr2	86306243	POLR1A	Body	OpenSea	0.011180513	0.556695527
cg01157771	chr11	8719166	ST5	ExonBnd;Body	OpenSea	0.047903708	-1.938811968
cg01159791	chr4	39611476	SMIM14	5'UTR	OpenSea	0.034561375	-1.388355246
cg01162866	chr22	42241482	SREBF2	Body	OpenSea	0.020369725	-0.454976584
cg01166384	chr9	138970602	NACC2	5'UTR	S_Shelf	0.004328064	2.139785296
cg01168289	chr11	32421514	WT1	Body	OpenSea	0.008488706	0.986853204
cg01177100	chr3	9176211	SRGAP3	Body	N_Shore	0.035219164	-1.420015428
cg01179713	chr1	2145637	FAAP20	TSS1500	S_Shore	0.006015117	1.527788327
cg01194405	chr17	79680320	SLC25A10	Body	S_Shore	0.041289648	-1.689839412
cg01194407	chr10	99266123	UBTD1	Body	OpenSea	0.043456505	-1.78123743
cg01195120	chr1	93613756			OpenSea	0.023927286	-0.734638039
cg01206174	chr9	131387007	MIR1268A;SPTAN1	Body	OpenSea	0.019165281	-0.324046915
cg01211396	chr6	30624478	DHX16	Body	OpenSea	0.008802579	0.923339096
cg01218047	chr20	47238246			OpenSea	0.047920171	-1.940862195
cg01257194	chr9	116161247	ALAD	5'UTR	N_Shore	0.027354174	-0.963671733
cg01262564	chr9	134520798	RAPGEF1	Body	OpenSea	0.045039079	-1.839311328
cg01272944	chr6	159085098	SYTL3	Body	OpenSea	0.044251756	-1.809798988
cg01276590	chr12	113843731			OpenSea	0.035933908	-1.454210371
cg01278651	chr16	170122	NPRL3	Body;5'UTR	OpenSea	0.035140594	-1.41534788
cg01279378	chr15	40531871	PAK6	5'UTR;TSS200	S_Shore	0.04944234	-1.996203016
cg01280180	chr3	138047362	TXNDC6	5'UTR	N_Shore	0.042101311	-1.721673482
cg01298987	chr16	30005856	HIRIP3	Body	N_Shore	0.009454603	0.810281896
cg01304182	chr16	30409908	ZNF48	Body	N_Shore	0.011166405	0.560351015
cg01317060	chr16	17372022	XYLT1	Body	OpenSea	0.039689871	-1.621791239
cg01317633	chr17	43373139	MAP3K14	5'UTR	OpenSea	0.019300642	-0.335200796
cg01327395	chr17	73084978	SLC16A5	5'UTR	S_Shore	0.01402295	0.172870963
cg01330620	chr19	8609213	MYO1F	Body	OpenSea	0.035947362	-1.455671818
cg01332882	chr20	47874155	ZNFX1	Body	OpenSea	0.038516158	-1.572304588
cg01336895	chr16	67178995	C16orf70	Body	OpenSea	0.043206837	-1.769412656
cg01337593	chr3	15144395			S_Shelf	0.029255166	-1.087315056
cg01346725	chr1	109622977			OpenSea	0.048238567	-1.951576844
cg01356504	chr8	8209715	SGK223	Body	OpenSea	0.021573627	-0.543465911
cg01360936	chr3	133289810			N_Shelf	0.025158713	-0.823963484
cg01361579	chr9	38039369	SHB	Body	OpenSea	0.026015587	-0.879838667
cg01366338	chr1	19230460	ALDH4A1	TSS1500	S_Shore	0.024170923	-0.759751586
cg01370013	chr7	151554001	PRKAG2	Body	OpenSea	0.021580686	-0.544764801
cg01373896	chr19	1854724	KLF16	Body	Island	0.001935554	3.513192588
cg01375248	chr3	142724451	SR140	Body	S_Shelf	0.01748953	-0.169290895
cg01378515	chr3	124773106	HEG1	Body	N_Shore	0.022129093	-0.589624674
cg01381586	chr2	10587627	ODC1;SNORA80B	5'UTR;TSS1500	N_Shore	0.003576852	2.452486049
cg01383911	chr6	30297627	TRIM39	Body	S_Shelf	0.03615256	-1.466824945
cg01385679	chr20	45033155	ELMO2	5'UTR	N_Shore	0.046427787	-1.889498557
cg01400685	chr11	61598025	FADS2	Body	S_Shore	0.033390764	-1.328503155
cg01403010	chr22	38609534	MAFF	5'UTR	N_Shore	0.007862544	1.11034527
cg01410314	chr9	77641437	C9orf41	Body	N_Shore	0.042432648	-1.734226803
cg01421737	chr1	224647109			OpenSea	0.009204957	0.85812206
cg01425405	chr17	48072705	DLX3	TSS200	N_Shore	0.028675633	-1.041955346
cg01433332	chr16	85407575			Island	0.027367727	-0.965287133
cg01435442	chr15	101773125	CHSY1	Body	OpenSea	0.002892175	2.775869072
cg01436624	chr6	43674465			OpenSea	0.004418177	2.100361706
cg01437709	chr15	41246346	CHAC1	Body	S_Shore	0.045631797	-1.862536938
cg01456517	chr10	6205229	PFKFB3	Body	N_Shore	0.047018707	-1.909410605
cg01457573	chr11	72003887	CLPB	3'UTR	OpenSea	0.030969798	-1.191609499
cg01460536	chr12	53730380	SP7	5'UTR;TSS1500	OpenSea	0.03558625	-1.439344722
cg01477978	chr18	9758564	RAB31	Body	OpenSea	0.035802041	-1.448218059
cg01482779	chr11	6552435	DNHD1	Body	OpenSea	0.041289648	-1.689554242
cg01484899	chr17	80554164	FOXK2	Body	N_Shore	0.019878475	-0.395791303
cg01485268	chr1	202820223			OpenSea	0.028259084	-1.020667218
cg01486260	chr16	31379850	ITGAX	Body	N_Shelf	0.037501313	-1.527744696
cg01487803	chr17	4674220	TM4SF5	TSS1500	OpenSea	0.005924565	1.569894476
cg01493106	chr22	20793477	SCARF2	TSS1500	S_Shore	0.000971787	4.617255487
cg01497311	chr22	43509821	BIK	5'UTR	S_Shelf	0.026718457	-0.925881125
cg01499988	chr9	35755346	MSMP	TSS1500	N_Shore	0.018767372	-0.292934582
cg01506154	chr1	110166278	AMPD2	Body;TSS1500	S_Shelf	0.033754377	-1.347829198
cg01507424	chr12	58329015	LOC100506844	Body	N_Shore	0.02229731	-0.604929321
cg01516459	chr6	13195323	PHACTR1	Body	OpenSea	0.030671644	-1.176988016
cg01520681	chr3	32810320	CNOT10	Body	OpenSea	0.049619778	-2.003601096
cg01538969	chr6	30624636	DHX16	Body	OpenSea	0.000738574	5.040261457
cg01542143	chr4	3240754	HTT	Body	OpenSea	0.005446427	1.707596372
cg01566288	chr1	43225039	P3H1	Body	OpenSea	0.002802678	2.858342167
cg01569898	chr2	182628996			OpenSea	0.045027701	-1.83647413
cg01582532	chr16	85676526	KIAA0182	5'UTR;Body	Island	0.000271713	6.71264412
cg01583646	chr15	43576419	TGM7	Body	OpenSea	0.025272396	-0.831670284
cg01590051	chr17	3632547	ITGAE	Body	OpenSea	0.029738543	-1.123529805
cg01607789	chr1	211753430	SLC30A1	TSS1500	S_Shore	0.037501313	-1.527955263
cg01608714	chr9	136209020	MED22	3'UTR;Body	OpenSea	0.012966909	0.308442596
cg01621943	chr17	53531409			OpenSea	0.019800905	-0.385124664
cg01622781	chr1	202107876	ARL8A	Body	OpenSea	0.012894436	0.32050301
cg01632425	chr15	30338222			S_Shore	0.037581311	-1.532328138
cg01637169	chr3	13459281	NUP210	Body	N_Shore	0.033318717	-1.323091721
cg01638101	chr2	74612812	LOC100189589	TSS200	OpenSea	0.026944657	-0.939185158
cg01642992	chr2	173892284	RAPGEF4	Body	OpenSea	0.005458411	1.701775617
cg01650399	chr11	65392579	PCNXL3	Body	OpenSea	0.002688451	2.927007806
cg01651680	chr6	32913068			OpenSea	0.008693506	0.952398715
cg01662427	chr20	1881696	SIRPA	Body	OpenSea	0.001430268	3.992649566
cg01676795	chr7	75586348	POR	Body	OpenSea	0.027918926	-1.000008088
cg01680288	chr17	3861575	ATP2A3	Body	OpenSea	0.021577533	-0.544132126
cg01689405	chr1	26370407	SLC30A2	Body	N_Shore	0.039425058	-1.612849404
cg01692574	chr17	40687576	NAGLU	TSS1500	N_Shore	0.017927129	-0.214932974
cg01695279	chr15	83733816	BTBD1	Body	N_Shore	0.008771739	0.928591794
cg01695994	chr17	80246403			N_Shelf	0.000535066	5.575294961
cg01711721	chr9	116110382	BSPRY	TSS1500	N_Shore	0.036353029	-1.475476893
cg01716288	chr9	35539251	RUSC2	5'UTR;Body	OpenSea	0.015029543	0.057494273
cg01719268	chr16	50244074	PAPD5	Body	OpenSea	1.54020248469694e-05	11.08743178
cg01724607	chr6	99278360			N_Shore	0.026590433	-0.918044531
cg01732617	chr19	11691153	ACP5	TSS1500	S_Shore	0.007884007	1.105979463
cg01736477	chr19	6892577	ADGRE1	Body	OpenSea	0.001386325	4.069245814
cg01740001	chr19	47579456	ZC3H4	Body	OpenSea	0.000961243	4.642391513
cg01740695	chr20	34041737	CEP250	TSS1500	N_Shore	0.011564953	0.516196994
cg01742370	chr1	228352412	C1orf69	TSS1500	N_Shore	0.00623799	1.471364967
cg01746055	chr1	109842568	MYBPHL	Body	OpenSea	0.026138854	-0.888976615
cg01752072	chr1	38356296	INPP5B	Body	OpenSea	0.040481018	-1.654307763
cg01768328	chr17	1634018	WDR81	Body	N_Shelf	0.044812231	-1.82762516
cg01770296	chr1	222792554	MIA3	Body	S_Shore	0.031142169	-1.20398893
cg01770362	chr8	23385913	SLC25A37	TSS1500	N_Shore	0.034969463	-1.405923255
cg01790618	chr20	32870445	AHCY	Body	OpenSea	0.028960582	-1.059446523
cg01795309	chr18	12302631			OpenSea	0.043446016	-1.780741814
cg01798813	chr17	3906674			N_Shore	0.02823868	-1.018600402
cg01803101	chr19	39589954	PAPL	Body	OpenSea	0.039696362	-1.622398456
cg01811695	chr16	2108342	TSC2	Body	S_Shelf	0.013566365	0.226811128
cg01837788	chr11	57315686	SMTNL1	Body	OpenSea	0.019942234	-0.403618567
cg01844798	chr13	31317247	ALOX5AP	Body	OpenSea	0.029535749	-1.108355137
cg01863731	chr18	60810665	BCL2	Body	OpenSea	0.022185323	-0.593509307
cg01865484	chr19	49609888	SNRNP70	Body	N_Shore	0.024019653	-0.745313571
cg01876632	chr6	35383604	PPARD	Body	OpenSea	0.040746364	-1.665838737
cg01896884	chr12	9066210	PHC1	TSS1500	N_Shore	0.009270664	0.845798076
cg01901579	chr14	95615731	DICER1	5'UTR	OpenSea	0.045414139	-1.854502576
cg01906801	chr17	38191472	MED24	Body	OpenSea	0.002540392	3.040358774
cg01908398	chr22	39835407			OpenSea	0.029233453	-1.084557476
cg01916058	chr7	99016932	BUD31;PTCD1	Body;3'UTR	N_Shore	0.028125725	-1.012602228
cg01916962	chr20	62539861	DNAJC5	5'UTR	OpenSea	0.011138608	0.566311164
cg01917980	chr10	31320196	ZNF438	Body;5'UTR	N_Shore	0.00873884	0.941674739
cg01923915	chr2	96965099	SNRNP200	Body	OpenSea	0.027545515	-0.973042314
cg01927825	chr1	2121724	C1orf86;LOC100128003	Body	Island	0.027849641	-0.991590016
cg01928516	chr17	2208377	SMG6;SRR	TSS1500;5'UTR	S_Shore	1.47459496962746e-05	11.18972226
cg01936636	chr11	3058446	CARS	Body	OpenSea	0.003420394	2.516669327
cg01936707	chr6	30860905	DDR1	Body	OpenSea	0.047713997	-1.932555089
cg01942106	chr16	88228257			OpenSea	0.007135366	1.270138163
cg01942394	chr16	56641998	MT2A	TSS1500	N_Shore	0.047348242	-1.920533854
cg01943179	chr5	1499318	LPCAT1	Body	OpenSea	0.023402118	-0.68535038
cg01944226	chr17	80188056	SLC16A3	5'UTR	Island	0.000303814	6.543813684
cg01946790	chr13	30951587			OpenSea	0.028967456	-1.060823541
cg01950369	chr17	40054986	ACLY	Body	OpenSea	0.03162162	-1.232862449
cg01951815	chr8	28905017	HMBOX1	Body	OpenSea	0.026159075	-0.892211895
cg01964004	chr2	74196572	DGUOK-AS1	Body	OpenSea	0.003576852	2.44373362
cg01970904	chr2	172014013	TLK1	Body;5'UTR	N_Shelf	0.030283845	-1.153787171
cg01995927	chr1	24257839			OpenSea	4.46115362833673e-05	9.462213118
cg02002324	chr8	64107602	YTHDF3	Body	OpenSea	0.019449597	-0.351485279
cg02013655	chr22	18390007	MICAL3	TSS1500;5'UTR	OpenSea	0.040571779	-1.658810564
cg02014762	chr4	39653627			OpenSea	0.048895376	-1.976346163
cg02017285	chr1	234760156			OpenSea	0.002802678	2.85107166
cg02020911	chr19	54368969	MYADM	TSS1500;1stExon;5'UTR	N_Shore	0.017953612	-0.221532076
cg02029665	chr22	46441799	LOC100271722	TSS1500	S_Shore	0.02164102	-0.549395704
cg02030454	chr1	35250489	GJB3	Body	Island	0.00517383	1.799478033
cg02032449	chr15	75196883	C15orf17	Body	N_Shore	0.024951804	-0.808370242
cg02033302	chr14	35822554			OpenSea	0.040460338	-1.65262981
cg02036215	chr1	5776780			OpenSea	0.023546084	-0.69532915
cg02038126	chr11	62371432	EML3	ExonBnd;Body	S_Shore	0.031733441	-1.238684954
cg02049955	chr11	118045910	SCN2B	Body	OpenSea	0.00453029	2.04494565
cg02050917	chr1	2173571	SKI	Body	OpenSea	0.006015117	1.534628847
cg02053425	chr12	123872423	SETD8	Body	N_Shore	0.014589625	0.110233732
cg02061130	chr17	1387922	MYO1C	5'UTR;Body	N_Shore	8.62337756912976e-05	8.505642857
cg02065192	chr1	6421414	ACOT7	Body;TSS1500	OpenSea	0.031162352	-1.206868774
cg02066364	chr1	43848172			OpenSea	0.030671644	-1.177504592
cg02079413	chr11	2986505	SNORA54;NAP1L4	TSS1500;Body	OpenSea	0.011862255	0.467971664
cg02088582	chr8	146013879	ZNF34	TSS1500	S_Shore	0.001227649	4.240750255
cg02095988	chr14	69801210	GALNT16	Body	OpenSea	0.040124781	-1.638536309
cg02097120	chr1	154492952	TDRD10	Body	OpenSea	0.026623835	-0.919647244
cg02104952	chr1	201481480			OpenSea	0.004544965	2.032043154
cg02107801	chr20	31482551			OpenSea	0.001577582	3.835600829
cg02109988	chr1	234792752	LOC101927787	Body	OpenSea	0.012607311	0.362482111
cg02112168	chr14	45579561	PRPF39;SNORD127	Body;TSS1500	OpenSea	0.030657048	-1.175170963
cg02135682	chr16	74729465	MLKL	Body	OpenSea	0.033056679	-1.30601488
cg02139308	chr9	366720	DOCK8	Body	OpenSea	0.025359809	-0.839210485
cg02147952	chr10	104478447	SFXN2	5'UTR	S_Shelf	0.007600098	1.163602316
cg02150218	chr6	157341044	ARID1B	Body	N_Shore	0.027817854	-0.988773399
cg02163778	chr17	59893520	BRIP1	Body	OpenSea	0.033444993	-1.331675037
cg02170785	chr14	69650830			OpenSea	0.036973057	-1.504417081
cg02183564	chr7	76874892	CCDC146	Body	OpenSea	0.02843384	-1.028604114
cg02191127	chr19	13240406	NACC1	5'UTR	OpenSea	0.010561299	0.655143917
cg02196730	chr15	80188777	MTHFS	Body	N_Shore	0.009204957	0.858165164
cg02198878	chr2	27549063	GTF3C2	3'UTR	OpenSea	0.010751416	0.626497631
cg02203067	chr16	87866800	SLC7A5	Body	OpenSea	0.031423879	-1.221699194
cg02212173	chr1	243876835	AKT3	Body	OpenSea	0.002570137	3.023685342
cg02215171	chr4	89379156	HERC5	Body	S_Shore	0.000465497	5.873003934
cg02225649	chr2	38999160			OpenSea	0.014062254	0.166280495
cg02240352	chr19	48011737	NAPA	Body	OpenSea	0.007884007	1.105555212
cg02246876	chr14	23586582	CEBPE	3'UTR	OpenSea	0.009101242	0.878702169
cg02247765	chr14	103860705	MARK3	Body	OpenSea	0.002876818	2.788407695
cg02267647	chr2	24684400			OpenSea	0.028034767	-1.0076138
cg02268851	chr11	47545207	CELF1	1stExon;5'UTR	OpenSea	0.034098565	-1.366811108
cg02285159	chr20	31982562	CDK5RAP1	Body	OpenSea	0.011138608	0.565164624
cg02290284	chr8	144275267			OpenSea	0.049916364	-2.013066434
cg02304370	chr11	587926	PHRF1	Body	N_Shore	0.000380481	6.1632001
cg02305358	chr17	75930111			OpenSea	0.02974821	-1.126986401
cg02305757	chr6	33382557	PHF1	Body	N_Shelf	0.003884206	2.306848012
cg02312904	chr17	59234870	BCAS3	Body	OpenSea	0.010323829	0.69027432
cg02327719	chr1	26185386	C1orf135	Body	N_Shore	0.017568216	-0.175798129
cg02343881	chr3	171483534	PLD1	5'UTR	OpenSea	0.004428444	2.093297759
cg02355915	chr6	91284373	MAP3K7	Body	OpenSea	0.001017249	4.558519248
cg02358434	chr16	28995271	SPNS1;LAT	Body;TSS1500	OpenSea	0.01726056	-0.149999413
cg02361196	chr9	130866500	SLC25A25	Body	OpenSea	0.029324478	-1.091692826
cg02365539	chr7	2136919	MAD1L1	Body	OpenSea	0.026711621	-0.925229611
cg02369308	chr12	12000852	ETV6;RNU6-19P	Body	OpenSea	0.035410139	-1.43053759
cg02370100	chr21	43655256	ABCG1	Body	Island	1.83182920120918e-05	10.62041993
cg02371935	chr16	87521363	ZCCHC14	Body	OpenSea	0.008997065	0.894477404
cg02377024	chr2	96805411	ASTL	TSS1500	OpenSea	0.018746526	-0.28907234
cg02378763	chr9	134363027	PRRC2B	Body	OpenSea	0.029233453	-1.084724578
cg02385309	chr22	38609371	MAFF	5'UTR	N_Shore	8.62337756912976e-05	8.444222196
cg02389505	chr15	77389772			OpenSea	0.042432648	-1.73413953
cg02391023	chr16	30774553	C16orf93;RNF40	TSS1500;Body	S_Shore	0.021357639	-0.527437449
cg02415661	chr19	16308183	AP1M1	TSS1500	N_Shore	0.043813726	-1.795151006
cg02415719	chr7	156573681	LMBR1	Body	OpenSea	0.009401745	0.821474326
cg02419362	chr12	121203948	SPPL3	Body	OpenSea	0.026100386	-0.886329859
cg02425145	chr5	41844744	OXCT1	Body	OpenSea	0.029557769	-1.111549503
cg02436083	chr4	103750639	UBE2D3;LOC105377348	TSS1500;Body;5'UTR	S_Shore	0.03532951	-1.426158699
cg02445229	chr19	4634006			N_Shelf	0.036293824	-1.473003209
cg02451018	chr21	30503184	MAP3K7CL	1stExon;5'UTR;Body	OpenSea	0.037117154	-1.511310693
cg02454536	chr15	68713677	ITGA11	Body	OpenSea	0.029831884	-1.131486965
cg02458589	chr1	155646548	YY1AP1	ExonBnd;Body;5'UTR	OpenSea	0.009649809	0.779776367
cg02463555	chr3	71240322	FOXP1	Body	OpenSea	0.02870614	-1.04719475
cg02475902	chr3	195542553			OpenSea	0.000204249	7.287787573
cg02481588	chr16	31153317	PRSS36	Body	N_Shore	0.026138854	-0.888741282
cg02485922	chr16	30379391	TBC1D10B	Body	N_Shore	0.011138608	0.572299485
cg02490547	chr2	230941042			OpenSea	0.037099903	-1.510406471
cg02504384	chr16	2132245	TSC2	Body	N_Shelf	0.000149702	7.76328409
cg02506753	chr1	1245184	PUSL1	Body	Island	0.006450735	1.422585168
cg02508743	chr8	56903623	LYN	Body	OpenSea	0.00438491	2.114297292
cg02512762	chr8	134815617			OpenSea	0.003273335	2.597978811
cg02519014	chr7	80329540			OpenSea	0.035231455	-1.420664451
cg02522014	chr5	81126296			OpenSea	0.033378053	-1.325779873
cg02529547	chr17	48259089			OpenSea	0.018131145	-0.237124561
cg02540736	chr14	100774063	SLC25A29;MIR345	TSS1500;TSS200	S_Shore	0.030402197	-1.163891734
cg02547054	chr12	48296637	VDR	5'UTR	N_Shelf	0.010735873	0.628727038
cg02547120	chr22	38006691	GGA1	Body;5'UTR	S_Shore	0.007637086	1.152583277
cg02556345	chr10	124181965	PLEKHA1	Body	OpenSea	0.005429832	1.716083643
cg02559928	chr3	195915875			OpenSea	0.036002583	-1.458835079
cg02563485	chr1	212854527			OpenSea	0.039339274	-1.607354245
cg02586876	chr10	79743700	POLR3A	Body	OpenSea	0.019914556	-0.399592204
cg02589986	chr2	7027871	RSAD2	Body	OpenSea	0.043682145	-1.789970876
cg02596819	chr16	9045869	USP7	Body	N_Shore	0.02284166	-0.644134465
cg02613295	chr7	2564256	LFNG	Body	N_Shore	0.047915875	-1.939882625
cg02618071	chr17	42406184			S_Shelf	0.009101242	0.87695629
cg02619001	chr17	47592333	NGFR	3'UTR	S_Shore	0.016286894	-0.059814182
cg02637584	chr12	90251882			OpenSea	0.014544628	0.114517946
cg02639080	chr6	28874754	TRIM27	Body	OpenSea	0.019255779	-0.33087751
cg02639366	chr1	36275039	EIF2C4	Body	S_Shore	0.034302863	-1.37605437
cg02641839	chr1	6420826	ACOT7	TSS200;Body	OpenSea	0.016947808	-0.124729392
cg02642126	chr8	141046516	TRAPPC9	Body	OpenSea	0.029317897	-1.090827804
cg02652361	chr11	65263917	MALAT1	TSS1500	N_Shore	0.019409133	-0.346748945
cg02654683	chr16	2872781			OpenSea	0.026914292	-0.936542362
cg02681400	chr19	15375283	BRD4	Body	OpenSea	0.007827871	1.118885518
cg02683853	chr1	180940271			OpenSea	0.021935816	-0.569232261
cg02703525	chr1	36183285	C1orf216	5'UTR	N_Shore	3.94924754080126e-05	9.655618563
cg02722435	chr8	28923626			OpenSea	0.010781543	0.620966164
cg02725292	chr1	206781732	EIF2D	Body	OpenSea	0.002570137	3.00933136
cg02726278	chr4	7053991	TADA2B	Body	S_Shore	0.045072884	-1.841582273
cg02727591	chr19	40168558	LOC400696	TSS1500	OpenSea	0.033670904	-1.343182368
cg02727678	chr11	60589212			OpenSea	0.042441861	-1.735617805
cg02734692	chr9	116353645	RGS3	Body;5'UTR	OpenSea	0.049267791	-1.987687735
cg02737480	chr1	19440269	UBR4	Body	OpenSea	0.011177667	0.557753952
cg02741985	chr17	80059408	CCDC57	3'UTR	S_Shore	0.004718332	1.970043492
cg02752037	chr19	4829518	TICAM1	5'UTR	N_Shore	0.024118776	-0.755996259
cg02755900	chr22	43518671	BIK	5'UTR	OpenSea	0.013075844	0.291143911
cg02759332	chr1	47061256	MKNK1	5'UTR;Body	OpenSea	0.025363937	-0.83978987
cg02770216	chr7	91687079	AKAP9	Body	OpenSea	0.036335712	-1.474715702
cg02771362	chr9	130541859	SH2D3C	TSS1500	OpenSea	0.046391042	-1.887594496
cg02772688	chr7	1082103	C7orf50	Body	S_Shore	0.023662494	-0.707851354
cg02775989	chr17	47465656			OpenSea	0.033972474	-1.361340333
cg02776448	chr6	31829888	NEU1	Body	N_Shore	0.005856388	1.58811173
cg02782510	chr3	160820084	B3GALNT1	5'UTR	N_Shelf	0.00970127	0.77343968
cg02782753	chr7	923058	GET4	Body	OpenSea	0.032661787	-1.281216141
cg02783747	chr1	23206913	EPHB2	Body	OpenSea	0.019314777	-0.336449318
cg02809553	chr14	75282966	YLPM1	ExonBnd;Body	OpenSea	0.043206837	-1.769434589
cg02810516	chr9	33459364			OpenSea	0.020344557	-0.4455973
cg02813542	chr11	33084877	TCP11L1	Body	OpenSea	0.004895408	1.903467
cg02821988	chr1	6645324	ZBTB48	Body	OpenSea	0.034713401	-1.394733454
cg02835462	chr1	46391567	MAST2	Body	OpenSea	0.040206558	-1.643427155
cg02838553	chr19	48971524	CYTH2	TSS1500	N_Shore	0.037501313	-1.527845895
cg02839351	chr19	4475009	HDGF2	Body	S_Shore	0.04726403	-1.918351684
cg02853470	chr6	10576673	GCNT2	Body	OpenSea	0.02377524	-0.719125513
cg02872930	chr19	45649752			S_Shore	0.023939411	-0.736908713
cg02875645	chr1	26320225	PAFAH2	5'UTR	OpenSea	0.011566575	0.515255788
cg02879453	chr16	50321818	ADCY7	TSS200	OpenSea	0.022960046	-0.655128706
cg02880508	chr17	73825227	UNC13D	Body	OpenSea	0.008870301	0.911289417
cg02888810	chr3	44957555	ZDHHC3	3'UTR	OpenSea	0.040206558	-1.64353205
cg02889557	chr1	243689321	AKT3	Body	OpenSea	0.030671644	-1.178113738
cg02903938	chr20	55041545			N_Shore	0.007052929	1.286805544
cg02907982	chr12	131586900	ADGRD1	Body	OpenSea	0.03316807	-1.312427052
cg02909097	chr17	2843206	RAP1GAP2	Body	OpenSea	0.002470195	3.082350888
cg02930951	chr20	48806066	CEBPB	TSS1500	N_Shore	0.024951804	-0.807981212
cg02948635	chr5	131670767	SLC22A4;LOC553103	Body	OpenSea	0.014726464	0.091386799
cg02973307	chr19	34302998	KCTD15	3'UTR;Body	S_Shore	0.000256877	6.801587168
cg02974085	chr1	222990921			S_Shelf	0.045027701	-1.835946555
cg02974089	chr11	62164435			OpenSea	0.003420394	2.519575435
cg02976720	chr16	30492905	ITGAL	ExonBnd;Body	OpenSea	0.030732162	-1.180724218
cg02976843	chr17	2843257	RAP1GAP2	Body	OpenSea	0.014040541	0.168438395
cg02977989	chr4	6782250			N_Shore	0.013185991	0.279293855
cg02978824	chr3	57125741	IL17RD	3'UTR	OpenSea	0.004717362	1.97174673
cg02979023	chr18	46377780	CTIF	Body	OpenSea	0.042580384	-1.742481958
cg02979120	chr16	67180466	C16orf70	Body	N_Shelf	0.007600098	1.165703245
cg02979839	chr5	176957063	FAM193B	Body	N_Shore	0.034978419	-1.406804146
cg02988288	chr1	145440445	TXNIP;NBPF20;NBPF10	Body	OpenSea	0.003335609	2.560830644
cg02995766	chr2	12737909			OpenSea	0.036322661	-1.47406544
cg02996630	chr5	176920990	PDLIM7	Body	S_Shore	0.03381607	-1.352792336
cg03000585	chr1	78355339	NEXN	5'UTR	S_Shore	0.003335609	2.567545616
cg03007659	chr11	68034899	C11orf24	5'UTR	OpenSea	0.046354759	-1.885957484
cg03014634	chr16	85205030			Island	0.025276859	-0.832264752
cg03022263	chr14	104356172			OpenSea	0.017350994	-0.158571484
cg03022836	chr4	5845790	CRMP1	Body	OpenSea	0.025280148	-0.833240977
cg03035271	chr4	2368055	ZFYVE28	TSS1500;Body	S_Shore	0.014275967	0.143733652
cg03037684	chr6	152421333	ESR1	3'UTR	OpenSea	0.031364083	-1.219190496
cg03044302	chr20	62703578	TCEA2	3'UTR	N_Shore	0.016318834	-0.062306186
cg03062284	chr2	122994061			OpenSea	0.021935816	-0.572079031
cg03062454	chr21	30362034	RNF160	Body	N_Shelf	0.004749659	1.957668846
cg03067884	chr22	32267053	DEPDC5	Body	OpenSea	0.040511398	-1.656390312
cg03070999	chr12	6745630	LPAR5	TSS1500	OpenSea	0.004861537	1.923349362
cg03076716	chr11	118190010			OpenSea	0.004223466	2.171647295
cg03078690	chr6	33235504	VPS52	Body	N_Shelf	0.000968466	4.627871587
cg03107987	chr19	3481960	C19orf77	TSS1500	Island	0.00401498	2.260875186
cg03144189	chr1	227734067			S_Shelf	0.034994989	-1.408112246
cg03146865	chr11	67776499	ALDH3B1	TSS1500;5'UTR	OpenSea	0.013990633	0.175934419
cg03150082	chr1	225755721	ENAH	Body	OpenSea	0.029167139	-1.077648242
cg03162315	chr2	112421301			OpenSea	0.005633047	1.648063277
cg03164561	chr2	232396386	NMUR1	TSS1500	S_Shore	0.035587077	-1.439697624
cg03173169	chr2	75060921	HK2	5'UTR;1stExon	Island	0.002019889	3.422628741
cg03183354	chr3	52252049			N_Shelf	0.002444376	3.095019828
cg03184904	chr17	42366173			OpenSea	0.028071686	-1.010041645
cg03191813	chr9	37509250			OpenSea	0.00404981	2.24251287
cg03194038	chr3	193592384			OpenSea	0.014821971	0.080186027
cg03208049	chr15	70731999			OpenSea	0.017929714	-0.216336805
cg03247435	chr1	9625084	SLC25A33	Body	OpenSea	0.003388148	2.536086969
cg03262246	chr5	133749006	CDKN2AIPNL	TSS1500	S_Shore	0.002078606	3.355001006
cg03285215	chr6	31499987	DDX39B;ATP6V1G2-DDX39B	Body	OpenSea	0.001324068	4.121650506
cg03298286	chr9	37085219	EBLN3	Body	OpenSea	0.01421967	0.149536242
cg03315649	chr19	5093541	KDM4B	Body	Island	0.011709494	0.488290849
cg03328388	chr16	28886581			OpenSea	0.027879309	-0.994608892
cg03328982	chr14	24910296	KHNYN;SDR39U1	3'UTR;Body	N_Shore	0.003167146	2.637888712
cg03333153	chr3	127974426	EEFSEC	Body	OpenSea	0.000224642	6.996020818
cg03334256	chr9	130498316	TOR2A	TSS1500	S_Shore	0.001415013	4.027136599
cg03337084	chr6	31646061	LY6G5C	Body	N_Shelf	0.000311727	6.500518004
cg03368943	chr1	38542072			OpenSea	0.043220656	-1.771268211
cg03373887	chr22	44389424	SAMM50	Body	N_Shelf	0.002754796	2.888027906
cg03387842	chr6	150296227			OpenSea	0.029317897	-1.090407688
cg03403093	chr2	99132041	INPP4A	5'UTR	OpenSea	0.000177262	7.49139847
cg03403209	chr16	29666641			OpenSea	0.002840967	2.807720901
cg03406535	chr1	10056957	RBP7	TSS1500	N_Shore	0.037762784	-1.539975937
cg03427330	chr13	111465028			Island	0.002524955	3.048719818
cg03443439	chr8	145643553	SLC39A4	TSS1500	S_Shore	0.039667863	-1.620687204
cg03444940	chr16	2133637	TSC2	Body	N_Shore	0.012406618	0.397848508
cg03446846	chr17	1944606	DPH1;OVCA2	Body;TSS1500	N_Shore	0.003576852	2.450003592
cg03450635	chr4	159094213	FAM198B	TSS200;TSS1500	OpenSea	0.018402938	-0.255238778
cg03453703	chr6	36203185			OpenSea	0.014599974	0.106899809
cg03460132	chr1	68198604	GNG12	5'UTR	OpenSea	0.020325036	-0.440084068
cg03461243	chr1	109486176	CLCC1	Body	OpenSea	0.036497085	-1.480150695
cg03461399	chr4	71858891	DCK	TSS1500	N_Shore	0.0411091	-1.68015659
cg03466342	chr12	52753899	KRT85	3'UTR	OpenSea	0.02843384	-1.02925238
cg03471593	chr16	55542668	LPCAT2	TSS1500	N_Shore	0.023930926	-0.735677518
cg03482769	chr19	10445593	RAVER1;ICAM3	TSS1500;Body	Island	0.023642953	-0.704730173
cg03492094	chr9	91994786	SEMA4D	Body	N_Shore	0.04928982	-1.989395641
cg03501656	chr14	35381536			OpenSea	0.004973928	1.873760336
cg03507593	chr12	124939480	NCOR2	Body	N_Shore	0.004103475	2.221281441
cg03508107	chr17	47654357	NXPH3	Body	Island	0.044464216	-1.816433784
cg03508765	chr7	150437232	GIMAP1-GIMAP5;GIMAP5	Body;5'UTR	OpenSea	0.04928982	-1.989676778
cg03513146	chr18	3306098			OpenSea	0.039493098	-1.614770667
cg03515040	chr12	57935396	DCTN2	Body	OpenSea	0.000162305	7.647378765
cg03517919	chr1	10398268	KIF1B	Body	OpenSea	0.011635622	0.499127401
cg03518202	chr1	45669170	ZSWIM5	Body	N_Shelf	0.041388507	-1.695034349
cg03533141	chr1	45243518	SNORD38A;RPS8;SNORD38B	Body;TSS1500	S_Shore	0.026888752	-0.934963097
cg03534504	chr5	171594998	STK10	Body	OpenSea	0.020344557	-0.450277869
cg03540520	chr16	30771976	RNF40;PHKG2;C16orf93	TSS1500;3'UTR;Body;ExonBnd	N_Shore	0.048164313	-1.949876147
cg03546163	chr6	35654363	FKBP5	5'UTR	N_Shore	0.012568993	0.368720854
cg03555522	chr22	32035011			OpenSea	0.02028278	-0.43562366
cg03555986	chr1	173017917	TNFSF18	Body	OpenSea	0.025818201	-0.865961551
cg03556021	chr5	112258649	REEP5	TSS1500	S_Shore	0.031346945	-1.217611279
cg03556114	chr18	55317652	ATP8B1;LOC100505549	Body	S_Shore	0.033763736	-1.349960971
cg03564277	chr15	65243255	ANKDD1A	Body	OpenSea	0.040365344	-1.648977527
cg03567896	chr4	7067375	GRPEL1	Body	N_Shore	0.009381051	0.829488105
cg03580247	chr17	42345488	SLC4A1	1stExon;5'UTR	OpenSea	0.021935816	-0.571438139
cg03585611	chr19	7675609	KIAA1543	Body	N_Shore	0.029535749	-1.107900449
cg03594827	chr18	22907692	ZNF521	5'UTR;Body	OpenSea	0.040206558	-1.643258707
cg03595784	chr7	36231355	EEPD1	Body	OpenSea	0.034268885	-1.374139493
cg03603279	chr11	67373457	NDUFV1;C11orf72	TSS1500;Body	N_Shore	0.040505404	-1.655784652
cg03607579	chr16	57700944	ADGRG3	TSS1500	OpenSea	0.029869374	-1.134352498
cg03611551	chr11	66841536			S_Shelf	0.045072884	-1.840904849
cg03611990	chr6	96980568	UFL1	Body	OpenSea	0.012123863	0.433016968
cg03621015	chr11	67344213			OpenSea	0.001821754	3.614099096
cg03630851	chr1	27444413	SLC9A1	Body	OpenSea	0.012966909	0.307837814
cg03631474	chr6	36734511	CPNE5	Body	OpenSea	0.046084186	-1.877498442
cg03638784	chr19	51430949			OpenSea	0.042129073	-1.723676549
cg03649833	chr19	11026900	CARM1	Body	OpenSea	0.003085887	2.68136696
cg03654783	chr1	156634034			OpenSea	0.036862211	-1.497143934
cg03659382	chr8	141591112	AGO2	Body	OpenSea	0.026504234	-0.912497141
cg03666966	chr15	101798908			OpenSea	0.006737446	1.362894495
cg03671391	chr3	72207367	LINC00870	Body	OpenSea	0.033849677	-1.355544586
cg03676180	chr16	67915947	EDC4	Body	N_Shelf	0.012183045	0.423712206
cg03685481	chr15	51066872			OpenSea	0.004895408	1.904107247
cg03688437	chr14	55036043	SAMD4A	Body	S_Shore	0.049657458	-2.005854413
cg03694302	chr12	56191228	SARNP	Body	OpenSea	0.017805046	-0.203863942
cg03695871	chr11	65547172	DKFZp761E198	1stExon	N_Shore	0.027103721	-0.949637144
cg03702209	chr8	92088904	OTUD6B	5'UTR;Body	OpenSea	0.029658465	-1.118412897
cg03705319	chr12	12848516	GPR19	5'UTR	N_Shore	0.008767034	0.931820221
cg03717057	chr7	26404734	SNX10	Body	OpenSea	0.035379444	-1.428982016
cg03722198	chr9	131791746	SH3GLB2	TSS1500	S_Shore	0.006007599	1.539749842
cg03722322	chr2	42952939	MTA3	Body	OpenSea	0.000393102	6.116426746
cg03722757	chr17	80188275	SLC16A3	5'UTR	Island	0.001994138	3.446759294
cg03726147	chr1	44686022	DMAP1	Body	OpenSea	0.048148836	-1.948535838
cg03738361	chr17	65583727	PITPNC1	Body	OpenSea	0.010610133	0.644253611
cg03738656	chr21	45581008			N_Shore	0.005687036	1.629936836
cg03741348	chr1	32712237	FAM167B	TSS1500	N_Shore	0.0125662	0.370391021
cg03743771	chr12	108961135	ISCU	Body	OpenSea	8.14966753657598e-05	8.691123651
cg03755115	chr11	76858729	MYO7A	Body	Island	0.02761083	-0.976092857
cg03760518	chr1	3634903	TP73	Body	Island	0.026154909	-0.890805403
cg03760878	chr17	65356838	PSMD12	Body	OpenSea	0.010323829	0.690152149
cg03763444	chr22	37753688	ELFN2	Body	OpenSea	0.033763736	-1.350251984
cg03766495	chr11	47599060	KBTBD4	Body	N_Shore	0.023058282	-0.66199183
cg03771547	chr22	47461906	TBC1D22A	Body	OpenSea	0.007593998	1.169388238
cg03773235	chr12	56241110			OpenSea	0.003111923	2.667087916
cg03782778	chr6	33255425	WDR46	Body	N_Shore	0.023430686	-0.687872582
cg03793277	chr19	45416910	APOC1	TSS1500	OpenSea	0.017927129	-0.213582821
cg03807878	chr16	24208640	PRKCB	Body	OpenSea	0.039797902	-1.626387199
cg03817803	chr21	48058479	PRMT2	Body	S_Shelf	0.00815153	1.048976908
cg03819286	chr16	4673974	MGRN1	TSS1500	N_Shore	0.000174639	7.52645966
cg03822255	chr9	98786502			N_Shore	0.025328971	-0.83614988
cg03845363	chr17	17753516	TOM1L2	Body	OpenSea	0.004068158	2.234401393
cg03879180	chr2	24713283			N_Shore	0.044866149	-1.829927199
cg03889890	chr10	6188223	PFKFB3	TSS200;Body	S_Shore	0.023943317	-0.737510598
cg03892543	chr16	84650330	COTL1	Body	N_Shore	0.035825507	-1.449466893
cg03916364	chr12	49624394			N_Shelf	0.013472669	0.236942255
cg03919092	chr10	76988802	VDAC2	Body	OpenSea	0.040399867	-1.650261472
cg03924136	chr20	62367108	LIME1;ZGPAT	TSS1500;1stExon;5'UTR;Body	N_Shore	0.033294529	-1.321734993
cg03937116	chr1	151266968	PI4KB	Body	OpenSea	0.035947362	-1.455528135
cg03941587	chr4	123747634	FGF2	TSS1500	N_Shore	0.005952527	1.559681418
cg03945387	chr16	30584858	ZNF688	TSS1500	S_Shore	0.04848298	-1.961529321
cg03948182	chr17	62348168			OpenSea	0.034773755	-1.396741952
cg03960100	chr16	2262165	C16orf79;PGP	TSS1500;3'UTR	N_Shore	0.03796324	-1.549770842
cg03975950	chr4	6989584	TBC1D14	Body;5'UTR	S_Shore	0.033670904	-1.34389667
cg03985613	chr4	3322357	RGS12	Body	S_Shelf	0.042512252	-1.738828277
cg03994313	chr8	61326843	LINC01301	TSS1500	OpenSea	0.049332343	-1.992080393
cg04001268	chr3	134215344	CEP63	Body	OpenSea	0.049457151	-1.997801187
cg04033464	chr9	35515682	RUSC2	5'UTR;Body	OpenSea	0.019878475	-0.395237197
cg04051206	chr17	17750855	TOM1L2	3'UTR	OpenSea	0.020088234	-0.4156824
cg04054221	chr12	121899045	KDM2B	Body	OpenSea	0.028989965	-1.063822226
cg04055158	chr9	123632192	PHF19	TSS1500;Body	S_Shore	0.022588891	-0.629750744
cg04055795	chr1	229073804			OpenSea	0.000955923	4.656901405
cg04057956	chr12	6339200	CD9	Body	OpenSea	0.013494662	0.234514928
cg04058216	chr2	105746620			OpenSea	0.023987747	-0.741402982
cg04068980	chr5	50674203			OpenSea	0.04644301	-1.890688767
cg04069951	chr11	2398336	CD81	TSS1500	Island	0.019914556	-0.400935462
cg04080022	chr16	89648534	CPNE7	Body	N_Shore	0.03314223	-1.310678648
cg04083076	chr1	169452126	SLC19A2	Body	N_Shelf	0.026154909	-0.890439454
cg04085447	chr19	35773328	HAMP	TSS200	S_Shelf	0.021748257	-0.555088594
cg04091927	chr8	141519270			N_Shore	0.033670904	-1.344220544
cg04094462	chr15	41849346			N_Shelf	0.043102459	-1.760305938
cg04100577	chr20	32906740			OpenSea	0.007593998	1.171223235
cg04104358	chr11	12180973	MICAL2	5'UTR	OpenSea	0.008643262	0.962765547
cg04109382	chr20	44007107	SYS1-DBNDD2;TP53TG5	Body;TSS200	OpenSea	0.000224642	6.99766263
cg04118974	chr1	110359535			OpenSea	0.004208684	2.181693294
cg04130808	chr9	129881272	ANGPTL2;RALGPS1	5'UTR;Body	OpenSea	0.004817513	1.937725321
cg04132534	chr2	68484165			OpenSea	0.040787162	-1.667376498
cg04132906	chr15	65510576			OpenSea	0.02870614	-1.046316312
cg04133658	chr3	129161504	IFT122	Body	S_Shelf	0.03086783	-1.187051384
cg04144025	chr6	146071038	LOC100507557	Body	OpenSea	0.008491217	0.984631544
cg04145621	chr16	693166	FAM195A	Body	S_Shore	0.03278029	-1.289817184
cg04146041	chr12	53853849	PCBP2	Body	OpenSea	0.028967456	-1.060785814
cg04164031	chr20	47661825	CSE1L;CSE1L-AS1	TSS1500;Body	N_Shore	0.003186189	2.630078104
cg04166335	chr16	29996068	TAOK2	Body	N_Shore	0.002030745	3.41453377
cg04169527	chr11	9759805	SWAP70	Body	OpenSea	0.035634218	-1.441880945
cg04172660	chr17	1586965	PRPF8	Body	N_Shore	0.045032007	-1.838380779
cg04175911	chr10	99172893			OpenSea	0.032187601	-1.262057487
cg04180462	chr11	107993298	ACAT1	Body	S_Shore	0.010561299	0.653762799
cg04181189	chr11	129817418	PRDM10	5'UTR;Body;1stExon	OpenSea	0.012841298	0.331812977
cg04204553	chr12	57917804	MBD6	ExonBnd;5'UTR	S_Shore	0.040921959	-1.672454138
cg04210796	chr17	81028049			S_Shelf	0.036081363	-1.463089694
cg04217850	chr3	66428294	SLC25A26	3'UTR;Body	OpenSea	0.037955318	-1.548873407
cg04217943	chr6	38448035	BTBD9	Body	OpenSea	0.026069985	-0.884389841
cg04221461	chr1	243877024	AKT3	Body	OpenSea	0.004962677	1.878740562
cg04225284	chr15	101796491			S_Shelf	0.027663093	-0.980057473
cg04228836	chr14	101016389	BEGAIN	Body	S_Shelf	0.020981259	-0.496973461
cg04232816	chr2	96905390	LOC285033	TSS1500	OpenSea	0.017216714	-0.145283766
cg04234016	chr12	7062109	PTPN6	Body	OpenSea	0.005083389	1.835659506
cg04239136	chr17	73691688	SAP30BP	Body	OpenSea	0.024868171	-0.8034484
cg04250732	chr16	57391655	CCL22	TSS1500	OpenSea	0.012755271	0.340465583
cg04259566	chr10	88477842	LDB3	Body	OpenSea	0.007450986	1.206863723
cg04268311	chr1	249154246	ZNF692	TSS1500	S_Shore	0.013893558	0.192207328
cg04272105	chr1	21501716	EIF4G3	TSS1500;5'UTR	N_Shore	0.003163198	2.643144468
cg04278794	chr16	3406339	OR2C1	1stExon	OpenSea	0.016117268	-0.041082344
cg04290133	chr7	65439512	GUSB	Body	OpenSea	0.022930585	-0.651567794
cg04296635	chr3	42271170			OpenSea	0.027229146	-0.956846893
cg04304450	chr22	43525431	BIK	3'UTR	OpenSea	0.0393089	-1.605691357
cg04310074	chr1	11211495	MTOR	Body	OpenSea	0.0305333	-1.169511594
cg04315689	chr2	74198896	DGUOK-AS1	Body	OpenSea	0.001821754	3.614911143
cg04318353	chr16	88836718	FAM38A	Body	N_Shore	0.038321117	-1.56483095
cg04323816	chr22	40784430	SGSM3	5'UTR	OpenSea	0.020851576	-0.488434626
cg04326337	chr20	36664969	RPRD1B	Body	S_Shelf	0.000889348	4.757153647
cg04329347	chr16	30063148	ALDOA	TSS1500	N_Shore	0.0181532	-0.23910635
cg04335293	chr2	24713157			N_Shore	0.012349735	0.408386929
cg04338129	chr11	65635391	EFEMP2	Body	OpenSea	0.013684043	0.212022676
cg04344749	chr1	25871814	LDLRAP1	Body	S_Shore	0.0192097	-0.326835257
cg04350530	chr4	140728329	MAML3	Body	OpenSea	0.010760694	0.624828811
cg04352529	chr2	173254813			OpenSea	0.041469194	-1.697936706
cg04369622	chr14	67119468	GPHN	Body	OpenSea	0.036748469	-1.490974629
cg04370307	chr17	38460099			OpenSea	0.000414557	6.045054514
cg04381681	chr6	30681593	MDC1	Body	N_Shelf	0.017740252	-0.196878918
cg04387059	chr6	31698722	CLIC1;DDAH2	Body;TSS1500	S_Shore	0.040787162	-1.667690836
cg04390578	chr17	56164528	DYNLL2	Body	S_Shelf	0.02866703	-1.041282874
cg04394390	chr16	66650803	CMTM4	3'UTR	OpenSea	0.045046328	-1.839723881
cg04406114	chr19	42599489	POU2F2	Body	N_Shore	0.015021438	0.058710747
cg04411041	chr11	47610098	FAM180B	3'UTR	N_Shore	0.049709142	-2.007944083
cg04411044	chr1	36191660			OpenSea	0.031013249	-1.193802836
cg04416734	chr16	30075192	ALDOA	TSS1500;5'UTR	N_Shore	0.01761067	-0.181797876
cg04418027	chr21	40823726	SH3BGR	TSS200;5'UTR	OpenSea	0.023987747	-0.740831023
cg04423347	chr12	56121099	CD63	Body;5'UTR	N_Shore	0.010077844	0.720219178
cg04424420	chr22	41650265	MIR6889;RANGAP1	TSS1500;Body	OpenSea	0.033622351	-1.340997681
cg04432278	chr10	72326192	PALD1	Body	OpenSea	0.009101242	0.876377539
cg04435807	chr10	90610522	ANKRD22	Body	OpenSea	0.043106137	-1.761659136
cg04453471	chr10	30726531	MAP3K8	5'UTR	S_Shelf	0.042563477	-1.740787334
cg04465049	chr17	45695995	NPEPPS	Body	OpenSea	0.02405247	-0.751941376
cg04478997	chr10	72992359	UNC5B	Body	OpenSea	0.014544628	0.116618255
cg04492641	chr6	36857023	C6orf89	5'UTR;Body	S_Shelf	0.018438166	-0.261794226
cg04493806	chr19	19635145	NDUFA13	Body	OpenSea	0.001821754	3.615675903
cg04501558	chr6	1665686	GMDS	Body	OpenSea	0.026091981	-0.885607739
cg04502100	chr20	49405216			OpenSea	0.046354759	-1.886090817
cg04502673	chr10	5591063			OpenSea	0.000593655	5.418896896
cg04502834	chr4	26220119			OpenSea	0.047915875	-1.940499662
cg04510714	chr1	153372691			OpenSea	0.029082653	-1.07071055
cg04518808	chr19	54384822	PRKCG	TSS1500	N_Shore	0.039052364	-1.593643094
cg04521537	chr8	22446484	PDLIM2	Body	OpenSea	0.048476109	-1.961149366
cg04523868	chr11	64563983	MAP4K2	Body	OpenSea	0.032020208	-1.251574308
cg04532438	chr13	111301592	CARS2	Body	Island	0.00623799	1.471274624
cg04533640	chr17	47950952			OpenSea	0.043206837	-1.76824679
cg04537738	chr22	51143999	SHANK3	Body	S_Shore	0.013185991	0.27802453
cg04538585	chr12	71835737	LGR5	Body	S_Shore	0.023903629	-0.731901011
cg04539476	chr14	23351487	REM2	TSS1500	OpenSea	0.033321829	-1.323514291
cg04561825	chr20	44534129	PLTP	Body	OpenSea	0.017425614	-0.165049516
cg04565740	chr10	59865619			N_Shore	0.021550651	-0.540473248
cg04569594	chr3	125181706	SNX4	Body	OpenSea	0.009151455	0.870171679
cg04578362	chr2	145592759			OpenSea	0.027150979	-0.952099866
cg04581174	chr12	7129506			S_Shelf	0.006737446	1.362185987
cg04589048	chr2	223724730	ACSL3	TSS1500	N_Shore	0.016144769	-0.043847856
cg04591628	chr11	120100875			OpenSea	3.94924754080126e-05	9.666403165
cg04600092	chr7	141811315	LOC93432	TSS1500	OpenSea	0.033047529	-1.302587421
cg04609197	chr20	35880169	GHRH	Body	OpenSea	0.049295943	-1.990920001
cg04610187	chr17	76360794			S_Shelf	0.007081506	1.280216007
cg04612203	chr4	1291382	MAEA	Body	OpenSea	0.001611744	3.795578334
cg04626434	chr4	79848254	PAQR3	Body	OpenSea	0.001732003	3.698894965
cg04632310	chr1	208301520	PLXNA2	Body	OpenSea	0.018643578	-0.277624805
cg04636304	chr1	244437518			OpenSea	0.002688451	2.92812171
cg04638282	chr17	3832636	ATP2A3	ExonBnd;Body	OpenSea	0.021935816	-0.568681976
cg04647199	chr3	50685918	MAPKAPK3	3'UTR	OpenSea	0.007034161	1.290470246
cg04647791	chr1	154464703	SHE	Body	OpenSea	0.025499791	-0.849527527
cg04657183	chr2	175636905			OpenSea	0.00071524	5.088596075
cg04677489	chr2	136757908	DARS-AS1	Body	OpenSea	0.016510079	-0.080849826
cg04690793	chr6	34723390	SNRPC	TSS1500	N_Shore	0.036797718	-1.493782451
cg04692301	chr6	33152695	COL11A2	Body	OpenSea	0.038888494	-1.588213499
cg04695090	chr22	38609508	MAFF	5'UTR	N_Shore	2.52725873373023e-06	13.88920597
cg04702647	chr12	7308057	CLSTN3	Body	OpenSea	0.037128364	-1.512046379
cg04706338	chr17	26697052	VTN	Body	N_Shore	9.27663820497044e-06	11.9277703
cg04721651	chr3	127543047	MGLL	TSS1500	S_Shore	0.026776477	-0.929066435
cg04726374	chr17	40554519	PTRF	3'UTR	N_Shelf	0.049364227	-1.993590205
cg04731624	chr5	171067585			OpenSea	0.004711814	1.976184354
cg04742194	chr22	32242661	DEPDC5	Body	OpenSea	0.044709074	-1.824515314
cg04742624	chr19	3653422	PIP5K1C	Body	Island	0.01107892	0.583525001
cg04753526	chr14	102012037			OpenSea	0.029738543	-1.12526579
cg04774822	chr11	71165839	NADSYN1	Body	S_Shore	0.033552855	-1.338043883
cg04785291	chr2	8583397			OpenSea	0.009216411	0.85484621
cg04790755	chr8	145689440	CYHR1	3'UTR;Body	N_Shore	0.029094631	-1.072768569
cg04793497	chr2	20550749	PUM2	TSS200	Island	0.049574841	-2.001541385
cg04794089	chr4	40337337	CHRNA9	TSS200	OpenSea	0.01158023	0.513319361
cg04799948	chr5	135470717	SMAD5-AS1;SMAD5	TSS200;5'UTR	S_Shore	0.030284332	-1.154195201
cg04803208	chr8	61878906	LOC100130298	Body	OpenSea	0.031530139	-1.2274567
cg04806741	chr12	113642799	IQCD	Body	OpenSea	0.040146092	-1.640058474
cg04814021	chr17	75693889			OpenSea	0.037386628	-1.521951119
cg04816311	chr7	1066650	C7orf50	Body	N_Shore	5.4978473739427e-06	12.6214541
cg04825341	chr9	5587802			OpenSea	0.01396663	0.182399751
cg04831656	chr3	42054195			N_Shore	0.049161411	-1.984188345
cg04840813	chr3	196363641			N_Shelf	0.049657458	-2.005311165
cg04841160	chr12	1721749			OpenSea	0.029418922	-1.098114693
cg04844693	chr1	29240554	EPB41	5'UTR;TSS1500	N_Shore	0.042583438	-1.743019314
cg04846343	chr9	115649685	SLC46A2	Body;ExonBnd	N_Shelf	0.000365933	6.22338218
cg04852330	chr10	97723252	ENTPD1-AS1	Body	OpenSea	0.025167863	-0.825165308
cg04853218	chr14	55769688	FBXO34	5'UTR	OpenSea	0.001974047	3.465439335
cg04853412	chr2	160414126	BAZ2B	5'UTR	OpenSea	0.029324478	-1.091819316
cg04864378	chr7	151037217			N_Shore	0.019802177	-0.386169625
cg04880737	chr2	238617378	LRRFIP1	Body	OpenSea	0.027037432	-0.944884004
cg04883329	chr9	139701021	CCDC183;CCDC183-AS1;RABL6	Body;TSS1500	N_Shore	0.022347034	-0.610011382
cg04892765	chr1	28782834	PHACTR4	Body	OpenSea	0.003335609	2.558250391
cg04899753	chr14	100843331	WARS;WDR25	TSS1500;5'UTR	S_Shore	0.008410569	0.999040624
cg04905779	chr20	62365323	ZGPAT	Body	N_Shore	0.002196922	3.239530569
cg04906435	chr1	33426807	RNF19B	Body	N_Shelf	0.049993916	-2.015910665
cg04915079	chr19	18385851	KIAA1683	TSS1500	OpenSea	0.001989378	3.452760096
cg04915160	chr3	32087236			OpenSea	0.047903708	-1.93894393
cg04922772	chr8	132925158	EFR3A	Body	OpenSea	0.019767092	-0.381349713
cg04931846	chr14	91168225	TTC7B	Body	OpenSea	0.024739262	-0.793735084
cg04933135	chr6	32150063	AGER	Body	OpenSea	0.043536167	-1.784799007
cg04970593	chr16	27334619	IL4R	5'UTR	OpenSea	0.043682145	-1.790115118
cg04972099	chr17	37775816			S_Shore	0.007589963	1.173168196
cg04973399	chr16	48427925	MIR5095	Body	OpenSea	0.027643036	-0.978399737
cg04975811	chr10	73491805	C10orf105;CDH23	5'UTR;Body	OpenSea	0.049562157	-2.000817494
cg04982834	chr1	93258288	EVI5	TSS1500	OpenSea	0.043477584	-1.782230474
cg04987734	chr14	103415873	CDC42BPB	Body	OpenSea	0.032157851	-1.259944348
cg04997275	chr2	208423225	CREB1	Body	OpenSea	0.019136643	-0.319878892
cg05008305	chr11	72225681			OpenSea	0.015029543	0.056251665
cg05008895	chr16	1458735	UNKL	Body	S_Shore	0.00043328	5.978647245
cg05009902	chr17	30456468			OpenSea	0.029583327	-1.113224675
cg05016806	chr20	62585720	UCKL1;UCKL1-AS1	Body	N_Shore	0.001288368	4.168018321
cg05024696	chr12	122791077	CLIP1	Body	OpenSea	0.016758425	-0.105514454
cg05036530	chr22	31277616	OSBP2	TSS200;Body	OpenSea	0.025405486	-0.843042825
cg05036929	chr3	52445716	PHF7	TSS1500;5'UTR	S_Shore	0.008757544	0.933925568
cg05040020	chr4	2137207	POLN	Body	OpenSea	0.016363861	-0.06555838
cg05045702	chr16	30616285	ZNF689	Body	Island	0.002733015	2.903110257
cg05046996	chr3	15383022	SH3BP5	TSS200	OpenSea	0.033763736	-1.350198758
cg05053394	chr22	31277544	OSBP2	TSS200;Body	OpenSea	0.01331648	0.256554101
cg05056164	chr18	56452688			OpenSea	0.022361149	-0.612353571
cg05056419	chr17	74402188	UBE2O	Body	OpenSea	0.016808021	-0.112587859
cg05062436	chr6	76310773	SENP6	TSS1500	N_Shore	0.039205709	-1.600867496
cg05067912	chr12	7124908	LPCAT3	Body	N_Shore	0.040777598	-1.666846841
cg05070392	chr3	193596993			OpenSea	0.005089913	1.831610976
cg05072637	chr9	131355483	MIR1268A;SPTAN1	Body	OpenSea	0.012251222	0.41682622
cg05076510	chr12	109971517	UBE3B	Body	OpenSea	0.026727603	-0.926614543
cg05089469	chr5	112354166	DCP2	3'UTR;Body	OpenSea	0.036937991	-1.500758378
cg05098381	chr3	71301786	FOXP1	5'UTR	OpenSea	0.040601381	-1.661333156
cg05099100	chr20	8341703	PLCB1	Body	OpenSea	0.000579105	5.48194312
cg05105832	chr10	64520254			OpenSea	0.045027701	-1.838029579
cg05117208	chr17	40438312	STAT5A	TSS1500	N_Shore	0.035984919	-1.457810638
cg05118960	chr3	50359978	HYAL2	5'UTR;TSS1500	Island	0.043333189	-1.775336825
cg05139377	chr16	4561090	CDIP1	3'UTR	OpenSea	0.039348992	-1.609860219
cg05143438	chr6	40518086	LRFN2	5'UTR	OpenSea	0.024206951	-0.7621109
cg05148610	chr11	45954908	PHF21A	3'UTR	OpenSea	0.004711814	1.975694961
cg05152503	chr20	30407098	MYLK2	TSS200	N_Shelf	0.045320366	-1.850646645
cg05163509	chr1	151148496	TMOD4	5'UTR;1stExon	OpenSea	0.029771578	-1.128141683
cg05163510	chr11	67200832	RPS6KB2	Body	N_Shelf	0.027100776	-0.949129956
cg05166530	chr1	32427280			OpenSea	0.002196922	3.252001325
cg05173987	chr15	90455332	C15orf38	Body	N_Shore	0.038629835	-1.576277126
cg05182583	chr6	31598464	BAT2	Body	N_Shore	0.014821971	0.078994029
cg05209514	chr12	69353500	CPM	5'UTR	OpenSea	0.045094433	-1.842293699
cg05226711	chr16	1517312	CLCN7	Body	S_Shelf	0.037671177	-1.536381139
cg05238929	chr16	27658508	KIAA0556	Body	OpenSea	0.001031393	4.521700142
cg05257275	chr11	65547049	DKFZp761E198	1stExon	N_Shore	0.037581311	-1.532670986
cg05261759	chr9	130498309	TOR2A	TSS1500	S_Shore	0.037501313	-1.528484093
cg05261835	chr12	57052911			OpenSea	0.041574489	-1.701449055
cg05263215	chr1	6093602	KCNAB2	TSS1500;5'UTR	OpenSea	0.003854354	2.321602289
cg05264101	chr17	75880308	FLJ45079	TSS200	N_Shelf	0.02870614	-1.045213501
cg05268245	chr10	97110147	SORBS1	Body	OpenSea	0.027936165	-1.002300734
cg05275001	chr11	64497598	RASGRP2	Body	OpenSea	0.048493027	-1.962463197
cg05279866	chr8	37378355			OpenSea	0.026776477	-0.92957422
cg05282030	chr20	35947832			OpenSea	0.000862595	4.797717706
cg05294300	chr19	17317009	MYO9B	Body	Island	0.040543983	-1.657435389
cg05302480	chr12	96813953			OpenSea	0.028801018	-1.05227758
cg05304879	chr5	175976211	CDHR2	TSS200;5'UTR	OpenSea	0.00043328	5.977074556
cg05313263	chr14	100906689	WDR25	Body	OpenSea	0.033799638	-1.351587959
cg05319638	chr17	4052668	CYB5D2	5'UTR;Body	OpenSea	0.001054105	4.491337667
cg05324989	chr19	10822935	QTRT1	Body	N_Shore	0.004431016	2.086995062
cg05339037	chr19	13951168			N_Shelf	0.027918926	-1.000050523
cg05345149	chr2	74247984	TET3	Body	OpenSea	0.041384449	-1.692648513
cg05361459	chr6	104239689			OpenSea	0.024089033	-0.753939668
cg05370838	chr10	135076574	ADAM8	3'UTR	S_Shore	0.040833097	-1.670116045
cg05377026	chr3	155762393			OpenSea	0.027662652	-0.979473109
cg05393186	chr14	51473591	TRIM9	Body	OpenSea	0.033849677	-1.355944443
cg05397202	chr1	1245040	PUSL1	Body	Island	0.045102125	-1.842714835
cg05406347	chr5	133773142			OpenSea	0.008066692	1.070558675
cg05406358	chr12	122615820	MLXIP	Body	OpenSea	0.005277675	1.758180311
cg05407338	chr17	8213522	ARHGEF15	TSS200	OpenSea	0.016151696	-0.047496035
cg05420545	chr12	120103622			N_Shore	0.005617698	1.653261013
cg05422948	chr16	4455271	CORO7-PAM16;CORO7	Body	OpenSea	0.002109243	3.318766055
cg05426441	chr21	38818937	DYRK1A	Body	OpenSea	0.029525755	-1.105799496
cg05434641	chr16	56391437			OpenSea	0.020344557	-0.45132096
cg05439914	chr1	154558726	ADAR	Body	OpenSea	0.011138608	0.565526749
cg05442926	chr20	33708145	EDEM2	Body	OpenSea	0.009177708	0.864014148
cg05465955	chr17	40715236	COASY	1stExon;Body;5'UTR	Island	0.036534169	-1.482972789
cg05473599	chr5	177613806	GMCL1P1	Body	N_Shore	0.007244338	1.243587644
cg05487134	chr17	40489569	STAT3	Body	OpenSea	0.025011377	-0.812794509
cg05495638	chr2	110066083	SH3RF3	Body	OpenSea	0.040481018	-1.65454052
cg05515866	chr2	242298062	FARP2	5'UTR	S_Shore	0.033754377	-1.348013656
cg05524458	chr5	10566782	ANKRD33B	Body	S_Shore	0.004474989	2.072049017
cg05539847	chr16	30995042	HSD3B7;SETD1A	TSS1500;Body	S_Shelf	0.031069845	-1.198208038
cg05541096	chr9	124854664	TTLL11	Body	N_Shore	0.020369725	-0.454119038
cg05544413	chr6	127663627	ECHDC1	5'UTR;TSS200	N_Shore	0.023895076	-0.729695499
cg05557618	chr9	136326006	CACFD1	Body	S_Shore	0.027605045	-0.97549365
cg05570654	chr2	240259075	HDAC4	Body	OpenSea	0.010077844	0.721041148
cg05573654	chr5	1518179	LPCAT1	Body	OpenSea	0.029658465	-1.119403084
cg05598678	chr8	133773099	TMEM71	TSS200	OpenSea	0.039365884	-1.610556958
cg05614161	chr5	177627467			N_Shelf	0.000471664	5.824217416
cg05620418	chr1	245809304	KIF26B	Body	OpenSea	0.014976738	0.064807467
cg05627409	chr1	153937086	SLC39A1	5'UTR;TSS1500	S_Shore	0.006965791	1.308731568
cg05628927	chr16	15686451			OpenSea	0.00401498	2.259454331
cg05663752	chr1	37975090	MEAF6	Body	OpenSea	0.035021539	-1.409263924
cg05669237	chr3	50208262	SEMA3F	Body	OpenSea	0.008069459	1.06804766
cg05669550	chr15	101728451	CHSY1	Body	OpenSea	0.000662945	5.252869392
cg05679381	chr2	10304593	C2orf48	Body	OpenSea	0.00517383	1.800800759
cg05692532	chr19	49136928	DBP	ExonBnd;Body	N_Shore	0.0125662	0.369685395
cg05697000	chr17	2299364	MNT	Body	S_Shore	0.00144859	3.957051309
cg05706766	chr12	47740526			OpenSea	0.007185084	1.260180938
cg05712073	chr12	6795171	ZNF384	5'UTR	N_Shelf	0.004487976	2.066087892
cg05716556	chr17	47287410	ABI3;GNGT2	TSS200;TSS1500	OpenSea	0.022081044	-0.586127366
cg05721285	chr22	36844807			OpenSea	0.000436066	5.962167722
cg05721427	chr4	2948160	C4orf10;NOP14	Body	OpenSea	0.03604029	-1.460763295
cg05726450	chr17	8771947	PIK3R6	TSS1500	OpenSea	0.019649194	-0.370800437
cg05727422	chr14	88462582			S_Shelf	0.024824168	-0.798297281
cg05739347	chr10	121028247	GRK5	Body	OpenSea	0.041142518	-1.681954477
cg05740175	chr22	23592195	BCR	Body	OpenSea	0.036453553	-1.478401199
cg05744554	chr5	169831601	CTD-2270F17.1;KCNIP1	Body	OpenSea	0.006916921	1.321713183
cg05751110	chr8	49648436	EFCAB1	TSS1500	S_Shore	0.021534677	-0.538776531
cg05751442	chr11	64661017			N_Shore	0.020007083	-0.407771499
cg05761355	chr9	100840539	NANS	Body	OpenSea	0.010523351	0.663192328
cg05776274	chr7	30266237			OpenSea	0.042905091	-1.754340342
cg05778424	chr17	55169508	AKAP1	5'UTR	OpenSea	0.00027708	6.670598334
cg05778549	chr15	70348125	TLE3	Body	OpenSea	0.035860045	-1.45069339
cg05783449	chr2	64868710	SERTAD2	5'UTR	OpenSea	0.049267791	-1.987495834
cg05786314	chr1	6452096	ACOT7	Body	N_Shore	0.00249663	3.068834484
cg05788043	chr12	121303077	SPPL3	Body	OpenSea	0.024691992	-0.789467678
cg05793930	chr1	110204227	GSTM4	Body;3'UTR	OpenSea	0.003696107	2.396318548
cg05819974	chr16	57951048	CNGB1	Body	OpenSea	0.041761427	-1.710692608
cg05826823	chr9	130968072	CIZ1;DNM1	TSS1500;Body	S_Shore	0.020344557	-0.447352204
cg05830480	chr1	147123523	ACP6	Body	OpenSea	0.007699279	1.141683018
cg05831191	chr16	67201012	HSF4	Body;ExonBnd	S_Shore	0.008757544	0.935431917
cg05850338	chr17	79933123			N_Shelf	0.009393252	0.824099103
cg05851980	chr12	125498679	BRI3BP	Body	OpenSea	0.028688173	-1.043383336
cg05853552	chr15	52427175	GNB5	Body	OpenSea	0.024839077	-0.801036496
cg05861639	chr14	45429449	KLHL28	5'UTR	N_Shelf	0.038593662	-1.574798799
cg05861879	chr7	2284723	NUDT1	Body	S_Shelf	0.004455201	2.077909516
cg05866778	chr7	44098334	DBNL	Body	OpenSea	0.000968466	4.625402604
cg05898618	chr11	2555576	KCNQ1	Body	Island	0.021935816	-0.570625583
cg05909851	chr2	175637173			OpenSea	0.001935554	3.501147066
cg05924780	chr12	6745524	LPAR5	TSS1500	OpenSea	0.015773756	-0.012146322
cg05927628	chr17	40229302			OpenSea	0.014683157	0.09617847
cg05942505	chr17	78940512			S_Shore	0.02090529	-0.492507331
cg05944099	chr1	154601769	ADAR	TSS1500	S_Shore	0.00523176	1.774724575
cg05946309	chr16	85926085			OpenSea	0.030655963	-1.174777644
cg05947001	chr22	43514774	BIK	5'UTR	OpenSea	0.004431016	2.089572193
cg05954228	chr17	72509125			OpenSea	0.008051876	1.075836003
cg05962028	chr12	214000	IQSEC3	Body;5'UTR	Island	0.046547484	-1.896110947
cg05968833	chr2	86266051	POLR1A	Body	OpenSea	0.049993916	-2.01597503
cg05980458	chr13	41936259	NAA16	Body	OpenSea	0.027813966	-0.987048635
cg05981016	chr15	55653321	CCPG1;DYX1C1-CCPG1	Body	OpenSea	0.002570137	3.010787383
cg05981968	chr14	73614098	PSEN1	5'UTR	OpenSea	0.019914556	-0.401765069
cg05985069	chr19	18204499	IL12RB1	Body	OpenSea	0.044135637	-1.804688103
cg06000943	chr1	110632445	LINC01397	Body	OpenSea	0.003678929	2.402720461
cg06002198	chr10	6187994	PFKFB3	TSS1500;Body	S_Shore	0.019765699	-0.38074545
cg06004816	chr12	123346136	HIP1R	Body	OpenSea	0.026478141	-0.910739062
cg06007291	chr11	7534103	PPFIBP2	TSS1500	N_Shore	0.002092154	3.339882375
cg06009042	chr5	150480839	ANXA6	3'UTR	OpenSea	0.007771684	1.128562577
cg06011323	chr6	31645468	LY6G5C	Body	N_Shelf	0.007488118	1.194616113
cg06024696	chr10	64377688	ZNF365	Body;5'UTR	OpenSea	0.024019653	-0.744581517
cg06038367	chr16	30198370	CORO1A	Body	S_Shelf	0.041140954	-1.681452472
cg06044636	chr22	18355420	MICAL3	Body	OpenSea	0.023479916	-0.691731967
cg06045838	chr17	26670995	TNFAIP1	Body	OpenSea	0.00412303	2.20992475
cg06052200	chr18	49870300	DCC	Body	S_Shore	0.037953918	-1.547789946
cg06070002	chr1	45986120	PRDX1	5'UTR	N_Shore	0.026159075	-0.893457301
cg06073302	chr17	80066687	CCDC57	Body	OpenSea	0.046503894	-1.893880971
cg06076484	chr17	40282495	RAB5C	Body	OpenSea	0.001415013	4.031536606
cg06104799	chr3	111389073			OpenSea	0.000800807	4.905345232
cg06104975	chr16	2262804	PGP	3'UTR	N_Shore	0.039147353	-1.598863752
cg06118333	chr4	110341102			OpenSea	0.048921436	-1.977133578
cg06119564	chr1	27297530			OpenSea	0.011661312	0.495067929
cg06121272	chr22	41018064	MKL1	5'UTR	OpenSea	0.043762098	-1.792659872
cg06124668	chr1	204096028	SOX13	3'UTR	OpenSea	0.027638045	-0.977428797
cg06130714	chr17	10024297	GAS7	Body	OpenSea	0.013553081	0.228447442
cg06130893	chr12	113770888	SLC8B1	5'UTR	N_Shore	0.013048709	0.294574339
cg06132598	chr9	138899436	NACC2	3'UTR	OpenSea	0.014595339	0.107866708
cg06138703	chr17	7837818	CNTROB	Body	S_Shelf	0.00815153	1.047609458
cg06158539	chr8	8637903			OpenSea	0.02843384	-1.029188488
cg06166129	chr11	34181966	ABTB2	Body	OpenSea	0.012886196	0.324050895
cg06178887	chr19	42599631	POU2F2	Body	Island	0.029811769	-1.130480144
cg06213231	chr7	138728812	ZC3HAV1	3'UTR	OpenSea	0.038825933	-1.585200954
cg06213287	chr5	96478495	LIX1	1stExon;5'UTR	OpenSea	0.039805822	-1.626864355
cg06218685	chr14	31598360	HECTD1	Body	OpenSea	0.034969463	-1.406072707
cg06219383	chr8	128903828	PVT1	Body	OpenSea	0.014658408	0.09845089
cg06225967	chr17	62511734	CEP95	Body	OpenSea	0.031710071	-1.236920034
cg06226150	chr20	62369956	SLC2A4RG;LIME1	TSS1500;Body	Island	0.039770624	-1.625449726
cg06230847	chr6	30297594	TRIM39	Body	S_Shelf	0.029452906	-1.101158473
cg06231148	chr9	75782700	ANXA1	Body	OpenSea	0.015771842	-0.010305215
cg06231269	chr4	6782128			N_Shore	0.001430268	4.002360436
cg06235429	chr11	67373114	NDUFV1	TSS1500	N_Shore	0.002892175	2.773306797
cg06251500	chr7	150643915	KCNH2	Body	N_Shore	0.01451829	0.123182493
cg06255715	chr3	52109348	POC1A	3'UTR	OpenSea	0.031076006	-1.199545685
cg06268849	chr3	194308655	TMEM44	3'UTR	S_Shelf	0.002033735	3.404449534
cg06269419	chr17	77807201	CBX4	3'UTR	Island	0.010610133	0.644245485
cg06275936	chr5	175976246	CDHR2	TSS200;5'UTR	OpenSea	0.003285568	2.592373409
cg06278838	chr3	4753170	ITPR1	Body	OpenSea	0.036727673	-1.48982204
cg06291107	chr20	36157675	BLCAP	TSS1500	S_Shore	0.00032058	6.462543648
cg06292304	chr8	9761905	MIR124-1;LOC157627	TSS1500	N_Shore	0.02551177	-0.850396407
cg06314586	chr5	54706903	SKIV2L2	Body	OpenSea	0.020088234	-0.417426495
cg06329036	chr4	7669886	SORCS2	Body	S_Shelf	0.017967853	-0.224718101
cg06330021	chr11	1972837	MRPL23	Body	N_Shore	0.024631347	-0.785655923
cg06364063	chr20	36795219			S_Shore	0.005963161	1.554259761
cg06366627	chr20	61532144	DIDO1	Body	OpenSea	0.004817513	1.935429889
cg06367707	chr3	13087700	IQSEC1	Body	OpenSea	0.026015587	-0.879903472
cg06370446	chr4	1359671	UVSSA	Body	OpenSea	0.000589507	5.445190238
cg06376715	chr1	3634918	TP73	Body	Island	0.014853037	0.074038112
cg06381803	chr19	46119475	EML2	Body	Island	0.002687883	2.942836179
cg06384825	chr19	48927050	GRIN2D	Body	OpenSea	0.025703539	-0.859248881
cg06385226	chr20	62539841	DNAJC5	5'UTR	OpenSea	0.023987747	-0.741918257
cg06391412	chr3	71295684	FOXP1	5'UTR	OpenSea	0.043768921	-1.793357835
cg06400704	chr1	240256644	FMN2	1stExon	Island	0.040361571	-1.648602919
cg06400745	chr6	30168896	TRIM26	5'UTR	OpenSea	0.008081518	1.063607371
cg06408559	chr1	212963092	NSL1	Body	N_Shore	0.003824365	2.336250662
cg06410620	chr11	59554522	STX3	ExonBnd;Body	OpenSea	0.003576852	2.44789715
cg06414580	chr8	27459685	CLU	Body	OpenSea	0.032020208	-1.252223943
cg06418837	chr1	211647456			OpenSea	0.011601284	0.50515249
cg06426027	chr6	33232644	VPS52	Body	OpenSea	0.035984919	-1.458057826
cg06434764	chr17	18003138	DRG2	Body	OpenSea	0.034613012	-1.390416072
cg06437892	chr15	43387093	UBR1	Body	OpenSea	0.024373361	-0.771702465
cg06445159	chr17	1091969	ABR	TSS1500	OpenSea	0.00209539	3.330615795
cg06455375	chr11	1947743	TNNT3	Body	Island	0.048865144	-1.974159006
cg06459984	chr17	79381472	BAHCC1	Body	S_Shore	0.039154941	-1.599349248
cg06466584	chr2	208591060	CCNYL1	Body	OpenSea	0.016735457	-0.102986442
cg06469817	chr20	8703029	PLCB1	Body	OpenSea	0.032126665	-1.258207695
cg06478339	chr19	33638618	WDR88	ExonBnd;Body	OpenSea	0.031076006	-1.200097573
cg06483820	chr17	55167149	AKAP1	5'UTR	S_Shelf	0.047758806	-1.933690518
cg06489606	chr17	80251697			S_Shore	0.023895076	-0.73066691
cg06496197	chr17	26349970			OpenSea	0.011324117	0.540404557
cg06500161	chr21	43656587	ABCG1	Body	S_Shore	1.00650948301745e-05	11.69609346
cg06527723	chr8	130689236	CCDC26	Body	OpenSea	0.016151696	-0.046356688
cg06534752	chr20	35448345	C20orf117	Body	S_Shelf	0.036633603	-1.486159552
cg06541427	chr19	5789199	DUS3L	Body;ExonBnd	Island	0.02070725	-0.478691062
cg06550100	chr7	72852691			S_Shelf	0.041027383	-1.677147252
cg06562682	chr19	35607199	FXYD3	5'UTR	OpenSea	0.033398712	-1.329956261
cg06574960	chr2	232265084	B3GNT7	3'UTR	S_Shore	0.015773756	-0.012318964
cg06576918	chr12	54113584	CALCOCO1	Body	OpenSea	0.00453029	2.044476781
cg06580046	chr16	88786310	PIEZO1	Body	N_Shore	0.002524955	3.049680049
cg06588028	chr12	6745568	LPAR5	TSS1500	OpenSea	0.020344557	-0.449120279
cg06588876	chr9	139009275	C9orf69	5'UTR	N_Shore	0.003922476	2.29237865
cg06607384	chr14	91579859	C14orf159	TSS1500	OpenSea	0.009464568	0.806937935
cg06608224	chr17	26973493	KIAA0100	TSS1500	S_Shore	0.030284332	-1.156071172
cg06628133	chr20	1811563			OpenSea	0.020428447	-0.459340571
cg06628136	chr17	46131332	NFE2L1	Body	OpenSea	0.001192654	4.288728149
cg06637924	chr10	82041278	MAT1A	Body	OpenSea	0.031532747	-1.22843268
cg06644310	chr20	4761269	RASSF2	3'UTR	OpenSea	0.022960011	-0.654571992
cg06661450	chr1	197888512	LHX9	Body	N_Shore	0.029094631	-1.073709486
cg06664254	chr16	75628226			OpenSea	0.015231546	0.036766285
cg06673972	chr1	205638733	SLC45A3	5'UTR	OpenSea	0.043181035	-1.765547886
cg06675981	chr12	113645762	IQCD	Body	OpenSea	0.047188626	-1.915839139
cg06680529	chr17	79920755			Island	0.005952527	1.560498933
cg06680852	chr10	22722951			N_Shelf	0.041717523	-1.70866076
cg06682445	chr7	43915791	URGCP	3'UTR	OpenSea	0.020570644	-0.468503725
cg06683313	chr17	18219380	TOP3A;SMCR8	TSS1500;1stExon	S_Shore	0.009101242	0.877426059
cg06693488	chr11	65361104	KCNK7	Body	S_Shore	0.003156126	2.647338918
cg06702354	chr7	50321126			OpenSea	0.018782923	-0.294768365
cg06710485	chr4	6779766			OpenSea	0.0125123	0.386672764
cg06721411	chr2	74753759	DQX1	TSS1500	N_Shelf	1.47459496962746e-05	11.24736311
cg06721473	chr3	50355416	HYAL2	3'UTR	N_Shelf	0.041989651	-1.71808727
cg06734854	chr19	3521450	FZR1	5'UTR	OpenSea	0.048340367	-1.955791208
cg06739233	chr11	73735828	C2CD3	Body	OpenSea	0.031346945	-1.214863213
cg06740808	chr2	17994305			OpenSea	0.020088234	-0.41503452
cg06741354	chr20	25129936	LOC284798	TSS1500	S_Shore	0.034161276	-1.369857772
cg06743426	chr16	11709899			OpenSea	0.014196351	0.153667855
cg06753410	chr22	32449145	SLC5A1	Body	OpenSea	0.032044139	-1.255151585
cg06760315	chr4	110767863	LRIT3	TSS1500	OpenSea	0.014793874	0.08373651
cg06763922	chr6	72175060			OpenSea	0.005061633	1.844026595
cg06784824	chr11	47376985	SPI1	Body	Island	0.039926525	-1.631747914
cg06794543	chr15	42749748	ZFP106	TSS200	OpenSea	0.017081852	-0.135228793
cg06797665	chr10	45948906	LOC102724323	TSS1500	OpenSea	0.044498266	-1.817683818
cg06799152	chr12	57561189	LRP1	Body	OpenSea	0.015532175	0.010043379
cg06806339	chr9	20508649	MLLT3	Body	OpenSea	0.041221308	-1.6855482
cg06807905	chr1	110776546	KCNC4	3'UTR	OpenSea	0.027918926	-0.997489728
cg06839111	chr16	67978450	SLC12A4;LCAT	3'UTR;TSS1500	OpenSea	0.016144769	-0.044588613
cg06840402	chr11	94321832	PIWIL4	Body	OpenSea	0.012538804	0.378283737
cg06843131	chr9	130158290	SLC2A8	TSS1500	N_Shore	0.044709074	-1.824366591
cg06846976	chr16	2121682	TSC2	Body	N_Shelf	0.011138608	0.571160042
cg06850491	chr19	7211764	INSR	Body	OpenSea	0.000535066	5.584415487
cg06866208	chr16	67560245			N_Shelf	0.043443184	-1.779857247
cg06867072	chr13	113370714	ATP11A	Body	OpenSea	0.015748901	-0.008280949
cg06874172	chr1	156901141	C1orf92	Body	S_Shelf	0.029452906	-1.101588387
cg06880963	chr11	66634970	PC	Body	S_Shelf	0.002570137	3.011627425
cg06890039	chr4	146728161	ZNF827	Body	OpenSea	0.030306052	-1.158472141
cg06893891	chr4	166264670			OpenSea	0.003576852	2.446255503
cg06895124	chr8	141588750	EIF2C2	Body	OpenSea	0.013308375	0.259262205
cg06901584	chr14	103399713	CDC42BPB	3'UTR	S_Shelf	0.027216905	-0.955108388
cg06908618	chr16	87739453	LOC100129637	TSS200	S_Shore	0.028766221	-1.050744598
cg06943835	chr11	64662577	ATG2A	Body	Island	0.019386626	-0.342737063
cg06957403	chr19	8547501	HNRNPM	Body	N_Shelf	0.02823868	-1.018302337
cg06958924	chr4	7019739	TBC1D14	Body	OpenSea	0.047702754	-1.931332382
cg06960762	chr13	51265644			OpenSea	0.02996362	-1.140422262
cg06967696	chr19	2625719	GNG7	5'UTR	S_Shelf	0.002159342	3.290601239
cg06977326	chr3	185870299	DGKG	Body	OpenSea	0.029117192	-1.075641426
cg06989744	chr10	11303607	CELF2	Body	OpenSea	0.021983754	-0.57659118
cg06992846	chr8	126448837	TRIB1	3'UTR	OpenSea	0.002196922	3.239084949
cg06993429	chr16	1843753	IGFALS	TSS200;Body	S_Shore	0.045684481	-1.864913279
cg06997134	chr22	29501830	KREMEN1	Body	OpenSea	0.023662494	-0.708628511
cg07011006	chr12	50496756	GPD1	TSS1500	OpenSea	0.020308826	-0.43880446
cg07020967	chr12	44410498	TMEM117	Body	OpenSea	0.007862544	1.110215551
cg07023538	chr10	71719637			OpenSea	0.04928982	-1.989811066
cg07023764	chr8	130567184	CCDC26	Body	OpenSea	0.005532263	1.677068419
cg07043011	chr22	24950078	GUCD1	Body	N_Shore	0.008251879	1.031642427
cg07049121	chr12	50373783			OpenSea	0.005421294	1.718928193
cg07056623	chr22	21206480	PI4KA	Body	OpenSea	0.041275074	-1.688367098
cg07072176	chr8	140906190	TRAPPC9	Body	OpenSea	0.043106137	-1.761812637
cg07085271	chr20	33813815	MMP24	TSS1500	N_Shore	0.033670904	-1.344633862
cg07090356	chr18	23668764	SS18	Body	N_Shore	0.002824509	2.816071831
cg07090569	chr20	47536468			N_Shore	0.046499313	-1.892483491
cg07091529	chr2	16804409	FAM49A	5'UTR	OpenSea	0.048354908	-1.956321881
cg07096868	chr2	148634326	ACVR2A	5'UTR;Body	OpenSea	0.029347276	-1.093631141
cg07103415	chr16	67424843	TPPP3	Body;ExonBnd	N_Shelf	0.016428347	-0.071791556
cg07103510	chr22	30943494	SEC14L6	TSS1500	OpenSea	0.007600098	1.163390283
cg07107661	chr14	97877297			OpenSea	0.014220214	0.148824536
cg07120026	chr12	122287892	HPD	Body	OpenSea	0.048858064	-1.972758618
cg07124045	chr10	103595509	KCNIP2	Body	OpenSea	0.046560147	-1.896621146
cg07135303	chr12	53645202	MFSD5	TSS200;TSS1500	N_Shore	0.034561375	-1.387853619
cg07138962	chr14	100035588	CCDC85C	Body	OpenSea	0.031141788	-1.203433817
cg07140627	chr7	108218603			OpenSea	0.01300613	0.301672722
cg07143043	chr10	133784298	BNIP3	Body	OpenSea	0.007021544	1.295513158
cg07151386	chr6	1850884	GMDS	Body	OpenSea	0.014544628	0.115149994
cg07151541	chr19	11692272			S_Shelf	0.044241465	-1.809315029
cg07158065	chr8	96084821			N_Shore	0.035151352	-1.416595684
cg07167185	chr1	24120017	LYPLA2	Body	S_Shelf	7.64388643056188e-06	12.20362983
cg07172800	chr11	457742	PTDSS2	Body	N_Shore	0.00623799	1.475076155
cg07177889	chr10	6287969			OpenSea	0.022258745	-0.600337497
cg07185592	chr1	197733005	DENND1B	5'UTR;Body	OpenSea	0.036518911	-1.481026351
cg07189750	chr11	117167825	BACE1	TSS1500;Body	OpenSea	0.038052042	-1.553098511
cg07192409	chr10	99173040			OpenSea	0.0269638	-0.940265902
cg07195330	chr1	156478347			S_Shelf	0.011859625	0.469415163
cg07196577	chr1	109850486	MYBPHL	TSS1500	OpenSea	0.025531235	-0.85154376
cg07198997	chr1	24120115	LYPLA2	Body	S_Shelf	8.62337756912976e-05	8.471778787
cg07207367	chr16	67978216	SLC12A4;LCAT	3'UTR;TSS1500	OpenSea	0.025703539	-0.859625663
cg07210082	chr2	20385524			OpenSea	0.030248918	-1.151964931
cg07211239	chr1	1490809	SSU72	Body	S_Shore	0.013977335	0.178424214
cg07214466	chr12	104892360	CHST11	Body	OpenSea	0.015231546	0.036398717
cg07215695	chr2	85637834	CAPG	TSS200	N_Shelf	0.031346945	-1.216128063
cg07216976	chr10	116581248	FAM160B1	TSS1500	N_Shore	0.006015117	1.529080412
cg07220650	chr1	2336575	PEX10;RER1	3'UTR	N_Shelf	0.008269433	1.027627832
cg07230018	chr19	4677282	DPP9	Body	S_Shore	0.020497587	-0.464602967
cg07237830	chr11	62474725	BSCL2;GNG3	5'UTR;TSS1500;1stExon	S_Shore	0.041161529	-1.682769973
cg07245854	chr22	27047909			OpenSea	0.038725601	-1.580928067
cg07247797	chr1	41746150			OpenSea	0.036944079	-1.501225815
cg07261946	chr4	87889304	AFF1	Body	OpenSea	0.044709074	-1.823814461
cg07274676	chr6	28232729			N_Shelf	0.037581311	-1.531834546
cg07279440	chr16	57275004			N_Shelf	0.012607473	0.360548574
cg07285201	chr21	45976939	TSPEAR	Body	OpenSea	0.014196351	0.153134107
cg07297880	chr1	26224269	STMN1	Body	OpenSea	0.00877027	0.92969601
cg07298772	chr2	176306492			OpenSea	0.043206837	-1.767596822
cg07300815	chr19	16528926	EPS15L1	ExonBnd;Body	Island	0.00050951	5.704455654
cg07304315	chr10	134936859	GPR123	Body	N_Shore	0.033047529	-1.30155786
cg07306760	chr5	175595161	LOC643201	Body	OpenSea	0.029535749	-1.106623216
cg07321131	chr1	204545744			OpenSea	0.032041413	-1.254173243
cg07327090	chr1	27240634	NR0B2	TSS200	OpenSea	0.029709167	-1.121690823
cg07327489	chr9	134554053	RAPGEF1	Body	OpenSea	0.030284332	-1.156413605
cg07337580	chr19	2809333	THOP1	Body	S_Shore	0.02402044	-0.746534466
cg07341178	chr9	128199126			OpenSea	0.007155321	1.265986199
cg07359306	chr3	52811297	ITIH1	TSS1500	OpenSea	0.007203768	1.255502359
cg07363028	chr15	63823236	USP3	Body	OpenSea	0.004328704	2.137998195
cg07363446	chr20	32232528	CBFA2T2	3'UTR	S_Shore	0.004368286	2.121038817
cg07385974	chr7	150074779			N_Shore	0.026888752	-0.935179446
cg07388700	chr1	10020901	NMNAT1	5'UTR	OpenSea	0.002092154	3.33887252
cg07390377	chr6	2838903	SERPINB1	ExonBnd;Body	N_Shelf	0.013841512	0.197178654
cg07415816	chr16	4467684	CORO7;CORO7-PAM16	TSS1500	S_Shore	0.047687391	-1.930171618
cg07416824	chr22	27011115	CRYBB1	Body	OpenSea	0.013259746	0.265606545
cg07420170	chr2	33062436	LINC00486	Body	OpenSea	0.007067901	1.283665119
cg07431994	chr11	74218301			OpenSea	0.002039988	3.392894029
cg07439098	chr3	194878552	XXYLT1	Body	OpenSea	0.009421143	0.817960928
cg07443710	chr10	71206848			OpenSea	0.027216905	-0.955210963
cg07447773	chr1	19614851	AKR7A3	Body	N_Shore	0.047903467	-1.937542629
cg07458272	chr19	34744396	KIAA0355	TSS1500	N_Shore	0.002523472	3.054236589
cg07466904	chr3	171863238	FNDC3B	Body	OpenSea	0.004895408	1.904375723
cg07468316	chr10	50627305			OpenSea	0.026504234	-0.912456962
cg07476185	chr15	78970348			OpenSea	0.002547381	3.035243065
cg07476582	chr2	3495450			OpenSea	0.001607407	3.808110022
cg07479547	chr7	151375096	PRKAG2	Body	OpenSea	0.009251666	0.84959585
cg07484241	chr16	75129259	ZNRF1	Body	OpenSea	0.040399867	-1.65035802
cg07486119	chr7	2596723	BRAT1	TSS1500	N_Shore	0.000598804	5.38400779
cg07491369	chr6	14025358			OpenSea	0.000694819	5.150781851
cg07493760	chr5	139739683	SLC4A9	TSS200	N_Shelf	0.045882318	-1.870277328
cg07500885	chr22	46675846	TTC38	Body	OpenSea	0.00657293	1.400889387
cg07504977	chr10	102131012			N_Shelf	0.002688451	2.936319026
cg07521618	chr14	105857176	PACS2	Body	OpenSea	0.019458099	-0.353186994
cg07529834	chr10	99092337	FRAT2	3'UTR;1stExon	N_Shore	0.001852351	3.575830627
cg07531182	chr16	17299114	XYLT1	Body	OpenSea	0.013553081	0.22868961
cg07545306	chr17	49242732	NME2;NME1-NME2	TSS200;TSS1500;Body	N_Shore	0.033287342	-1.320592175
cg07550662	chr14	35760178	PSMA6	TSS1500;Body	N_Shore	0.005609156	1.65601394
cg07552087	chr16	2258457	MLST8	Body	S_Shelf	0.030355418	-1.161463089
cg07565042	chr11	10543456	RNF141	Body	OpenSea	0.02150546	-0.536987542
cg07566563	chr6	44301428			OpenSea	0.038240033	-1.560957327
cg07570603	chr9	130985922	DNM1	Body	OpenSea	0.000109308	8.109151424
cg07570835	chr1	22029963	USP48	Body	OpenSea	0.005040926	1.850809924
cg07573085	chr4	1832536	LETM1	Body	S_Shelf	0.024344806	-0.769938455
cg07583490	chr19	15375374	BRD4	Body	OpenSea	0.008834639	0.916092891
cg07583563	chr14	90867498	CALM1	Body	S_Shelf	0.041727745	-1.709375448
cg07584928	chr1	161148096	B4GALT3	TSS1500	S_Shore	0.045039079	-1.838863713
cg07585658	chr1	24120389	LYPLA2	Body	S_Shelf	0.000256877	6.780936459
cg07589211	chr20	35475630	SOGA1	Body;5'UTR	OpenSea	0.01270931	0.346887078
cg07594584	chr12	122812117	CLIP1	Body	OpenSea	0.022911282	-0.650297607
cg07605836	chr11	66055236	YIF1A	Body	N_Shore	0.033047529	-1.302151583
cg07606115	chr11	130068175	ST14	Body	OpenSea	0.006858972	1.333669701
cg07606171	chr16	53545655			OpenSea	0.00828763	1.021506635
cg07626909	chr2	240147952	HDAC4	Body	OpenSea	0.021005057	-0.500747975
cg07630229	chr16	87492138	ZCCHC14	Body	OpenSea	0.013717041	0.207895486
cg07636058	chr22	47787440			OpenSea	0.004018202	2.255774594
cg07636761	chr16	9051317	USP7	Body	S_Shelf	0.00412303	2.210994837
cg07637989	chr5	142871584			OpenSea	0.018656921	-0.282800164
cg07639982	chr10	12555079	CAMK1D	Body	OpenSea	0.03086783	-1.186753145
cg07653913	chr16	17405193	XYLT1	Body	OpenSea	0.027042119	-0.945453528
cg07654579	chr11	3859633	RHOG	5'UTR	N_Shelf	0.02581981	-0.866861085
cg07665923	chr7	1174784	C7orf50	5'UTR	N_Shelf	0.033763736	-1.348675682
cg07693844	chr1	151148490	TMOD4	5'UTR;1stExon	OpenSea	0.006450735	1.421710735
cg07705994	chr16	12782949	CPPED1	Body	OpenSea	0.033056679	-1.304471698
cg07708503	chr6	90020866	GABRR2	Body	OpenSea	0.038825933	-1.584424867
cg07708721	chr6	31590586	SNORA38;BAT2	TSS1500;Body	S_Shore	0.018119464	-0.235490853
cg07709849	chr1	161109816			N_Shore	0.000865384	4.789450811
cg07710211	chr6	42900123	CNPY3	Body	S_Shelf	0.005305856	1.751703293
cg07710843	chr22	35730299	MIR3909;TOM1	TSS1500;Body	OpenSea	0.04711831	-1.913172979
cg07710883	chr11	64972227	CAPN1	Body	Island	0.037386628	-1.521399317
cg07717661	chr15	64382027	FAM96A	Body	N_Shelf	0.033047529	-1.301341005
cg07718085	chr5	138875768			OpenSea	0.048416289	-1.95949202
cg07719604	chr16	67232460	ELMO3;E2F4	TSS1500;3'UTR	N_Shore	0.000107141	8.148499467
cg07720974	chr14	31598365	HECTD1	Body	OpenSea	0.020088234	-0.416882533
cg07728212	chr22	32022290	PISD	5'UTR	OpenSea	0.001025693	4.53171932
cg07730263	chr3	52810259	ITIH1	TSS1500	OpenSea	0.005924565	1.569173956
cg07746245	chr17	79680420	SLC25A10	Body	S_Shore	0.004654383	1.993781985
cg07752613	chr8	141554311	EIF2C2	Body	OpenSea	0.002735342	2.899993274
cg07754253	chr20	34979420	DLGAP4	5'UTR	OpenSea	0.039346743	-1.60864209
cg07754935	chr4	146539218	MMAA	TSS1500	N_Shore	0.036168297	-1.468480788
cg07759814	chr7	140017659			OpenSea	0.003208767	2.621241383
cg07759992	chr1	12468933	VPS13D	Body	OpenSea	0.037329021	-1.519277096
cg07768486	chr6	109556914	LOC100996634	TSS1500	OpenSea	0.009748773	0.763450039
cg07769015	chr8	142238770	SLC45A4	TSS200	S_Shore	0.006617336	1.390874322
cg07769280	chr13	41935735	NAA16	Body	OpenSea	0.037581311	-1.532743096
cg07779484	chr3	49435172	RHOA	5'UTR	OpenSea	0.000694819	5.142828731
cg07790294	chr19	928287	ARID3A	5'UTR	N_Shore	0.007231374	1.246392355
cg07790877	chr22	39891040			OpenSea	0.01421967	0.149573472
cg07807826	chr20	52530856			OpenSea	0.009381051	0.828065406
cg07808899	chr11	102556583			OpenSea	0.012538804	0.379275475
cg07816171	chr19	39907551	PLEKHG2	Body	S_Shelf	0.019317258	-0.337121715
cg07817261	chr20	47566479	ARFGEF2	Body	OpenSea	0.004741725	1.960775824
cg07819065	chr17	56605439	SEPT4;SEPT4-AS1	Body;TSS200	N_Shelf	0.021127098	-0.511982074
cg07822203	chr3	177719585			OpenSea	0.019118301	-0.318409416
cg07824155	chr19	48016822	NAPA	Body	N_Shore	0.000679179	5.198247303
cg07830828	chr20	33601744	TRPC4AP	Body	OpenSea	0.044336046	-1.812388514
cg07850988	chr6	157025112			OpenSea	0.009881048	0.746162412
cg07855221	chr17	79877314	MAFG;SIRT7	3'UTR;TSS1500	S_Shore	0.020684357	-0.475285399
cg07863268	chr1	117290837			OpenSea	0.007955805	1.091761738
cg07865653	chr9	35027046			OpenSea	0.00873884	0.941900274
cg07873247	chr1	201478714			S_Shelf	0.022886788	-0.6478726
cg07883517	chr9	20611757	MLLT3	Body	OpenSea	0.016898134	-0.12047489
cg07897402	chr19	51015204	JOSD2;ASPDH	TSS1500;Body	S_Shore	0.039397904	-1.611616641
cg07904429	chr11	22851893	SVIP	TSS1500	S_Shore	0.014779175	0.085999165
cg07905568	chr16	30565391	ZNF764	3'UTR	N_Shore	0.029045725	-1.067214403
cg07906484	chr20	43036036	HNF4A	Body	OpenSea	0.019158153	-0.321504942
cg07912416	chr6	30860130	DDR1	Body	OpenSea	0.000184108	7.405094454
cg07912766	chr18	45458698	SMAD2	TSS1500	S_Shore	0.048514163	-1.963120201
cg07921314	chr7	129253169	NRF1	5'UTR	S_Shore	0.045027701	-1.835535342
cg07928502	chr19	54683678	MBOAT7	Body	N_Shore	0.004431016	2.08586716
cg07952081	chr3	130426866	PIK3R4	Body	OpenSea	0.000471664	5.831711293
cg07952905	chr17	27275352	PHF12	Body	N_Shore	0.040024605	-1.634932529
cg07954334	chr17	80540367	FOXK2	Body	N_Shore	0.031730775	-1.238257188
cg07954381	chr5	71803508	ZNF366	TSS1500	OpenSea	0.020476119	-0.462073096
cg07972458	chr1	204535000			OpenSea	0.013185991	0.278457383
cg07979747	chr6	30860136	DDR1	Body	OpenSea	0.03703088	-1.507118408
cg07995319	chr16	88807687	FAM38A	Body	S_Shelf	0.017953612	-0.221656017
cg08005460	chr17	38473382	RARA	TSS1500;5'UTR	N_Shore	0.000702133	5.118163968
cg08006734	chr19	40331122	FBL	Body	OpenSea	0.01985777	-0.39320098
cg08023994	chr2	208834784	PLEKHM3	Body	OpenSea	0.025469469	-0.847973669
cg08034980	chr7	95027751			S_Shore	0.043768921	-1.79337115
cg08040193	chr12	49532495			OpenSea	0.020156103	-0.421167139
cg08048195	chr1	33925412			OpenSea	0.012173824	0.425209308
cg08048699	chr11	57296305	TIMM10	Body	OpenSea	0.00507281	1.840487792
cg08061334	chr14	62068941			OpenSea	0.040505404	-1.655965403
cg08064378	chr7	100874395			N_Shore	0.02381587	-0.721666297
cg08076643	chr1	36411096	AGO3	5'UTR;Body	OpenSea	0.014440876	0.130731132
cg08082755	chr1	160459455	SLAMF6	Body	OpenSea	0.048641905	-1.96682936
cg08085199	chr16	69170548	CIRH1A	Body	S_Shelf	0.046547484	-1.895893019
cg08086996	chr19	48823598	CCDC114	TSS1500	N_Shore	0.045958048	-1.873117477
cg08087541	chr11	837257	CD151	Body;ExonBnd	S_Shelf	0.005477595	1.696846786
cg08095443	chr2	74208897	DGUOK-AS1	TSS1500	N_Shelf	0.046499313	-1.892207796
cg08106108	chr17	695095	RNMTL1	Body	OpenSea	0.011261552	0.547335835
cg08109625	chr1	2036643	PRKCZ	5'UTR;Body	N_Shore	0.037887042	-1.544794292
cg08110950	chr13	49109917			S_Shelf	0.046427787	-1.889615768
cg08122652	chr3	122281939	PARP9;DTX3L	5'UTR;TSS1500	N_Shore	0.017678346	-0.191198051
cg08124624	chr1	32367699			OpenSea	0.037762784	-1.539832546
cg08148645	chr6	52355118	EFHC1	Body	OpenSea	0.046838668	-1.904527365
cg08149865	chr8	21914600	EPB49	TSS1500;5'UTR	S_Shore	0.045320366	-1.849491473
cg08163193	chr9	34692051	CCL19	TSS1500	OpenSea	0.042441861	-1.735463358
cg08205921	chr3	185957233	DGKG	Body	OpenSea	0.029255166	-1.087040683
cg08211538	chr21	37705544	MORC3	Body	OpenSea	0.026821947	-0.931594142
cg08213689	chr16	28893874	ATP2A1	Body	S_Shelf	0.036937991	-1.500763208
cg08214927	chr14	91765824	CCDC88C	Body	OpenSea	0.034994989	-1.408214914
cg08233112	chr12	123574762	PITPNM2	5'UTR	OpenSea	0.045704033	-1.86557439
cg08237220	chr3	156332967			OpenSea	0.025797622	-0.864362428
cg08238129	chr12	123412305	ABCB9	Body	OpenSea	0.012886196	0.324420656
cg08243549	chr14	31598609	HECTD1	Body	OpenSea	0.002670244	2.958284356
cg08247564	chr12	51835517	SLC4A8	5'UTR;Body	OpenSea	0.044135637	-1.804936064
cg08254831	chr10	75421075			OpenSea	0.036168297	-1.46809779
cg08255044	chr3	11571180	ATG7	Body	OpenSea	0.026575946	-0.915886435
cg08258245	chr2	172562908	DYNC1I2	Body	OpenSea	0.042508075	-1.738461537
cg08262530	chr10	106013865	GSTO1	TSS1500;TSS200	N_Shore	0.048148836	-1.948923949
cg08265933	chr11	76858759	MYO7A	Body	Island	0.024838267	-0.800138831
cg08269908	chr16	57710430	ADGRG3	5'UTR;Body	OpenSea	0.029452906	-1.100578417
cg08281502	chr2	113346635			OpenSea	0.029360938	-1.095626073
cg08285095	chr9	128018505			OpenSea	0.046133522	-1.879020241
cg08287334	chr19	1854633	KLF16	Body	Island	0.049457151	-1.997618269
cg08293528	chr10	73565688	CDH23	Body	Island	0.027918926	-0.999519344
cg08298946	chr12	13301010			OpenSea	0.006617336	1.3891573
cg08307171	chr19	1957775	CSNK1G2	5'UTR	Island	0.023939411	-0.736712603
cg08309687	chr21	35320596			OpenSea	0.011859625	0.468971432
cg08311909	chr1	112301241	DDX20	Body	S_Shelf	0.028149342	-1.013841943
cg08313271	chr12	977707	WNK1	Body	OpenSea	0.001430268	4.00178766
cg08324758	chr1	36792175			S_Shelf	0.029552217	-1.109627885
cg08331261	chr9	138778684	CAMSAP1	Body	OpenSea	0.017259177	-0.149164724
cg08347063	chr9	3257092	RFX3	Body	OpenSea	0.047986773	-1.943167088
cg08352115	chr17	66356057	ARSG	Body	OpenSea	0.028347203	-1.024405056
cg08361380	chr19	4720405	DPP9	5'UTR	N_Shelf	0.032765246	-1.287291035
cg08364160	chr19	45621881	PPP1R37	Body	OpenSea	0.040986454	-1.67563903
cg08368905	chr1	10441146	KIF1B	3'UTR	OpenSea	0.041717523	-1.707749331
cg08370173	chr17	75537444			OpenSea	0.014821971	0.078585678
cg08373624	chr6	143485950	AIG1	Body	OpenSea	0.045977877	-1.874037573
cg08377000	chr4	90033921	TIGD2	TSS200	S_Shore	0.046499313	-1.892595087
cg08379517	chr19	18509505	LRRC25	TSS1500	OpenSea	0.042922872	-1.755547037
cg08398184	chr9	131755527	NUP188	Body	OpenSea	0.011613718	0.502529143
cg08409480	chr18	61558489	SERPINB2	5'UTR	OpenSea	0.006916921	1.322598456
cg08415156	chr16	88972776	CBFA2T3	5'UTR;Body	N_Shelf	0.025272396	-0.831281787
cg08419861	chr19	10887665	DNM2	Body	OpenSea	0.008834639	0.916998257
cg08439120	chr10	6150272	RBM17	Body	OpenSea	0.010570491	0.651238485
cg08439122	chr1	223899685	CAPN2	TSS1500;Body	N_Shore	0.01451829	0.122932817
cg08453371	chr5	159560272			OpenSea	0.045320366	-1.850319331
cg08462274	chr17	79817079	P4HB	Body	N_Shore	0.005688529	1.628413276
cg08464498	chr17	1375307	MYO1C	Body	Island	0.048693133	-1.969049562
cg08465183	chr14	21559798	ZNF219	Body	Island	0.031346945	-1.217673109
cg08480461	chr1	39553001	MACF1	Body	OpenSea	0.005160091	1.811422985
cg08492921	chr1	32132004	COL16A1	Body	OpenSea	0.035566692	-1.437534478
cg08500171	chr6	31590674	BAT2;SNORA38	Body;TSS200	S_Shore	0.018746526	-0.288729844
cg08517134	chr19	4011105	PIAS4	Body	S_Shelf	0.028840246	-1.05433959
cg08525314	chr19	1854819	KLF16	Body	Island	0.035867444	-1.451393379
cg08527669	chr11	60618616	PTGDR2	3'UTR	N_Shore	0.00489224	1.912864964
cg08531489	chr17	42189331	HDAC5	Body	OpenSea	0.034511884	-1.385703409
cg08531949	chr9	366070	DOCK8	Body	OpenSea	0.02870614	-1.045891532
cg08538069	chr15	99444730	IGF1R	Body	OpenSea	0.039251077	-1.602575478
cg08538152	chr17	4805986	CHRNE;C17orf107	Body;3'UTR	S_Shore	0.048635926	-1.966467735
cg08557347	chr16	48653604	MIR5095	Body	OpenSea	0.016720317	-0.10018917
cg08571120	chr19	10921163	DNM2	Body	OpenSea	0.013178647	0.280771253
cg08574044	chr5	142361829	ARHGAP26	Body	OpenSea	0.042755542	-1.748318898
cg08574671	chr3	50338171	NAT6;HYAL3;HYAL1	TSS1500;Body	S_Shore	0.001578669	3.82943313
cg08575722	chr11	32421845	WT1	Body	OpenSea	0.02974821	-1.126682644
cg08577063	chr2	169957562			OpenSea	0.021005057	-0.501994151
cg08589455	chr11	65489884	RNASEH2C	TSS1500	S_Shore	0.018402938	-0.256146418
cg08609163	chr10	104478138	SFXN2	5'UTR	S_Shelf	0.016517415	-0.082394653
cg08621778	chr1	202102420	ARL8A	3'UTR	OpenSea	0.048148836	-1.94932528
cg08641302	chr3	185998699	DGKG	Body	OpenSea	0.040634775	-1.662962304
cg08642859	chr3	126175220	ZXDC	Body	OpenSea	0.021601844	-0.546265062
cg08643012	chr13	37494946	SMAD9	TSS1500	S_Shore	0.002196922	3.253453597
cg08649376	chr9	126319516	DENND1A	Body	OpenSea	0.000790267	4.930275736
cg08662826	chr16	49992182			OpenSea	0.038240033	-1.561281836
cg08686850	chr17	1436624	PITPNA	Body	OpenSea	0.009340589	0.836762068
cg08687662	chr18	48565625	SMAD4	5'UTR	OpenSea	0.048661545	-1.967545728
cg08690926	chr1	26096521	MAN1C1	Body	N_Shore	0.010575301	0.649941823
cg08692046	chr1	21501347	EIF4G3	TSS200;5'UTR	N_Shore	0.037693868	-1.537552975
cg08692903	chr16	85424553			OpenSea	0.047027662	-1.910095131
cg08694430	chr9	116420234			OpenSea	0.007231374	1.248082366
cg08720300	chr7	97755534	LMTK2	Body	OpenSea	0.000800807	4.900087405
cg08722695	chr2	74378750			S_Shelf	0.005477595	1.694277366
cg08722865	chr3	42109139			OpenSea	0.003388148	2.535079284
cg08724109	chr7	129868786			OpenSea	0.005634415	1.645265703
cg08725083	chr2	86790844	VPS24	TSS1500	S_Shore	0.01668984	-0.096715682
cg08750078	chr4	78004388			OpenSea	0.031874617	-1.243590522
cg08750126	chr15	58574523			OpenSea	0.018106251	-0.233191702
cg08754560	chr10	97597843	ENTPD1;ENTPD1-AS1	Body;5'UTR	OpenSea	0.034087233	-1.365843134
cg08761605	chr5	58654193	PDE4D	TSS1500;Body	OpenSea	0.043762098	-1.792277213
cg08763102	chr4	3079751	HTT	Body	S_Shelf	0.01534037	0.027669639
cg08778580	chr14	67983363	TMEM229B	TSS1500	S_Shore	0.039497291	-1.615161402
cg08780031	chr16	29814780	KIF22	Body;ExonBnd	N_Shore	0.029658465	-1.119700616
cg08781639	chr8	121787613	LOC101927543;SNTB1	Body	OpenSea	0.042453071	-1.736141669
cg08788930	chr8	142201685	DENND3	Body	OpenSea	0.003043937	2.70495031
cg08794157	chr17	15164627	PMP22	5'UTR;TSS1500	Island	0.035021539	-1.409579906
cg08816573	chr1	16483255	EPHA2	TSS1500	S_Shore	0.007994895	1.086039932
cg08822819	chr1	205573613			OpenSea	0.033642899	-1.341907396
cg08843623	chr16	85627648			OpenSea	0.02381587	-0.722314827
cg08851848	chr3	66386953	SLC25A26	Body	OpenSea	0.037078399	-1.509247812
cg08855903	chr16	2121747	TSC2	Body	N_Shelf	0.005542218	1.671236908
cg08862580	chr9	139715433	RABL6	Body	N_Shore	0.018489797	-0.265410712
cg08872467	chr19	19100337			OpenSea	0.043106137	-1.761098572
cg08877951	chr19	4385917	SH3GL1	Body	OpenSea	0.037953918	-1.548065065
cg08881762	chr11	75826376	UVRAG	Body	OpenSea	0.019341333	-0.338859306
cg08882472	chr6	56607099	DST	Body	OpenSea	0.01222931	0.419311231
cg08885614	chr19	45634507	PPP1R37	Body	OpenSea	0.027985114	-1.005537025
cg08886417	chr11	46703704	ARHGAP1	Body	OpenSea	0.002570137	3.019904117
cg08889930	chr3	127317798	MCM2	Body	S_Shore	0.031346945	-1.218320818
cg08894273	chr1	161109487			N_Shore	0.002824509	2.815502024
cg08908247	chr11	66055170	YIF1A	Body	N_Shore	0.002092154	3.337613254
cg08911236	chr3	197574586	LRCH3	Body	OpenSea	0.02870614	-1.046983954
cg08914121	chr8	41925898			OpenSea	0.02955482	-1.110754943
cg08922698	chr14	76447643	TGFB3	1stExon;5'UTR	N_Shore	0.02998195	-1.141367325
cg08926050	chr1	59639559			OpenSea	0.012911047	0.318048751
cg08928926	chr1	31844583	FABP3	Body	OpenSea	0.021988283	-0.577305292
cg08939673	chr16	12769831	CPPED1	Body	OpenSea	0.046782717	-1.903146645
cg08945443	chr10	75193254	ZMYND17	5'UTR	OpenSea	0.02974821	-1.126565945
cg08949269	chr20	31443298			OpenSea	0.01207136	0.440280225
cg08953826	chr19	46119023	EML2	Body	N_Shore	0.044814641	-1.828055501
cg08958131	chr1	29535823	MECR	Body	OpenSea	0.029185954	-1.078639901
cg08959230	chr16	30409261	ZNF48	Body	S_Shore	0.001749515	3.685831704
cg08962594	chr7	100180636	LRCH4	Body	N_Shelf	0.004018202	2.255228112
cg08968636	chr16	68273590			Island	0.00479671	1.946674836
cg08969102	chr5	133563532			S_Shore	0.011930039	0.459371037
cg08975915	chr12	90050928	ATP2B1	TSS1500	OpenSea	0.035061273	-1.4119287
cg08980965	chr12	122281432	HPD	Body	S_Shelf	0.011581967	0.508353312
cg09019952	chr17	38257841	NR1D1	TSS1500	S_Shore	0.01474357	0.089619202
cg09024228	chr1	116707400			N_Shelf	0.004682359	1.98496907
cg09029192	chr17	76015204	TNRC6C	5'UTR	OpenSea	0.018434639	-0.258511721
cg09031958	chr5	179203369	MAML1	3'UTR	OpenSea	0.008286856	1.024621346
cg09035857	chr22	22189326	MAPK1	Body	OpenSea	0.017632401	-0.184540775
cg09063556	chr16	66653795	CMTM4	3'UTR;Body	OpenSea	0.032403816	-1.270611059
cg09065742	chr19	7692363	XAB2	Body	N_Shore	0.023023882	-0.658409691
cg09076584	chr17	26941253	FLJ25006	TSS200	OpenSea	0.048148836	-1.949148011
cg09078948	chr20	34463736	PHF20	Body	OpenSea	0.045203227	-1.845399261
cg09080894	chr6	2962545	SERPINB6	TSS200;Body;5'UTR	OpenSea	0.016151696	-0.045889297
cg09083139	chr17	62637749	SMURF2	Body	OpenSea	0.015197248	0.040482236
cg09085220	chr16	8736433	C16orf68	Body	OpenSea	0.042377334	-1.731432535
cg09095403	chr22	26859981	HPS4	Body	OpenSea	0.000535066	5.578497595
cg09100343	chr16	57147202	CPNE2	Body	OpenSea	0.033185411	-1.313594996
cg09112913	chr15	40215859			S_Shelf	0.006723369	1.367417395
cg09113915	chr2	85618685	ELMOD3	3'UTR	OpenSea	0.033056679	-1.307554887
cg09137125	chr10	7486981			OpenSea	0.004612721	2.010082591
cg09137533	chr22	46469091			S_Shore	0.012363922	0.405749259
cg09143252	chr16	70451923	ST3GAL2	5'UTR	OpenSea	0.005203828	1.789451736
cg09147065	chr8	143815906	C8orf55	Body	OpenSea	0.000380481	6.1726387
cg09163921	chr17	80066134	CCDC57	Body	OpenSea	0.006723369	1.366478741
cg09164611	chr8	104405804			OpenSea	0.023745395	-0.715667052
cg09167201	chr3	65392340	MAGI1	Body	OpenSea	0.03521713	-1.419642084
cg09168067	chr12	122271157			OpenSea	0.007584328	1.175991401
cg09174411	chr12	107792027	BTBD11	Body	OpenSea	0.036952225	-1.502170416
cg09178669	chr1	243891386	AKT3	Body	OpenSea	0.021855277	-0.561729657
cg09184464	chr8	56903606	LYN	Body	OpenSea	0.013420869	0.243437852
cg09185640	chr15	68875671	CORO2B	Body	S_Shelf	0.02806096	-1.0092862
cg09197783	chr11	57176720	SLC43A3	Body	OpenSea	0.002039988	3.394814815
cg09227119	chr20	35504403	C20orf118	TSS200	OpenSea	0.041839514	-1.713566304
cg09230711	chr1	225653241			OpenSea	0.001430268	3.978561743
cg09230870	chr17	61216274	TANC2	Body	OpenSea	0.005542218	1.671025326
cg09234672	chr16	51187750			Island	0.047243209	-1.917433049
cg09240391	chr19	54962416	LENG8	5'UTR	S_Shore	0.000217308	7.146370997
cg09241885	chr20	35504371	C20orf118	TSS200	OpenSea	0.020344557	-0.450183608
cg09244104	chr7	36331102	EEPD1	Body	OpenSea	0.00636153	1.442808171
cg09244607	chr2	24269015	C2orf44	5'UTR	N_Shelf	0.04753889	-1.926082104
cg09245698	chr6	159084370	SYTL3	Body	OpenSea	0.008051876	1.075174141
cg09246964	chr9	139367238	SEC16A	Body	Island	0.001192584	4.304380251
cg09249494	chr6	6588846	LY86;LOC285780	TSS200;Body	OpenSea	0.019409133	-0.347128764
cg09253473	chr17	79877389	MAFG;SIRT7	3'UTR;TSS1500	S_Shore	0.017494169	-0.170803849
cg09255272	chr5	40735651	TTC33	Body	OpenSea	0.004817513	1.934294017
cg09257751	chr20	33856987	MMP24	Body	OpenSea	0.015029543	0.056664801
cg09261321	chr10	49648060			OpenSea	0.03360297	-1.34012038
cg09262100	chr14	103416268	CDC42BPB	Body	OpenSea	0.01748953	-0.169733177
cg09273716	chr20	35494835			S_Shelf	0.000598804	5.391603283
cg09278021	chr3	16830243			OpenSea	0.006893485	1.327718463
cg09284795	chr15	80189896	MTHFS;ST20-MTHFS	TSS1500;Body	S_Shore	0.005200525	1.791438436
cg09310636	chr14	90760903	NRDE2	Body	OpenSea	0.002876818	2.789653288
cg09321029	chr16	67695670	PARD6A;ACD	Body;TSS1500	S_Shore	0.03429642	-1.37555119
cg09321403	chr6	13555624			OpenSea	0.033910443	-1.358299304
cg09322375	chr1	33611399	TRIM62	3'UTR	N_Shore	0.021901785	-0.564735489
cg09324457	chr19	41196008	NUMBL	5'UTR;1stExon;Body	N_Shore	0.041830359	-1.713082561
cg09327381	chr17	4704576			OpenSea	0.022911282	-0.649932063
cg09330105	chr22	28969991	TTC28	Body	OpenSea	0.048693133	-1.968885644
cg09338374	chr22	39888390			S_Shelf	0.000358314	6.272714245
cg09354263	chr17	73631460	RECQL5;LOC643008	Body;TSS1500;5'UTR	S_Shelf	0.023740324	-0.715010489
cg09357175	chr12	53567662	CSAD	5'UTR;Body	OpenSea	0.043446016	-1.780570687
cg09357350	chr3	171894094	FNDC3B	Body	OpenSea	0.032419755	-1.271420822
cg09359521	chr8	25101786	DOCK5	Body	OpenSea	0.044098892	-1.803225126
cg09376454	chr1	27176567	ZDHHC18	Body	OpenSea	0.031346945	-1.215564984
cg09376613	chr10	102087334	PKD2L1	Body	OpenSea	0.009513039	0.799353889
cg09379497	chr6	30624467	DHX16	Body	OpenSea	0.02843384	-1.028539509
cg09383132	chr19	45258265	BCL3	Body	S_Shore	0.000679179	5.200539149
cg09384223	chr22	38038577	SH3BP1;LOC101927051	Body	S_Shelf	0.024447842	-0.775571238
cg09385845	chr11	18719308	TMEM86A	TSS1500	N_Shore	0.043682145	-1.789921709
cg09391368	chr17	38431760	WIPF2	Body	OpenSea	0.011138608	0.564373362
cg09398647	chr8	37417759			OpenSea	0.035639485	-1.442335805
cg09411728	chr17	42318810			OpenSea	0.011948124	0.457136047
cg09417120	chr8	119075549	EXT1	Body	OpenSea	0.003884206	2.307777702
cg09421562	chr17	56357994	MPO	1stExon	S_Shore	0.035022295	-1.410555133
cg09430877	chr11	59040560			OpenSea	0.029418922	-1.098996901
cg09444393	chr14	36287742			OpenSea	0.01207136	0.44074841
cg09446896	chr2	69803979	AAK1	Body	OpenSea	0.035171197	-1.417449327
cg09458197	chr4	2536968			N_Shore	0.015127255	0.048118072
cg09466818	chr19	18965708	UPF1	Body	Island	0.005446427	1.705208391
cg09469170	chr3	52809942			OpenSea	0.007637086	1.152970394
cg09485707	chr12	56222623	TMEM198B;DNAJC14	TSS1500;5'UTR	N_Shore	0.012911047	0.317074618
cg09495207	chr16	67978445	SLC12A4;LCAT	3'UTR;TSS1500	OpenSea	0.037237473	-1.515432633
cg09498652	chr2	176950596			Island	0.040471522	-1.653176809
cg09504092	chr1	212185528	INTS7	Body	OpenSea	0.022016876	-0.579481894
cg09506564	chr1	208361230	PLXNA2	Body	OpenSea	0.005446427	1.711113993
cg09519959	chr17	26970916	KIAA0100	Body	N_Shore	0.026694522	-0.923803816
cg09527106	chr5	159201696			S_Shore	0.044098892	-1.803354247
cg09530217	chr15	101728353	CHSY1	Body	OpenSea	0.005896854	1.579923817
cg09538129	chr7	99691888	MIR25;MCM7;MIR106B;MIR93	TSS1500;Body;TSS200	OpenSea	0.004223466	2.172083147
cg09538401	chr11	111171330	C11orf93;C11orf92	5'UTR;TSS1500	S_Shore	0.038876256	-1.587450374
cg09544857	chr4	2137279	POLN	Body	OpenSea	0.00401498	2.259838243
cg09551613	chr5	96478514	LIX1	1stExon;5'UTR	OpenSea	0.044812231	-1.827742198
cg09555447	chr12	113579991			OpenSea	0.012753808	0.341315993
cg09565526	chr4	87812668	C4orf36	Body	N_Shore	0.03971979	-1.62366178
cg09566021	chr16	3843243	CREBBP	Body	OpenSea	0.036727673	-1.489605223
cg09577346	chr6	116731043	DSE	Body	OpenSea	0.04009145	-1.636798494
cg09581649	chr16	4572735	C16orf5	5'UTR	OpenSea	0.020792508	-0.484317324
cg09588225	chr19	5699245	LONP1	Body	Island	0.003843504	2.32965013
cg09597390	chr11	7436013	SYT9	Body	OpenSea	0.037018807	-1.50619887
cg09600842	chr7	36231382	EEPD1	Body	OpenSea	0.021941187	-0.574231255
cg09605212	chr19	42730039	ZNF526	Body	Island	0.010077844	0.720645865
cg09619732	chr10	104392151	SUFU	3'UTR	OpenSea	0.040787162	-1.668202455
cg09620718	chr16	20702872	ACSM1	TSS1500	OpenSea	0.03344924	-1.332127632
cg09626193	chr8	55370192	SOX17	TSS1500	Island	0.023662494	-0.707478551
cg09630287	chr8	135703784	ZFAT	5'UTR;Body	OpenSea	0.043206837	-1.769620334
cg09636525	chr4	7052612	TADA2B	Body	Island	0.010909424	0.605368434
cg09638113	chr17	73759609	GALK1	Body	N_Shore	0.018438166	-0.261955579
cg09641127	chr2	10193895	KLF11	3'UTR	OpenSea	0.042330565	-1.729838634
cg09654136	chr17	4881883	CAMTA2	Body	OpenSea	0.043443184	-1.780127092
cg09659323	chr5	81631031			OpenSea	0.033670904	-1.344677847
cg09660810	chr12	132270673	SFRS8	Body	OpenSea	0.022832121	-0.643246718
cg09662329	chr1	16062445	SLC25A34	TSS1500	S_Shelf	0.041635032	-1.703972204
cg09664445	chr17	2612406	KIAA0664	5'UTR	N_Shore	1.00650948301745e-05	11.71393102
cg09668022	chr16	89392503	ANKRD11	Body;5'UTR	OpenSea	0.002802678	2.85481171
cg09682727	chr5	139953966			OpenSea	0.009454603	0.809741784
cg09690989	chr17	77045769	C1QTNF1	3'UTR	S_Shore	0.027729291	-0.983753659
cg09694086	chr1	228278101	ARF1	5'UTR	OpenSea	0.022440967	-0.61923652
cg09697874	chr19	45783658	MARK4	Body	OpenSea	0.000335023	6.378057985
cg09700170	chr18	54328006	WDR7	5'UTR	OpenSea	0.029219041	-1.081610264
cg09701102	chr11	67373083	NDUFV1	TSS1500	N_Shore	0.0125662	0.371463
cg09704401	chr2	64996998			S_Shore	0.022279327	-0.602820258
cg09712234	chr16	30614413			N_Shore	0.035673102	-1.443858085
cg09713981	chr10	70816700			OpenSea	0.015797358	-0.016272024
cg09714035	chr19	1374341	MUM1	Body	N_Shelf	0.036955821	-1.502751954
cg09734011	chr5	175976214	PCDH24	TSS200	OpenSea	0.026914292	-0.937552738
cg09736194	chr6	143883224	LOC285740	Body;TSS200	OpenSea	0.040443845	-1.651703817
cg09738346	chr12	52371825	ACVR1B	Body	OpenSea	0.028547192	-1.035752774
cg09758790	chr10	85923679			OpenSea	0.039611147	-1.619044177
cg09764233	chr10	75003627	DNAJC9	Body	N_Shelf	0.016228787	-0.055459192
cg09774645	chr6	92400252	CASC6	TSS200	OpenSea	0.031153861	-1.206115108
cg09777883	chr11	112093696			N_Shelf	0.00489224	1.914303103
cg09778271	chr15	64998808			S_Shelf	0.035947362	-1.455817781
cg09780809	chr3	194878096	XXYLT1	Body	OpenSea	0.003708153	2.389513985
cg09793776	chr11	67166216	PPP1CA	Body	N_Shore	0.021645115	-0.550068138
cg09797037	chr1	11132717	EXOSC10	Body	OpenSea	0.01054443	0.660417438
cg09799930	chr20	3297411	C20orf194	Body	OpenSea	0.000931578	4.692579303
cg09803743	chr9	97428867			OpenSea	0.036669061	-1.487384228
cg09805088	chr19	39391444	NFKBIB;SIRT2	5'UTR;Body;TSS1500	S_Shore	0.030284332	-1.15690228
cg09808003	chr12	123887091	SETD8	Body	OpenSea	0.020497587	-0.464373827
cg09809434	chr1	225653291			OpenSea	0.046084186	-1.877473812
cg09815212	chr11	64899926	SYVN1	Body	N_Shore	0.029648264	-1.117527118
cg09816821	chr16	88709302			N_Shore	0.000471664	5.8337251
cg09823543	chr6	43146056	SRF	Body	N_Shelf	0.005328571	1.744898542
cg09828520	chr12	58169646	METTL21B	Body	S_Shelf	0.005952527	1.561853178
cg09836210	chr3	111436353	PLCXD2	Body	OpenSea	0.042583438	-1.743143772
cg09837467	chr1	183523933			OpenSea	0.002709989	2.915895939
cg09858978	chr10	43812754			OpenSea	0.041551594	-1.700649667
cg09873553	chr11	61543851	MYRF	Body	N_Shore	0.019855791	-0.391929339
cg09879165	chr3	50531577	CACNA2D2	5'UTR;Body	OpenSea	0.00294304	2.750104604
cg09879253	chr17	45935359			OpenSea	0.002078606	3.355005778
cg09882452	chr17	73630377	SMIM5;RECQL5	5'UTR;Body	S_Shelf	0.003335609	2.561508595
cg09885622	chr5	1504991	LPCAT1	Body	OpenSea	0.025441662	-0.846386843
cg09901733	chr17	1731852	RPA1;SMYD4	TSS1500;5'UTR	N_Shore	0.019399279	-0.344711979
cg09906988	chr14	45724030	MIS18BP1	TSS1500	S_Shore	0.020897172	-0.491474148
cg09918744	chr3	45615808			OpenSea	0.017704681	-0.193286256
cg09955152	chr11	64845676	CDCA5	3'UTR	OpenSea	0.038642521	-1.57688363
cg09960881	chr11	59567816	STX3	Body;3'UTR	OpenSea	0.017776084	-0.200559139
cg09968549	chr1	156453305	MEF2D	5'UTR	OpenSea	0.018656921	-0.280894723
cg09978353	chr17	72759282	SLC9A3R1	Body	OpenSea	0.043394619	-1.777211764
cg09982419	chr15	68343575			N_Shelf	0.006995043	1.302650293
cg09982440	chr2	190426750	SLC40A1	Body	OpenSea	0.031076006	-1.200197913
cg09984521	chr17	76203046	AFMID	3'UTR	OpenSea	0.025042904	-0.815047197
cg10009208	chr11	209713	RIC8A	Body	S_Shore	0.036143068	-1.465642409
cg10013531	chr2	133403841	GPR39;LYPD1	3'UTR;Body	S_Shore	0.009881048	0.74612601
cg10021364	chr19	54369015	MYADM	TSS1500	N_Shore	0.048047855	-1.9451124
cg10024140	chr7	141359969	KIAA1147	3'UTR	OpenSea	0.03910197	-1.596311093
cg10026188	chr14	90755331	NRDE2	Body	OpenSea	0.013295034	0.26093147
cg10036013	chr7	4778839	FOXK1	Body	OpenSea	0.04605016	-1.876191533
cg10052504	chr11	121243886			OpenSea	0.021988283	-0.577758804
cg10054641	chr8	133773093	TMEM71	TSS200	OpenSea	0.03866351	-1.57798882
cg10092252	chr10	88477829	LDB3	Body	OpenSea	0.012607311	0.362210772
cg10092935	chr15	43594820	TGM7	TSS1500	OpenSea	0.044768951	-1.82630458
cg10096893	chr1	85159003			S_Shelf	0.009027519	0.889757143
cg10099758	chr2	68348796			OpenSea	0.036937991	-1.500351928
cg10127660	chr8	21996234	REEP4	Body	N_Shelf	0.001192654	4.288093576
cg10133916	chr7	5711782	RNF216-IT1;RNF216	Body	OpenSea	0.019399279	-0.345483724
cg10133935	chr19	1423753	DAZAP1	Body	Island	0.00517383	1.799151863
cg10137821	chr3	50268209	GNAI2	1stExon;5'UTR;Body	S_Shelf	0.023987747	-0.740649618
cg10143991	chr6	2962408	SERPINB6	TSS200;Body;5'UTR	OpenSea	0.004628819	2.005192693
cg10148123	chr2	106234455			OpenSea	0.039339274	-1.607879947
cg10149159	chr15	80189934	MTHFS;ST20-MTHFS	TSS1500;Body	S_Shore	0.021935816	-0.572043183
cg10153884	chr17	73451648	KIAA0195	TSS1500	N_Shore	0.016386879	-0.068140046
cg10154779	chr8	27458215	CLU	Body	OpenSea	0.048148836	-1.949282989
cg10155572	chr11	64081874	ESRRA	Body	N_Shelf	0.037953918	-1.547754089
cg10174170	chr17	33473881	UNC45B	TSS1500	OpenSea	0.01978027	-0.383594555
cg10179004	chr3	48601902	COL7A1;UCN2	Body;TSS1500	OpenSea	0.005542218	1.670153879
cg10183885	chr17	80187886	SLC16A3	5'UTR	Island	0.006098231	1.505974344
cg10186605	chr17	29667326	NF1	Body	OpenSea	0.014532939	0.119534894
cg10191283	chr16	2231807	CASKIN1	Body	N_Shore	0.029738543	-1.123537313
cg10194884	chr16	2863919			N_Shelf	0.002196922	3.226283816
cg10201785	chr16	68325477	SLC7A6	ExonBnd;Body	OpenSea	0.020958416	-0.495430801
cg10201857	chr17	38486151	RARA	5'UTR	OpenSea	0.002687883	2.941856033
cg10205093	chr22	39570107			OpenSea	0.006015117	1.533381154
cg10207189	chr13	51185590			OpenSea	0.025042904	-0.81475579
cg10219223	chr1	6420713	ACOT7	Body;5'UTR;1stExon	OpenSea	0.029738543	-1.125575354
cg10220613	chr6	21996895	CASC15	Body	OpenSea	0.032580153	-1.277815709
cg10231179	chr8	142201784	DENND3	Body	OpenSea	0.007589757	1.174248375
cg10234436	chr2	47230043	TTC7A	Body	OpenSea	0.022361149	-0.611565768
cg10254557	chr1	166847038	TADA1	TSS1500	S_Shore	0.03809228	-1.554695912
cg10256933	chr1	70685979	SRSF11	5'UTR	N_Shore	0.012454783	0.391846922
cg10257332	chr3	47869137	DHX30	Body	S_Shelf	0.004560051	2.026447424
cg10262659	chr16	23650194	PALB2	Body	N_Shelf	0.006808803	1.347508342
cg10272110	chr17	79800915			S_Shore	0.007487274	1.195788074
cg10277912	chr17	7216033	GPS2	3'UTR	N_Shelf	0.006933846	1.317617683
cg10281604	chr22	40732359			OpenSea	0.009401745	0.821423531
cg10283108	chr6	88419968			OpenSea	0.013048709	0.295178568
cg10287952	chr12	53847916	PCBP2	5'UTR	S_Shore	0.038825933	-1.585091436
cg10300188	chr11	2890577	KCNQ1DN	TSS1500	Island	0.02628764	-0.899755556
cg10322443	chr14	65722585			OpenSea	0.023895076	-0.728449075
cg10334035	chr20	47429392	PREX1	Body	OpenSea	0.029869374	-1.134497091
cg10336097	chr7	138550467	KIAA1549	Body	N_Shelf	0.032762201	-1.28686159
cg10364249	chr1	27901698	AHDC1	5'UTR	Island	0.012607311	0.363084923
cg10368200	chr22	40821731	MKL1	Body	OpenSea	0.006005574	1.542522944
cg10368914	chr19	16528891	EPS15L1	Body	Island	0.001324068	4.125162682
cg10369790	chr15	31596109			OpenSea	0.030556324	-1.17096883
cg10370262	chr7	151396512	PRKAG2	Body	OpenSea	0.020344557	-0.443666178
cg10370924	chr6	34631880	C6orf106	Body	OpenSea	0.03320941	-1.315607271
cg10376026	chr2	89035483	RPIA	Body	OpenSea	0.00540351	1.723423471
cg10383510	chr15	91245363	CRTC3-AS1	Body	OpenSea	0.047705727	-1.931802822
cg10385165	chr19	14550182	PKN1	TSS1500;Body	N_Shore	0.047959454	-1.942381332
cg10386598	chr4	26442255			OpenSea	0.006617336	1.389139163
cg10388789	chr20	32233635	CBFA2T2	3'UTR	S_Shore	0.02977534	-1.128952866
cg10400393	chr11	46936308	LRP4	Body	N_Shelf	0.04161762	-1.702986336
cg10411910	chr22	36813356			OpenSea	0.034509506	-1.38336891
cg10416478	chr2	99223671	UNC50;COA5	TSS1500;Body	N_Shore	0.034161276	-1.370834037
cg10437839	chr11	64701910	PPP2R5B	3'UTR	OpenSea	8.62337756912976e-05	8.481288339
cg10440877	chr2	208378475			OpenSea	0.004895408	1.907379988
cg10453758	chr3	132380190	UBA5;ACAD11	Body;5'UTR;TSS1500	S_Shore	0.021424276	-0.531399428
cg10473480	chr11	67001525	KDM2A	Body	OpenSea	0.018853821	-0.300112699
cg10482202	chr1	156222098	SMG5	Body	OpenSea	0.020344557	-0.447629152
cg10498502	chr3	185928164	DGKG	Body	OpenSea	0.028162393	-1.015065588
cg10504280	chr3	98481832	ST3GAL6	5'UTR;Body	OpenSea	0.020210133	-0.427083327
cg10519683	chr2	27039652			OpenSea	0.034994989	-1.407977398
cg10525470	chr4	153037170			OpenSea	0.025328971	-0.836434902
cg10526506	chr5	145456160			OpenSea	0.029907438	-1.137181075
cg10531918	chr3	53189890			N_Shore	0.014300961	0.141387231
cg10534110	chr12	53887752	MAP3K12	5'UTR	S_Shore	0.011321114	0.541469665
cg10557763	chr2	88914098	EIF2AK3	Body	OpenSea	0.017587684	-0.17863155
cg10577375	chr7	149980362	ACTR3C	Body	OpenSea	0.035379444	-1.429032939
cg10581989	chr16	11964386	GSPT1	3'UTR	OpenSea	0.005349635	1.738416413
cg10583485	chr1	63150905	DOCK7	Body	N_Shelf	0.034511884	-1.383929534
cg10584905	chr21	46389610	FAM207A	Body	N_Shelf	0.036528743	-1.482518735
cg10587778	chr10	70867510			OpenSea	0.031432395	-1.222307042
cg10592521	chr19	1560658	MEX3D	Body	S_Shelf	0.004519648	2.051436277
cg10592944	chr11	57430537			OpenSea	0.023166954	-0.671304879
cg10606404	chr3	183025194	MCF2L2	Body	OpenSea	0.004331506	2.135732504
cg10607142	chr10	72435783	ADAMTS14	Body	S_Shelf	0.037779652	-1.540906988
cg10609043	chr5	79408024	SERINC5	3'UTR	OpenSea	0.005924565	1.571206686
cg10628107	chr16	626446	PIGQ	Body	N_Shelf	0.000664245	5.2446669
cg10629173	chr10	5576434			OpenSea	0.012661685	0.351967514
cg10633128	chr16	84619920	COTL1	Body	OpenSea	0.029452906	-1.10145401
cg10643017	chr11	118507444	PHLDB1	Body	S_Shore	0.004925181	1.894716917
cg10643550	chr19	1603857	UQCR	Body	N_Shore	0.004037886	2.248791647
cg10652386	chr11	6271256			OpenSea	0.022657035	-0.63497616
cg10653259	chr11	251144	PSMD13	Body	OpenSea	0.041256226	-1.686632777
cg10657878	chr2	74369703	BOLA3	Body	OpenSea	0.049289073	-1.988543076
cg10664840	chr4	78118316			OpenSea	0.021012989	-0.503650496
cg10675614	chr6	90120254	RRAGD	Body	N_Shore	0.032187601	-1.262199423
cg10676501	chr9	4760014			OpenSea	0.017927129	-0.215039449
cg10709729	chr6	2962352	SERPINB6	5'UTR;1stExon;Body	OpenSea	0.008066692	1.069628778
cg10720709	chr16	68035344			OpenSea	0.049613523	-2.003241268
cg10721259	chr14	105146996			S_Shelf	0.001607407	3.80504249
cg10722267	chr3	197608554			OpenSea	0.020344557	-0.449497918
cg10729644	chr17	29731476	RAB11FIP4	Body	OpenSea	0.025081283	-0.820175259
cg10731648	chr12	46745936			OpenSea	0.040623285	-1.662174389
cg10755899	chr4	1772151			Island	0.008410569	1.000875387
cg10762511	chr17	73660190	RECQL5	Body	N_Shelf	0.009513039	0.799504412
cg10769201	chr2	98794267	VWA3B	Body	OpenSea	0.030716348	-1.179877389
cg10771019	chr16	85652077	GSE1	5'UTR;Body	S_Shelf	0.024041508	-0.74979282
cg10785537	chr2	74603226	DCTN1	Body;TSS1500	OpenSea	1.68720628816887e-05	10.79044591
cg10805676	chr16	421990	TMEM8A;MRPL28	Body;TSS1500	N_Shore	0.024447842	-0.775919347
cg10811429	chr15	80189771	MTHFS;ST20-MTHFS	TSS1500;TSS200;Body	S_Shore	0.002824509	2.822327309
cg10821722	chr11	64571899	MEN1;MAP4K2	Body;TSS1500	S_Shore	0.001430268	3.991379811
cg10824810	chr16	54967714	IRX5	Body	Island	0.016466533	-0.075862232
cg10829227	chr19	47200595	PRKD2	Body	S_Shelf	0.020344557	-0.450675415
cg10836059	chr22	43322007	PACSIN2	5'UTR	OpenSea	0.035421245	-1.431151284
cg10839945	chr22	31392782			OpenSea	0.045072884	-1.841512464
cg10840851	chr11	60712677	SLC15A3	Body	OpenSea	0.00540351	1.726525851
cg10866623	chr17	46895019	TTLL6	TSS1500	S_Shore	0.001935554	3.506974554
cg10888630	chr1	145145245	NBPF20;NBPF9	Body	OpenSea	0.023038697	-0.660250928
cg10891521	chr17	81047941	METRNL	Body	Island	0.012633021	0.355171673
cg10892268	chr19	3025665	TLE2	Body	N_Shelf	0.032711865	-1.285062374
cg10903186	chr21	47856857	PCNT	Body	S_Shore	0.003420394	2.516171121
cg10906971	chr4	154400195	KIAA0922	Body	OpenSea	0.039147353	-1.598497512
cg10914815	chr13	99148667	STK24	Body	OpenSea	0.02402044	-0.747278982
cg10921702	chr6	30716324			S_Shelf	0.018528217	-0.268873649
cg10927968	chr11	1807333			OpenSea	0.002396884	3.126619034
cg10933035	chr19	1274060	CIRBP;C19orf24	Body;TSS1500	N_Shore	0.043327778	-1.77468173
cg10942336	chr5	150468625	TNIP1	TSS1500	OpenSea	0.041795197	-1.712010811
cg10949187	chr15	99314988	IGF1R	Body	OpenSea	0.014544628	0.114990352
cg10970124	chr6	31634602	BAT4;CSNK2B	TSS1500;5'UTR	S_Shore	0.001577582	3.833570032
cg10973967	chr15	91202808	LINC01585;CRTC3-AS1	TSS1500;Body	OpenSea	0.002876818	2.786987784
cg10982049	chr3	156530417	PA2G4P4;LINC00886	TSS1500;Body	N_Shelf	0.027918926	-0.99709523
cg10982312	chr2	242572944	THAP4	Body	S_Shore	0.003642059	2.417909012
cg10984912	chr9	137298356	RXRA	TSS200;Body	N_Shore	0.038240033	-1.561886524
cg10987503	chr7	922825	C7orf20	Body	OpenSea	0.019855791	-0.392573079
cg10991454	chr2	30834674	LCLAT1	Body	OpenSea	0.000492634	5.752843823
cg10995137	chr8	27234794	PTK2B	5'UTR	OpenSea	0.013631487	0.219438561
cg10997069	chr1	36565988	COL8A2	5'UTR	OpenSea	0.02357998	-0.698533006
cg10999423	chr1	222461592			OpenSea	0.031245098	-1.210655856
cg11007667	chr16	75096674	ZNRF1	Body	OpenSea	0.028948008	-1.058265593
cg11023456	chr21	45758130	C21orf2	Body	N_Shore	0.045592348	-1.861205167
cg11024682	chr17	17730094	SREBF1	Body	S_Shelf	2.19084009350412e-05	10.40301652
cg11043888	chr10	126650102	ZRANB1	Body	OpenSea	0.020344557	-0.443517363
cg11044476	chr6	44194505	SLC29A1	5'UTR;Body	S_Shelf	0.014976854	0.064149557
cg11055641	chr1	98286223	DPYD	Body	OpenSea	0.036788391	-1.493234686
cg11072473	chr17	8707491	PIK3R6	Body	OpenSea	0.042795286	-1.750436712
cg11082684	chr7	98591756	TRRAP	Body	OpenSea	0.038653064	-1.5774375
cg11095027	chr11	1297066	TOLLIP	3'UTR	N_Shore	0.009548115	0.794213134
cg11104712	chr17	7306613	C17orf61	Body	N_Shore	0.049541718	-2.000187193
cg11108105	chr16	81772910			OpenSea	0.031346945	-1.217750359
cg11115026	chr11	209728	RIC8A	Body	S_Shore	0.013684043	0.213202606
cg11136562	chr5	141061285	ARAP3	5'UTR	OpenSea	0.006501038	1.412625397
cg11136886	chr1	33609509			N_Shelf	0.000668799	5.231762658
cg11153071	chr17	78748077	RPTOR	Body	OpenSea	0.034511884	-1.385537014
cg11165401	chr12	52314241	ACVRL1	Body	OpenSea	0.027354174	-0.964178682
cg11168204	chr13	41544308	ELF1	Body	OpenSea	0.039348805	-1.608982798
cg11176393	chr19	4568101			S_Shore	0.006005574	1.545780958
cg11183227	chr15	91455407	MAN2A2	Body	OpenSea	0.010386694	0.681853449
cg11197150	chr15	33486651	FMN1	5'UTR	N_Shore	0.030355418	-1.161119032
cg11205545	chr11	62164451			OpenSea	0.033825954	-1.353639786
cg11213736	chr9	128059741	GAPVD1	TSS1500;5'UTR	OpenSea	0.043206837	-1.766436099
cg11217603	chr20	48558305	RNF114	Body	OpenSea	0.037099777	-1.510098376
cg11226353	chr22	30977619	PES1	Body;ExonBnd	OpenSea	0.046503894	-1.893325562
cg11235253	chr5	14464490	TRIO	Body	S_Shelf	0.048764927	-1.970684321
cg11236746	chr3	33096255	GLB1	Body	OpenSea	0.03277632	-1.288366408
cg11249902	chr17	77783207			N_Shore	0.022960011	-0.653772271
cg11251472	chr21	47336140	PCBP3	Body	S_Shore	0.013201697	0.271941647
cg11254522	chr1	27950343	FGR	Body	OpenSea	0.009381051	0.831077157
cg11255208	chr17	42275334	ATXN7L3	Body	N_Shore	0.000764179	5.00148305
cg11256548	chr11	837944	CD151	Body;ExonBnd	OpenSea	0.046388524	-1.887033149
cg11275670	chr11	65059184	POLA2	Body	OpenSea	0.013977335	0.178211301
cg11276172	chr10	106093694	ITPRIP	TSS200	N_Shelf	0.005193825	1.794057281
cg11277266	chr18	39552936	PIK3C3	Body	OpenSea	0.041583184	-1.701925381
cg11288801	chr19	1406661	DAZAP1	TSS1500	N_Shore	0.01949661	-0.357953617
cg11290594	chr14	91792265	CCDC88C	ExonBnd;Body	OpenSea	0.038758341	-1.582078422
cg11296110	chr1	1690811	NADK	TSS1500;Body	N_Shore	0.030402197	-1.164485947
cg11311053	chr12	124912049	NCOR2	Body	S_Shore	0.048148836	-1.948422216
cg11313460	chr16	68936488	TANGO6	Body	OpenSea	0.045897126	-1.871095541
cg11344950	chr1	151826167	THEM5	1stExon;5'UTR	OpenSea	0.029869374	-1.134875863
cg11353547	chr16	4838559	SEPT12;LOC440335	TSS200;Body	OpenSea	0.006377802	1.439181183
cg11356911	chr14	64192722	SGPP1	Body	N_Shore	0.002824509	2.817941816
cg11369867	chr17	4545353	ALOX15	TSS1500	S_Shore	0.029847711	-1.13235685
cg11385906	chr8	28745680	INTS9	Body	N_Shelf	0.03532951	-1.425947888
cg11391836	chr2	64852543			OpenSea	0.001989378	3.4520224
cg11393318	chr5	179518200			S_Shore	0.022440687	-0.618686347
cg11398659	chr1	156124471	SEMA4A	5'UTR;Body	OpenSea	0.017579028	-0.177569957
cg11401486	chr5	141053228	ARAP3	Body	OpenSea	0.02028278	-0.434898116
cg11406521	chr2	86226603			OpenSea	0.003032695	2.711409862
cg11407210	chr15	79199774			OpenSea	0.025328971	-0.836760627
cg11417426	chr19	11688638	ACP5	5'UTR;TSS200	N_Shore	0.010770343	0.623128474
cg11422009	chr17	17321762			OpenSea	0.035587077	-1.440312324
cg11449994	chr16	2985833	FLYWCH1	Body	OpenSea	0.000224642	7.073620647
cg11457469	chr20	35243227	SLA2	Body	OpenSea	0.02225725	-0.598997497
cg11458409	chr20	35487162	SOGA1	Body;5'UTR	N_Shelf	0.024988465	-0.810198287
cg11468085	chr11	67435577	ALDH3B2	5'UTR	S_Shelf	0.013075844	0.29182373
cg11489491	chr12	121001039	RNF10	Body	OpenSea	0.031153861	-1.205791346
cg11492864	chr21	33634300			OpenSea	0.008813326	0.921103272
cg11509702	chr15	101720344	CHSY1	Body	OpenSea	0.027000324	-0.943173119
cg11516235	chr7	55594868	VOPP1	Body	OpenSea	0.031710071	-1.236941591
cg11523128	chr19	19773068	ATP13A1	Body	N_Shore	0.026637845	-0.920556645
cg11523799	chr6	43479817	C6orf154;YIPF3	TSS1500;3'UTR	S_Shore	0.00500139	1.861238564
cg11527913	chr1	230410329	GALNT2	Body	OpenSea	0.001788724	3.644707162
cg11540119	chr3	47742869	SMARCC1	Body	OpenSea	0.000804055	4.886823283
cg11540478	chr8	56669927	TMEM68	Body;5'UTR	OpenSea	0.023930926	-0.735533642
cg11547342	chr8	104034368	ATP6V1C1	5'UTR	S_Shore	0.041498822	-1.699169696
cg11557929	chr3	48489291	ATRIP	Body	S_Shore	0.040233482	-1.644738263
cg11563692	chr5	17252614	BASP1	5'UTR	OpenSea	0.022371197	-0.613421736
cg11564551	chr16	48284929	MIR548AE2;LONP2	Body	OpenSea	0.045414139	-1.854668563
cg11577171	chr12	49440083	KMT2D	Body	OpenSea	0.021569602	-0.542469734
cg11578064	chr12	112074044			OpenSea	0.045540534	-1.859500971
cg11585835	chr9	100229447	TDRD7	Body	OpenSea	0.0411091	-1.679999045
cg11590282	chr11	2036771			S_Shelf	0.025272396	-0.831280312
cg11591082	chr5	131400932			OpenSea	0.000224642	7.047143719
cg11591782	chr9	127534895	NR6A1	TSS1500	S_Shore	0.043161292	-1.764574991
cg11592863	chr13	28848192	PAN3	Body	OpenSea	0.018402938	-0.255798613
cg11598034	chr9	138970928	NACC2	5'UTR	S_Shelf	7.68803601830588e-05	8.775039391
cg11598949	chr2	137140899			OpenSea	0.04827114	-1.952496922
cg11605450	chr3	49332009	USP4	Body	OpenSea	0.042814358	-1.751524387
cg11619782	chr9	140273055	EXD3	Body	N_Shore	0.019914556	-0.399662007
cg11628564	chr1	234873887			OpenSea	0.021005057	-0.501397377
cg11643361	chr14	22923261			OpenSea	0.035151352	-1.41623968
cg11643402	chr7	100267838			N_Shelf	0.000598804	5.389104724
cg11645762	chr6	31867819	ZBTB12	Body	Island	0.01402295	0.171886014
cg11657184	chr1	246345776	SMYD3	Body	OpenSea	0.033294529	-1.321585574
cg11657701	chr15	41731149	RTF1	Body	OpenSea	0.044565934	-1.819645576
cg11658781	chr11	73241335	FAM168A	5'UTR	OpenSea	0.039251077	-1.602838668
cg11660398	chr2	71134190	VAX2	Body	N_Shore	0.03146957	-1.225055426
cg11681325	chr19	47660965	SAE1	Body	OpenSea	0.000765864	4.971636029
cg11684450	chr19	1272853	CIRBP	Body;3'UTR	N_Shore	0.00540351	1.723863378
cg11690983	chr1	29211119			N_Shelf	0.012959559	0.310589958
cg11713493	chr17	17110295	PLD6	TSS1500	Island	0.009259075	0.847912591
cg11715092	chr21	47705294	C21orf57;MCM3AP	TSS1500;TSS200	N_Shore	0.010921803	0.603040399
cg11724055	chr1	23667475	HNRNPR	Body;5'UTR	N_Shelf	0.033056679	-1.307279921
cg11738389	chr6	56621425	DST	Body	OpenSea	0.015166363	0.04371475
cg11748260	chr6	30624395	DHX16	Body	OpenSea	0.004428444	2.096008142
cg11751213	chr11	65547023	DKFZp761E198	1stExon	N_Shore	0.034561375	-1.388297831
cg11753711	chr7	142378117			OpenSea	0.012538804	0.377163642
cg11769528	chr12	114365376	RBM19	Body	OpenSea	0.012931064	0.314860992
cg11793449	chr17	76313872			S_Shelf	0.044044442	-1.801391558
cg11799580	chr17	55701810	MSI2	Body	OpenSea	0.001500715	3.903086391
cg11805383	chr19	13244043	NACC1	5'UTR	OpenSea	0.020088234	-0.414777109
cg11806726	chr21	44817925			N_Shore	0.002196922	3.24721994
cg11817818	chr6	109072829	LINC00222	TSS200	OpenSea	0.009381051	0.828458258
cg11823443	chr16	57406340	CX3CL1	TSS200	OpenSea	0.02138303	-0.52906656
cg11823597	chr11	73091939	RELT	5'UTR	S_Shelf	0.027879309	-0.994863186
cg11832534	chr1	3563998	WDR8	Body	N_Shelf	0.033390764	-1.327466792
cg11851174	chr17	17712609	RAI1	Body	N_Shore	1.49178292702966e-07	17.76393662
cg11854772	chr19	48555019	PLA2G4C	3'UTR;Body	OpenSea	0.03861592	-1.575640331
cg11857514	chr12	122151762	TMEM120B	Body	S_Shore	0.007578171	1.178885974
cg11866539	chr2	135033075	MGAT5	Body	OpenSea	0.007699279	1.142040727
cg11890639	chr3	51703814	TEX264	TSS1500	N_Shore	0.017307509	-0.154386006
cg11899596	chr8	145663791	NFKBIL2	Body	S_Shore	0.024868171	-0.803420414
cg11907061	chr19	2736425	SLC39A3	Body;3'UTR	S_Shelf	0.008790978	0.925546447
cg11912503	chr10	81030244	ZMIZ1	Body	OpenSea	0.014785026	0.084964342
cg11920110	chr1	33926658			OpenSea	0.001273311	4.191532069
cg11928146	chr2	19546630			N_Shore	0.000174639	7.522959007
cg11930955	chr12	113660045	TPCN1;IQCD	5'UTR;TSS1500	S_Shore	0.020226588	-0.429207962
cg11934832	chr18	45683841			N_Shelf	0.013916753	0.189384477
cg11939556	chr16	9051285	USP7	Body	S_Shelf	0.013977335	0.178945648
cg11951054	chr9	132005412			OpenSea	0.030873336	-1.187578116
cg11958571	chr17	65625878	PITPNC1	Body	OpenSea	0.016898134	-0.121322929
cg11964145	chr2	190523706			N_Shelf	0.025328971	-0.836778429
cg11966720	chr1	25059454			OpenSea	0.011138608	0.568555307
cg11969491	chr15	90735063	SEMA4B	5'UTR	OpenSea	0.019376284	-0.341679507
cg11969813	chr17	79816559	P4HB	Body	N_Shore	0.001718989	3.71957473
cg11972564	chr11	44846667	TSPAN18	5'UTR	OpenSea	0.04760622	-1.927668053
cg11977753	chr11	71195243	NADSYN1	Body	OpenSea	0.00382033	2.340843989
cg11989056	chr1	2090849	PRKCZ	Body	OpenSea	0.03796324	-1.549990976
cg11990353	chr4	38113446	TBC1D1	5'UTR;TSS200;Body	OpenSea	0.045816883	-1.86841632
cg11991942	chr7	220911	FAM20C	Body	S_Shore	0.038896511	-1.588978976
cg11994439	chr16	11223545	CLEC16A	Body	OpenSea	0.04103762	-1.677665322
cg11996592	chr8	144577094	ZC3H3	Body	OpenSea	0.001192177	4.314029051
cg11997486	chr6	14100671			OpenSea	0.034102136	-1.367236671
cg11997853	chr8	101171646	SPAG1	5'UTR	S_Shore	0.008051876	1.076702973
cg12003079	chr12	6984857			S_Shore	0.004519648	2.053776924
cg12008350	chr17	79793208	DYSFIP1	TSS1500	S_Shore	0.03558625	-1.439163999
cg12027254	chr17	76055290	TNRC6C	Body	OpenSea	0.029255166	-1.086609231
cg12045556	chr12	48242766	VDR	Body	OpenSea	0.00815153	1.049358637
cg12046819	chr10	52212492	SGMS1	5'UTR	OpenSea	0.034678777	-1.392860346
cg12060026	chr17	21103728	TMEM11	Body	OpenSea	0.036168297	-1.468276315
cg12061649	chr17	72563547			OpenSea	0.026776477	-0.929234579
cg12065228	chr1	19652788	PQLC2	Body	OpenSea	0.039980031	-1.633590758
cg12068791	chr11	66102352	RIN1	Body	S_Shore	0.033506099	-1.334401468
cg12079207	chr19	8059997	ELAVL1	5'UTR	OpenSea	0.034852407	-1.401210251
cg12082302	chr1	6421246	ACOT7	Body;TSS1500	OpenSea	0.029347276	-1.09393023
cg12090027	chr22	21937615	UBE2L3	Body	OpenSea	0.04786812	-1.936495671
cg12091331	chr8	42065314	PLAT	TSS200	OpenSea	0.016689571	-0.096088257
cg12105623	chr16	277863	LUC7L	Body	N_Shore	0.020344557	-0.444401098
cg12114915	chr17	80216917	CSNK1D	Body	S_Shelf	0.036771708	-1.492497414
cg12134408	chr19	36519412	CLIP3	Body	N_Shelf	0.009464568	0.807341464
cg12150100	chr7	2741627	AMZ1	Body	S_Shore	0.000793738	4.920628667
cg12151339	chr17	19322290			OpenSea	0.007584328	1.176972147
cg12160087	chr12	120531986	CCDC64	3'UTR	N_Shelf	0.020344557	-0.450984969
cg12160664	chr1	114521853	OLFML3	TSS200	OpenSea	0.030284332	-1.157067748
cg12167832	chr3	126183664	ZXDC	Body	OpenSea	0.024128583	-0.756824031
cg12172163	chr13	113825954	PROZ	Body	OpenSea	0.018619763	-0.275840117
cg12192828	chr18	56202440	ALPK2	Body	OpenSea	0.045320366	-1.849946307
cg12210735	chr2	28649241			OpenSea	0.018996621	-0.310096317
cg12224872	chr16	68281674	PLA2G15	Body	S_Shelf	0.016756862	-0.104816501
cg12228919	chr15	44955936	SPG11	TSS200	Island	0.043161292	-1.764072375
cg12258657	chr16	21696625	OTOA	Body	OpenSea	0.016228787	-0.055779001
cg12258847	chr17	62134117	ERN1	Body	OpenSea	0.042868902	-1.752999265
cg12265371	chr17	79699655			OpenSea	0.020158708	-0.421815135
cg12272104	chr19	1423967	DAZAP1	Body	Island	0.029094631	-1.073765916
cg12279650	chr22	32170979	DEPDC5	Body	OpenSea	0.047254421	-1.91790843
cg12284518	chr11	64005787	VEGFB	Body;3'UTR	N_Shelf	8.62337756912976e-05	8.573285581
cg12293561	chr12	53244530			OpenSea	0.013825364	0.198986645
cg12298445	chr11	72438603	ARAP1	5'UTR	S_Shore	0.047705727	-1.931902649
cg12301578	chr17	73313904			OpenSea	0.045540534	-1.858774119
cg12308577	chr3	9142417	SRGAP3	Body	OpenSea	0.025935572	-0.873341718
cg12311416	chr1	16509724			OpenSea	0.040475463	-1.653839992
cg12319836	chr19	1090235	POLR2E	Body	N_Shelf	0.005957873	1.556346567
cg12322852	chr20	4764077	RASSF2	3'UTR	OpenSea	0.002032238	3.409045162
cg12324048	chr3	193823125			OpenSea	0.038151511	-1.557061365
cg12332239	chr17	66251609	AMZ2	Body	N_Shelf	0.017347802	-0.15779964
cg12334013	chr7	36195786	EEPD1	Body	S_Shelf	0.008555528	0.973523798
cg12345609	chr1	110165150	AMPD2	Body;TSS1500	S_Shelf	0.032197972	-1.262849146
cg12350057	chr14	23768690	PPP1R3E	3'UTR	N_Shore	0.007471187	1.198919862
cg12350863	chr3	169758289	GPR160	5'UTR	S_Shore	0.033390764	-1.328708636
cg12368246	chr6	144286757	PLAGL1	5'UTR	OpenSea	0.032438459	-1.272654259
cg12376289	chr15	80136763	ST20-MTHFS;MTHFS	3'UTR;Body	OpenSea	0.035560483	-1.436448649
cg12380988	chr17	79851485	ANAPC11	5'UTR;ExonBnd	S_Shore	0.02823868	-1.018808819
cg12388887	chr19	11688474	ACP5	5'UTR;1stExon;ExonBnd	N_Shore	0.023347831	-0.681755274
cg12393668	chr17	42768503	CCDC43	TSS1500	S_Shore	0.041388507	-1.694390476
cg12394215	chr2	191531751	NAB1	Body	OpenSea	0.027879309	-0.99487365
cg12395689	chr10	133777125			OpenSea	0.012607311	0.361308488
cg12403973	chr22	42230899	SREBF2	Body	S_Shore	0.028998914	-1.064535911
cg12407462	chr5	76112776			N_Shore	0.034078783	-1.365281533
cg12411425	chr17	67241949	ABCA5;ABCA10	3'UTR;TSS1500	OpenSea	0.045027701	-1.837326355
cg12415337	chr19	45490200	CLPTM1	Body	OpenSea	0.002802678	2.849370072
cg12428797	chr8	144678360	EEF1D	5'UTR	N_Shore	0.014160328	0.157596579
cg12438536	chr12	114364761	RBM19	Body	OpenSea	0.042643962	-1.744758719
cg12447688	chr1	110166497	AMPD2	TSS200;Body	S_Shelf	0.043620198	-1.787727216
cg12451425	chr17	46625911	HOXB-AS1	Body	N_Shore	0.038399351	-1.567651552
cg12455427	chr16	88919719	GALNS	Body	N_Shelf	0.010078238	0.719311024
cg12459798	chr12	122230734	RHOF	Body	N_Shore	0.021626731	-0.548274049
cg12460375	chr9	130578312	ENG	ExonBnd;Body	OpenSea	0.042580384	-1.74252971
cg12465490	chr1	109780771	SARS	3'UTR	OpenSea	0.002196922	3.236939767
cg12471376	chr20	1839888			OpenSea	0.001935554	3.495202799
cg12483927	chr1	211667682	RD3	TSS1500	OpenSea	0.017579028	-0.177088353
cg12488919	chr19	19515518	GATAD2A	5'UTR	N_Shore	0.012976076	0.306434485
cg12531236	chr15	70850045			OpenSea	0.037501313	-1.5280491
cg12538074	chr1	153716514	INTS3	Body	OpenSea	0.000414557	6.037682585
cg12542099	chr1	3687945	SMIM1;CCDC27	TSS1500;Body	N_Shore	0.019232377	-0.329057457
cg12543096	chr21	43722429			N_Shelf	0.003272253	2.600304224
cg12549954	chr1	28846914	RCC1	5'UTR;Body	S_Shore	0.027055395	-0.946324558
cg12551474	chr16	27730068	KIAA0556	Body	OpenSea	0.032020208	-1.253114207
cg12555252	chr11	57113884	P2RX3	Body	N_Shelf	0.045349324	-1.851667986
cg12561552	chr1	17448350			S_Shelf	0.042432648	-1.734737594
cg12567068	chr19	50322503	MED25	Body	S_Shore	0.002952969	2.742638526
cg12581991	chr19	14545781	PKN1	Body	S_Shore	0.035213463	-1.419224714
cg12584112	chr1	234664566	LINC01354	Body	OpenSea	0.00144859	3.953363819
cg12584881	chr20	35357665	NDRG3	Body;5'UTR	OpenSea	0.00382033	2.343449799
cg12594933	chr1	3806817	C1orf174	Body	N_Shore	0.010386694	0.680018122
cg12600182	chr7	42974203	MRPL32	Body	S_Shore	0.019259965	-0.332637925
cg12603236	chr22	26860178	HPS4	Body	OpenSea	0.002183917	3.27004791
cg12603344	chr17	28110213	SSH2	Body	OpenSea	0.006287173	1.459987964
cg12605076	chr14	74547881	ALDH6A1	Body;5'UTR	N_Shelf	0.009716157	0.769312964
cg12607838	chr6	36237300	PNPLA1	TSS1500;5'UTR	OpenSea	0.01207136	0.44045966
cg12611914	chr9	93798038			OpenSea	0.032403816	-1.270446433
cg12613344	chr11	47280305	NR1H3	5'UTR	OpenSea	0.029089672	-1.07208249
cg12619728	chr6	32134854	EGFL8	Body	Island	0.036293824	-1.472618869
cg12620076	chr1	35900124	KIAA0319L	3'UTR	OpenSea	0.030288578	-1.157562895
cg12656343	chr8	69186788			OpenSea	0.035359279	-1.427591208
cg12667125	chr1	36181447	C1orf216	Body	N_Shelf	0.027354174	-0.964415323
cg12667283	chr2	112833452	TMEM87B	Body	OpenSea	0.046730553	-1.901587953
cg12675194	chr11	129118861			OpenSea	0.041142518	-1.682051739
cg12688813	chr8	144976599			OpenSea	0.02073163	-0.480509096
cg12702794	chr11	59427693	PATL1	Body	OpenSea	0.010926803	0.601767177
cg12712122	chr6	88435312			OpenSea	0.004195912	2.187974792
cg12721068	chr1	222695923	HHIPL2	3'UTR	OpenSea	0.016214192	-0.053119587
cg12723026	chr1	110764594	KCNC4	Body	N_Shore	0.041256226	-1.687466954
cg12730802	chr22	37215969	PVALB	TSS1500	S_Shelf	0.028125725	-1.012652737
cg12734279	chr11	47370806	MYBPC3	Body	OpenSea	0.036912302	-1.499184299
cg12742764	chr9	91996910	SEMA4D	Body	S_Shore	0.001766799	3.666431277
cg12744591	chr22	39864408	MGAT3	5'UTR	OpenSea	0.004310811	2.146935159
cg12746496	chr11	64808126	SAC3D1	TSS1500	N_Shore	0.030671644	-1.178136909
cg12758867	chr11	65354231	EHBP1L1	Body	S_Shore	0.037581311	-1.533217173
cg12759500	chr5	5423827	ICE1	Body	S_Shore	0.046641613	-1.898524202
cg12761421	chr1	202171723	LGR6	Body;TSS1500	OpenSea	0.008258369	1.02990002
cg12765042	chr8	42065298	PLAT	TSS200	OpenSea	0.018954525	-0.306309838
cg12766793	chr7	148408685	CUL1	5'UTR	OpenSea	0.003678929	2.402652603
cg12772406	chr17	48211590	PPP1R9B	3'UTR	S_Shelf	0.007754113	1.131767366
cg12777591	chr6	41752222	PRICKLE4	Body	N_Shore	0.028341658	-1.02382893
cg12795233	chr16	15901331	MYH11	Body	OpenSea	0.001899007	3.548609729
cg12801772	chr17	1985670	SMG6	Body	OpenSea	0.044546606	-1.818972547
cg12803108	chr14	90748007	C14orf102	Body	OpenSea	0.001430268	3.97916621
cg12806353	chr3	119315532	PLA1A	TSS1500	OpenSea	0.017278201	-0.151572843
cg12808636	chr1	11987986			S_Shore	0.021127098	-0.513382615
cg12810297	chr1	199717229			OpenSea	0.021127098	-0.51139555
cg12817574	chr20	24609673	SYNDIG1	Body	OpenSea	0.033390764	-1.32800397
cg12830963	chr17	6766498	ALOX12P2	Body	OpenSea	0.024691992	-0.790175299
cg12844366	chr8	141105335	TRAPPC9	Body	N_Shelf	0.012074302	0.439269101
cg12850707	chr20	56286773	NKILA;PMEPA1	Body;TSS1500;TSS200	S_Shore	0.019537081	-0.362099888
cg12860794	chr9	33448226	AQP3	TSS1500	S_Shore	0.025871773	-0.869612078
cg12865615	chr19	17817528			OpenSea	0.004973928	1.873686449
cg12871401	chr7	43915763	URGCP;URGCP-MRPS24	3'UTR;Body	OpenSea	0.022452606	-0.621996319
cg12880969	chr8	27466508	CLU	Body	OpenSea	0.049648941	-2.004636805
cg12882503	chr13	113646693	MCF2L	Body	N_Shore	0.040571779	-1.659023366
cg12889420	chr11	73006815	P2RY6	5'UTR	OpenSea	0.008767034	0.930994521
cg12893409	chr10	97802590	CCNJ;ENTPD1-AS1	TSS1500;Body	N_Shore	0.043617382	-1.787399471
cg12894629	chr3	195942717	OSTalpha	TSS1500	OpenSea	0.001447631	3.963205101
cg12915636	chr14	35874960	NFKBIA	TSS1500	S_Shore	0.032013855	-1.250848712
cg12916575	chr17	4797156	MINK1	Body	OpenSea	0.038399351	-1.567612584
cg12918270	chr13	23950416	SACS	TSS1500;Body	S_Shore	0.010386694	0.680759515
cg12939085	chr11	67166104	PPP1CA	Body	N_Shore	0.007303746	1.234655936
cg12939390	chr2	45795647	SRBD1	Body	OpenSea	0.023987747	-0.741514804
cg12944343	chr14	93698416			OpenSea	0.044317822	-1.811472021
cg12945470	chr1	94161277	BCAR3	5'UTR	OpenSea	0.047915875	-1.940390368
cg12954441	chr16	84121218	MBTPS1	Body	OpenSea	0.005655576	1.639099799
cg12957013	chr20	49278355	FAM65C	Body	OpenSea	0.040547583	-1.657804143
cg12962226	chr16	27353267	IL4R	5'UTR;Body	OpenSea	0.004817513	1.938772957
cg12964990	chr17	42076093	PYY	5'UTR	S_Shelf	0.007832456	1.116969581
cg12969952	chr16	365088	AXIN1	Body	OpenSea	0.036125029	-1.464858215
cg12996637	chr1	44070613	PTPRF	Body	N_Shore	0.031052703	-1.196876199
cg12999507	chr7	6424938	RAC1	Body	OpenSea	0.006802638	1.350649992
cg13000410	chr2	234257783			OpenSea	0.025873622	-0.870424543
cg13013203	chr22	19820528	GNB1L	5'UTR	OpenSea	0.01500273	0.061849435
cg13017019	chr17	40168242	NKIRAS2;DNAJC7	TSS1500;Body;5'UTR	N_Shore	0.013429437	0.24212395
cg13017318	chr14	21508970	RNASE7	TSS1500	OpenSea	0.032970611	-1.297640551
cg13017339	chr8	66581403	MTFR1	TSS1500;5'UTR	OpenSea	0.046307725	-1.883855896
cg13017464	chr12	53320622	KRT8	TSS1500;Body;5'UTR	OpenSea	0.002039988	3.395994932
cg13027650	chr19	41084539	SHKBP1	Body	S_Shore	0.039842025	-1.628503342
cg13027766	chr5	14174713	TRIO	Body	OpenSea	0.012959559	0.309836144
cg13029481	chr9	82197817	TLE4	5'UTR;Body	OpenSea	0.014585304	0.111182062
cg13038952	chr1	11901052	CLCN6;NPPA-AS1	3'UTR;Body	S_Shelf	0.019165281	-0.322757853
cg13040596	chr3	52684753	PBRM1	Body	OpenSea	0.025116843	-0.821951186
cg13049862	chr17	1384170	MYO1C	Body	S_Shelf	0.01207136	0.442051453
cg13053396	chr12	7168545	C1S	5'UTR	OpenSea	0.018489797	-0.266326213
cg13063198	chr11	119444509			OpenSea	0.001625955	3.780265053
cg13076044	chr12	120651776	PXN	Body;ExonBnd	Island	0.010386694	0.680598742
cg13077745	chr11	60623592	GPR44	TSS200	S_Shelf	0.046543274	-1.895518406
cg13078421	chr19	2624622	GNG7	5'UTR	S_Shore	0.004240479	2.164454738
cg13089335	chr1	167203243	POU2F1	5'UTR	OpenSea	0.042901427	-1.75398777
cg13095216	chr22	27044694			OpenSea	0.030248918	-1.151815717
cg13098633	chr9	140259748	EXD3	Body	N_Shelf	0.013002066	0.303067167
cg13100238	chr19	18452718	PGPEP1	Body	S_Shore	0.010545457	0.65946848
cg13102844	chr17	56602373	SEPT4;SEPT4-AS1	Body	OpenSea	0.007636268	1.155804009
cg13123771	chr1	6074441	KCNAB2	5'UTR	OpenSea	0.008504158	0.981320059
cg13130783	chr12	113797418	PLBD2	Body	S_Shore	0.001430268	4.011469467
cg13136003	chr17	7801354	CHD3	Body	OpenSea	0.019483057	-0.356645912
cg13138441	chr1	17920733	ARHGEF10L	Body	OpenSea	0.017804667	-0.203260319
cg13139135	chr17	21190370	MAP2K3	TSS1500;Body	S_Shore	0.049261349	-1.986834149
cg13141812	chr19	48014999	NAPA	Body	N_Shelf	0.044201571	-1.807934225
cg13150534	chr17	79680935	SLC25A10	Body	N_Shore	0.015005542	0.060371532
cg13171103	chr12	6745707	LPAR5	TSS1500	OpenSea	0.001389095	4.060909571
cg13179236	chr9	134852592	MED27	Body	OpenSea	0.024868171	-0.8034369
cg13180508	chr22	24179356	DERL3	Body;ExonBnd	N_Shore	0.041388507	-1.69525834
cg13185218	chr14	77382822			OpenSea	0.018979774	-0.308693528
cg13195010	chr15	91456112	MAN2A2	ExonBnd;Body	OpenSea	0.013582425	0.224282562
cg13203857	chr22	18355503	MICAL3	ExonBnd;Body	OpenSea	0.039348992	-1.609330938
cg13210187	chr5	171594753	STK10	Body	OpenSea	0.01300613	0.300591792
cg13221767	chr11	73721374	UCP3	TSS1500	OpenSea	0.02870614	-1.04691742
cg13228133	chr19	4088319			N_Shore	0.00078896	4.937301937
cg13236370	chr17	36497241	GPR179	Body	OpenSea	0.003167146	2.639740207
cg13240753	chr17	42416269			OpenSea	0.015797358	-0.015346493
cg13246322	chr19	19600519	GATAD2A	Body	OpenSea	0.007713032	1.138934794
cg13253439	chr6	30614397	C6orf136	TSS1500	N_Shore	0.005626231	1.650513506
cg13264822	chr7	137565290	CREB3L2	Body	OpenSea	0.020018109	-0.408825159
cg13265003	chr21	43919023	SLC37A1	TSS1500	S_Shore	0.044200792	-1.807584825
cg13265199	chr5	110079889	SLC25A46	Body	OpenSea	0.001008126	4.572020395
cg13267227	chr2	208599222	CCNYL1	Body	OpenSea	0.01735969	-0.159645618
cg13274612	chr19	14223520	PRKACA	Body	OpenSea	0.006916921	1.321087307
cg13274938	chr17	38493822	RARA	Body	N_Shelf	0.026914292	-0.937024247
cg13277027	chr19	17225340	MYO9B	Body	OpenSea	0.04786812	-1.936596643
cg13278915	chr19	18652393	FKBP8	Body	N_Shore	0.013168816	0.282204106
cg13298538	chr12	1759721			OpenSea	0.033318717	-1.323081215
cg13311020	chr14	65769380			OpenSea	0.049014758	-1.979175058
cg13315721	chr17	2715785	RAP1GAP2	Body	OpenSea	0.023166954	-0.668657031
cg13320630	chr9	130149262	GARNL3	Body	OpenSea	0.026120246	-0.887468668
cg13333788	chr1	27176385	ZDHHC18	Body	OpenSea	0.015396825	0.022237899
cg13343661	chr3	171556454			OpenSea	0.022129093	-0.589646094
cg13357383	chr17	7239076	ACAP1	TSS1500	OpenSea	0.038457367	-1.5702666
cg13360208	chr11	67912850			OpenSea	0.004410326	2.103690941
cg13378153	chr16	4388381	GLIS2	3'UTR	OpenSea	0.002802678	2.857637073
cg13378649	chr1	222927856			OpenSea	0.013145424	0.284624825
cg13381521	chr9	130675236	ST6GALNAC4	Body;5'UTR	S_Shore	0.005328571	1.746205407
cg13390370	chr1	11128373	EXOSC10	Body	OpenSea	0.024633106	-0.786596557
cg13415859	chr6	3414680	SLC22A23	5'UTR;Body	OpenSea	0.037955318	-1.548895874
cg13416919	chr2	28668002			OpenSea	0.004962677	1.880348227
cg13423371	chr9	138701748	CAMSAP1	3'UTR	OpenSea	0.016609734	-0.090283149
cg13435166	chr6	163975698	QKI	Body	OpenSea	0.033056679	-1.307404313
cg13447033	chr7	69525741	AUTS2	Body	OpenSea	0.024409762	-0.773560476
cg13460556	chr15	89709638	ABHD2	Body	OpenSea	0.007382386	1.222203088
cg13466284	chr1	27189679	SFN	1stExon;5'UTR	N_Shore	0.040804834	-1.669054878
[truncated: 1,828 more rows]
