# Supplementary material for: DNA methylation signatures of youth-onset type 2 diabetes and exposure to maternal diabetes
Source: Clin Epigenetics. 2024 May 13;16:65. doi: 10.1186/s13148-024-01675-1 (PMC11092083; doi:10.1186/s13148-024-01675-1)
Supplement: Supplementary file 3 — Additional file 3. Table 2: DMR sites associated with youth with youth-onset T2D at FDR < 0.05 and effect size >= 1%. [file 13148_2024_1675_MOESM3_ESM.csv]

	chr	pos	UCSC RefGene Name	UCSC RefGene Group	Relation to sland	dmr	logFC	AveExpr	t	P.Value	adj.P.Val	B	Common with DMP
cg00002426	chr3	57743543	SLMAP	1stExon	S_Shore	699	0.021297321	0.928293984	3.888478804	0.000130976	0.033047529	-1.300510018	Yes
cg00043800	chr2	74612144	LOC100189589	TSS1500	OpenSea	40	0.026829818	0.623387348	5.187416726	4.57E-07	0.001316486	4.136741637	Yes
cg00057667	chr6	140069730			OpenSea	1108	0.012701398	0.935887024	3.264779782	0.001256995	0.107789712	-3.424698391	No
cg00063006	chr6	32847530	PPP1R2P1	Body	Island	141	0.035879687	0.681759395	3.478797581	0.000599026	0.073556238	-2.733391665	No
cg00067095	chr13	30938410	LINC00426	Body	OpenSea	153	0.021913507	0.545884001	3.589734479	0.0004021	0.06025636	-2.359457732	No
cg00076936	chr20	35503983	C20orf118	TSS1500	OpenSea	39	0.006807602	0.739066482	1.972111332	0.049757499	0.534287832	-6.721910015	No
cg00089550	chr11	57267181	SLC43A1	Body	Island	514	0.015886306	0.428520568	3.026787011	0.002744076	0.158886039	-4.146184224	No
cg00094998	chr22	40784325	SGSM3;SGSM3	5'UTR;5'UTR	OpenSea	813	0.010925156	0.261915185	3.301852167	0.001108464	0.101368378	-3.307810052	No
cg00095930	chr12	109569116			OpenSea	81	0.025264834	0.473884941	3.557120936	0.00045255	0.063777605	-2.470483461	No
cg00111235	chr16	88597526	ZFPM1	Body	N_Shore	1206	0.02581162	0.856103982	3.807206412	0.000178946	0.03910197	-1.59602352	Yes
cg00114012	chr9	130158144	SLC2A8	TSS1500	N_Shore	370	0.028359061	0.889991889	3.343144325	0.000962336	0.093941962	-3.176200491	No
cg00142072	chr11	32452455	WT1;WT1;WT1;WT1;WT1	TSS200;TSS200;Body;Body;Body	Island	157	0.017036976	0.492468349	2.797331099	0.005575147	0.223519479	-4.79381865	No
cg00151370	chr6	16323285	ATXN1;ATXN1	Body;Body	N_Shelf	13	0.04929781	0.239434237	5.748543888	2.75E-08	0.000242389	6.871720288	Yes
cg00160670	chr21	35320599	LINC00649;LINC00649	TSS1500;Body	OpenSea	57	-0.04626286	0.531317722	-4.8701949	2.04E-06	0.003078764	2.689561516	Yes
cg00177239	chr10	116581112	FAM160B1;FAM160B1	TSS1500;TSS1500	N_Shore	872	-0.038802834	0.428124584	-3.995680744	8.61E-05	0.026313179	-0.902328849	Yes
cg00217953	chr2	97527635	SEMA4C	Body	Island	380	0.030087797	0.667276583	4.964660478	1.31E-06	0.00241869	3.112789948	Yes
cg00222799	chr21	43655464	ABCG1;ABCG1;ABCG1;ABCG1;ABCG1;ABCG1	Body;Body;Body;Body;Body;Body	Island	1	0.032049666	0.658089446	6.38764644	8.80E-10	2.42E-05	10.24116308	Yes
cg00249264	chr16	55542747	LPCAT2	TSS200	N_Shore	311	0.014881298	0.735978865	3.736113671	0.000234121	0.045320366	-1.849989898	Yes
cg00274406	chr5	179229353	MGAT4B;MGAT4B;MGAT4B	1stExon;5'UTR;Body	S_Shore	221	0.002334473	0.9510577	1.233301305	0.218682854	0.778798029	-7.897256308	No
cg00276091	chr12	122501885			OpenSea	44	0.037839591	0.655908684	4.501534265	1.06E-05	0.007899259	1.102327881	Yes
cg00289496	chr16	87420944	FBXO31	5'UTR	S_Shelf	76	0.03624858	0.796685494	4.82396084	2.52E-06	0.003484907	2.484846402	Yes
cg00299511	chr11	76858648	MYO7A;MYO7A;MYO7A	Body;Body;Body	N_Shore	563	0.00110841	0.850570183	0.334495501	0.73830095	0.958157867	-8.602164368	No
cg00319052	chr2	74196376	DGUOK-AS1;DGUOK-AS1	Body;Body	OpenSea	52	0.015245906	0.887477463	3.612365358	0.000370253	0.057700234	-2.281881713	No
cg00336912	chr14	55583041			OpenSea	189	0.025917908	0.912292833	3.081883006	0.002299764	0.145410599	-3.983632651	No
cg00357273	chr6	31138611	POU5F1	TSS200	OpenSea	718	0.023085756	0.824559793	3.551300962	0.000462156	0.064599845	-2.490200568	No
cg00357971	chr20	61923848	COL20A1	TSS1500	N_Shelf	423	0.019592888	0.54494869	3.524037278	0.000509759	0.067959069	-2.582178625	No
cg00390694	chr20	62700725	TCEA2;TCEA2	Body;Body	OpenSea	1096	0.010780238	0.960134676	2.907445002	0.003988977	0.190844851	-4.488954503	No
cg00399027	chr16	85676861	KIAA0182;KIAA0182	5'UTR;Body	S_Shore	24	0.02585827	0.494274408	4.84051897	2.33E-06	0.003335609	2.557978412	Yes
cg00410534	chr16	67232557	ELMO3;E2F4	TSS1500;3'UTR	N_Shore	348	0.009567932	0.781186962	2.516377005	0.012517338	0.32073882	-5.521497638	No
cg00414077	chr20	35504511	C20orf118	TSS200	OpenSea	39	0.026074719	0.767828353	3.579831888	0.00041683	0.061247683	-2.393265124	No
cg00418575	chr10	81052055	ZMIZ1	Body	OpenSea	368	0.013974396	0.668095089	4.181555023	4.07E-05	0.017671947	-0.189601477	Yes
cg00427604	chr16	55542751	LPCAT2	TSS200	N_Shore	311	0.014202628	0.858546444	3.72214524	0.000246702	0.046671887	-1.899389845	Yes
cg00446123	chr20	62367888	LIME1	TSS200	N_Shore	150	0.01108292	0.531511043	1.570236579	0.117691648	0.68175616	-7.427049884	No
cg00477633	chr19	3521502	FZR1;FZR1;FZR1	5'UTR;TSS1500;TSS1500	OpenSea	641	0.025704606	0.867067623	3.599748469	0.000387703	0.059086821	-2.325184847	No
cg00489772	chr1	3775078	KIAA0562;DFFB	TSS1500;Body	Island	515	0.014500101	0.922457075	2.481349194	0.01378195	0.334972651	-5.607117612	No
cg00491548	chr19	3539158	C19orf28;C19orf28;C19orf71;C19orf71	Body;3'UTR;1stExon;5'UTR	OpenSea	344	0.012139889	0.659161155	3.617389026	0.000363513	0.057015502	-2.264601917	No
cg00519299	chr11	60623639	GPR44	TSS200	S_Shelf	980	0.013695301	0.205317934	3.000693728	0.002980924	0.165395177	-4.222221033	No
cg00520583	chr16	30492903	ITGAL;ITGAL;ITGAL;ITGAL	ExonBnd;ExonBnd;Body;Body	OpenSea	55	0.037292601	0.786527826	4.814414688	2.63E-06	0.003576852	2.442777627	Yes
cg00530592	chr8	37639753			OpenSea	7	0.023687761	0.855571445	4.899358092	1.78E-06	0.002824509	2.819511949	Yes
cg00534318	chr3	129032826			N_Shore	659	0.015144536	0.224516653	3.321972494	0.001034857	0.09754221	-3.243867156	No
cg00537820	chr9	140346864	NELF;NELF;NELF;NELF	Body;Body;Body;Body	N_Shore	28	0.01874302	0.182564239	4.886888632	1.89E-06	0.002914144	2.763870761	Yes
cg00540570	chr20	36024669	SRC;SRC	Body;Body	OpenSea	155	0.020471069	0.848455746	5.491874977	1.02E-07	0.000535066	5.593682772	Yes
cg00561739	chr5	1807733	NDUFS6	Body	OpenSea	612	0.023568543	0.812857753	4.319664276	2.30E-05	0.012629575	0.358050763	Yes
cg00572586	chr17	17109740	PLD6	TSS200	N_Shore	31	0.031319932	0.127013964	2.315580535	0.021434213	0.398345039	-5.996809566	No
cg00575846	chr12	56120877	CD63;CD63;CD63;CD63;CD63;CD63;CD63;CD63	Body;Body;Body;Body;Body;Body;Body;Body	N_Shore	193	0.030744736	0.618440917	4.095849759	5.77E-05	0.021263374	-0.521730011	Yes
cg00589699	chr3	50267754	GNAI2;GNAI2;GNAI2	TSS1500;5'UTR;Body	S_Shelf	143	0.01082333	0.359228494	3.09402617	0.002211216	0.142529954	-3.947442108	No
cg00604840	chr5	154230173	C5orf4;C5orf4	5'UTR;1stExon	OpenSea	886	0.015163833	0.200825137	3.080147907	0.00231268	0.145697003	-3.988793079	No
cg00609673	chr20	62703717			N_Shore	219	0.015460239	0.720917523	4.338673235	2.12E-05	0.01211339	0.434620377	Yes
cg00636119	chr11	67372952	NDUFV1;NDUFV1;C11orf72	TSS1500;TSS1500;Body	N_Shore	349	-0.001803181	0.926730671	-0.688088591	0.492068635	0.898995906	-8.420890794	No
cg00641210	chr17	6927329	BCL6B	Body	Island	359	0.020131518	0.348596234	2.922681131	0.003805419	0.186586269	-4.445907366	No
cg00648203	chr9	138967195	NACC2	5'UTR	Island	119	0.019165066	0.678041868	4.03390272	7.40E-05	0.02414903	-0.758070682	Yes
cg00658411	chr16	4467558	CORO7	TSS1500	S_Shore	232	0.057871472	0.72432616	3.869355487	0.00014102	0.034161276	-1.370539334	Yes
cg00673059	chr20	62367404	LIME1;LIME1;LIME1;LIME1;ZGPAT;ZGPAT;ZGPAT;ZGPAT;ZGPAT	TSS1500;TSS1500;1stExon;5'UTR;3'UTR;3'UTR;3'UTR;3'UTR;3'UTR	N_Shore	150	0.007561455	0.857343893	1.884526922	0.060715222	0.566770523	-6.888845558	No
cg00683922	chr1	207242569	PFKFB2;PFKFB2	Body;Body	OpenSea	69	0.031541848	0.589425165	4.520486577	9.74E-06	0.007575215	1.181379768	Yes
cg00689492	chr4	1303491	MAEA;MAEA	Body;Body	Island	300	0.021171799	0.081823534	2.700565958	0.007420609	0.255278	-5.052621115	No
cg00700969	chr10	4868386	AKR1E2	TSS200	Island	589	0.020273959	0.155084306	3.269354389	0.001237715	0.107152247	-3.41033997	No
cg00703566	chr18	10862	LOC102723376	TSS1500	N_Shore	631	0.012375195	0.711831443	1.034193162	0.302097996	0.82754002	-8.12264846	No
cg00717678	chr17	1554577	PRPF8;RILP	Body;TSS1500	S_Shore	510	0.01790488	0.673491527	4.774408109	3.15E-06	0.004004328	2.267219478	Yes
cg00769197	chr9	130474094	C9orf117;C9orf117	Body;ExonBnd	N_Shelf	25	0.015221397	0.861268247	4.114998905	5.34E-05	0.020344557	-0.448039241	Yes
cg00771469	chr14	23260933	SLC7A7;SLC7A7;SLC7A7	Body;Body;Body	OpenSea	1188	0.032098963	0.669676332	4.46498758	1.24E-05	0.008700409	0.950679195	Yes
cg00792187	chr12	50498041	GPD1;GPD1	Body;Body	OpenSea	1048	0.008357466	0.784781123	2.894849612	0.00414679	0.194645091	-4.524382457	No
cg00797104	chr6	32847605	PPP1R2P1	Body	Island	141	0.035710893	0.657922471	3.628613912	0.000348867	0.055889146	-2.225914255	No
cg00805506	chr17	10634532	TMEM220;TMEM220-AS1;TMEM220-AS1;TMEM220-AS1;TMEM220-AS1	TSS1500;Body;Body;Body;Body	S_Shore	665	0.030412711	0.796794958	3.063163443	0.002442689	0.149644662	-4.039165551	No
cg00809353	chr11	64661022			N_Shore	433	0.009877627	0.430203328	2.668183602	0.008151664	0.266106402	-5.137316653	No
cg00821310	chr1	6420733	ACOT7;ACOT7;ACOT7;ACOT7	Body;5'UTR;1stExon;Body	OpenSea	180	0.028055614	0.780997716	3.88167199	0.000134471	0.033378053	-1.325471326	Yes
cg00823480	chr17	40168331	NKIRAS2;DNAJC7;DNAJC7;DNAJC7	TSS1500;Body;Body;5'UTR	N_Shore	313	0.030549406	0.870236769	3.416060485	0.000747236	0.082355992	-2.940166559	No
cg00826902	chr1	3563954	WDR8	Body	N_Shelf	129	0.023580737	0.900996861	4.677830604	4.87E-06	0.005046074	1.848408555	Yes
cg00828762	chr8	42234732	DKK4	TSS200	OpenSea	904	0.011208682	0.194467191	1.951192018	0.052210291	0.542102569	-6.762449864	No
cg00839584	chr2	113542091	IL1A;IL1A	1stExon;5'UTR	OpenSea	289	0.02624902	0.612654276	3.28141814	0.001188182	0.105032941	-3.372387119	No
cg00885918	chr20	30406997	MYLK2	TSS200	N_Shelf	504	0.007712798	0.825511373	2.022568317	0.044238782	0.514668062	-6.622408242	No
cg00889473	chr1	3774998	CEP104;DFFB;DFFB;DFFB	TSS1500;Body;Body;Body	S_Shore	515	0.016632192	0.701905792	1.926558694	0.055228234	0.551534176	-6.809650254	No
cg00927699	chr21	46493289	ADARB1;C21orf122;ADARB1;ADARB1;ADARB1;ADARB1;ADARB1;ADARB1	TSS1500;TSS200;TSS1500;TSS1500;TSS1500;TSS1500;TSS1500;TSS1500	N_Shore	994	0.021169256	0.890851795	3.285376143	0.001172336	0.104325808	-3.359907333	No
cg00959259	chr3	122281975	PARP9;PARP9;DTX3L;PARP9;PARP9;PARP9;PARP9	5'UTR;5'UTR;TSS1500;5'UTR;5'UTR;5'UTR;5'UTR	N_Shore	358	0.038108432	0.641741511	3.155957345	0.001806558	0.12889496	-3.760828023	No
cg00965133	chr20	36157577	BLCAP;BLCAP;BLCAP;BLCAP	TSS1500;TSS1500;TSS1500;TSS1500	S_Shore	36	0.012410956	0.854553886	3.400603707	0.000788684	0.084479775	-2.990587126	No
cg00978517	chr14	55850801	ATG14	Body	OpenSea	477	0.031408742	0.926802282	3.546737834	0.000469821	0.065049648	-2.505639385	No
cg00986350	chr16	88540396	ZFPM1	Body	Island	1102	0.014509802	0.724341543	2.313098425	0.021572667	0.399293125	-6.002449244	No
cg00989961	chr7	154684562	DPP6;DPP6;DPP6	3'UTR;3'UTR;3'UTR	Island	411	0.030443017	0.838574682	3.038849246	0.002640544	0.155740733	-4.110828439	No
cg00994936	chr19	1423902	DAZAP1;DAZAP1	Body;Body	Island	83	0.021285997	0.86417372	4.036024299	7.34E-05	0.024041508	-0.750028285	Yes
cg01000631	chr14	100610667			Island	351	0.035306069	0.814821765	3.12132941	0.002023483	0.136208487	-3.865590473	No
cg01005350	chr16	30409636	ZNF48	Body	N_Shore	50	0.007584989	0.948717927	3.388720698	0.000821997	0.086393565	-3.029208888	No
cg01012339	chr3	50268043	GNAI2;GNAI2;GNAI2	TSS200;5'UTR;Body	S_Shelf	143	0.015001889	0.437621111	3.720424482	0.000248295	0.046872625	-1.905463989	Yes
cg01051200	chr20	61923909	COL20A1	TSS1500	N_Shelf	423	0.029134111	0.884424508	3.949632733	0.000103215	0.029106365	-1.074528752	Yes
cg01067940	chr19	47834455	C5AR2	TSS1500	OpenSea	367	0.022340708	0.363421043	4.345737444	2.06E-05	0.011898701	0.463148685	Yes
cg01141459	chr22	30476452	HORMAD2;HORMAD2	1stExon;5'UTR	Island	170	0.017441461	0.173396284	2.51144644	0.012688854	0.322642831	-5.53361847	No
cg01166384	chr9	138970602	NACC2	5'UTR	S_Shelf	18	0.017358387	0.7017214	4.745194136	3.60E-06	0.004328064	2.139785296	Yes
cg01169725	chr1	167520506	CREG1	Body	N_Shore	1002	0.025033783	0.309692229	3.116044784	0.002058629	0.137276138	-3.881484835	No
cg01194405	chr17	79680320	SLC25A10;SLC25A10;SLC25A10	Body;Body;Body	S_Shore	363	0.01981432	0.748933977	3.781082639	0.000197611	0.041289648	-1.689839412	Yes
cg01211396	chr6	30624478	DHX16;DHX16	Body;Body	OpenSea	8	0.021126142	0.492813099	4.458371834	1.27E-05	0.008802579	0.923339096	Yes
cg01219135	chr7	158766336			Island	1084	0.043164764	0.52732944	2.819303894	0.00521903	0.216487004	-4.733862528	No
cg01219924	chr17	79004947	FLJ90757	Body	N_Shore	897	0.018509983	0.48996348	3.464169076	0.000630892	0.075498884	-2.78190987	No
cg01229452	chr17	7350282	CHRNB1	Body	S_Shore	377	0.013549401	0.282019526	2.469867276	0.014220525	0.338905728	-5.634935407	No
cg01242348	chr14	23586886	CEBPE	Body	OpenSea	356	0.01277303	0.673459934	3.01438861	0.002854371	0.162021829	-4.18238967	No
cg01280703	chr21	43733835	TFF3	Body	OpenSea	215	0.008911771	0.711202018	2.276899396	0.02368273	0.413763791	-6.084040701	No
cg01281718	chr6	71376634	SMAP1;SMAP1	TSS1500;TSS1500	N_Shore	92	0.02396779	0.798278392	3.355274392	0.00092295	0.092047983	-3.137255663	No
cg01304182	chr16	30409908	ZNF48	Body	N_Shore	50	0.025171005	0.693018379	4.369733667	1.86E-05	0.011166405	0.560351015	Yes
cg01320510	chr17	8772194	PIK3R6;PIK3R6;PIK3R6	TSS1500;TSS1500;TSS1500	OpenSea	394	0.023413853	0.519087184	2.953601751	0.00345643	0.178119017	-4.357903103	No
cg01332882	chr20	47874155	ZNFX1	Body	OpenSea	194	0.036803446	0.434169997	3.813786037	0.000174515	0.038516158	-1.572304588	Yes
cg01340991	chr6	33397233	SYNGAP1	Body	S_Shore	263	0.022983462	0.78234153	3.566393546	0.000437632	0.062734598	-2.439009461	No
cg01373896	chr19	1854724	KLF16	Body	Island	37	0.029524298	0.788431512	5.052706779	8.69E-07	0.001935554	3.513192588	Yes
cg01383911	chr6	30297627	TRIM39;TRIM39	Body;Body	S_Shelf	275	0.027555631	0.598744623	3.842925357	0.00015611	0.03615256	-1.466824945	Yes
cg01403010	chr22	38609534	MAFF;MAFF;MAFF;MAFF	5'UTR;5'UTR;5'UTR;5'UTR	N_Shore	5	0.018854182	0.361435883	4.503459456	1.05E-05	0.007862544	1.11034527	Yes
cg01436624	chr6	43674465			OpenSea	666	0.036928839	0.534564146	4.736126236	3.75E-06	0.004418177	2.100361706	Yes
cg01464761	chr17	42345773	SLC4A1	TSS1500	OpenSea	229	0.011460854	0.866894674	2.971917744	0.003263786	0.17270007	-4.305367514	No
cg01484899	chr17	80554164	FOXK2	Body	N_Shore	207	0.027533999	0.883672474	4.128529283	5.06E-05	0.019878475	-0.395791303	Yes
cg01487803	chr17	4674220	TM4SF5	TSS1500	OpenSea	624	0.036515071	0.627921907	4.61267837	6.50E-06	0.005924565	1.569894476	Yes
cg01493106	chr22	20793477	SCARF2;SCARF2	TSS1500;TSS1500	S_Shore	560	0.019554359	0.660682409	5.289352064	2.79E-07	0.000971787	4.617255487	Yes
cg01497311	chr22	43509821	BIK	5'UTR	S_Shelf	1059	0.030821419	0.658931233	3.989410089	8.83E-05	0.026718457	-0.925881125	Yes
cg01502428	chr17	76850266	TIMP2	3'UTR	N_Shore	588	0.013970664	0.412409137	2.68401962	0.007786416	0.260598268	-5.096017929	No
cg01506154	chr1	110166278	AMPD2;AMPD2;AMPD2;AMPD2;AMPD2	Body;Body;Body;Body;TSS1500	S_Shelf	30	0.01491729	0.888689526	3.875566183	0.000137681	0.033754377	-1.347829198	Yes
cg01507138	chr12	57918066	MBD6;MBD6	ExonBnd;5'UTR	S_Shore	754	0.024816264	0.777040457	3.502661789	0.000550257	0.070774121	-2.653845447	No
cg01507424	chr12	58329015	LOC100506844	Body	N_Shore	1160	0.034356384	0.514053553	4.074135907	6.30E-05	0.02229731	-0.604929321	Yes
cg01512223	chr12	121829954			OpenSea	118	0.025385848	0.925678888	3.583563202	0.000411221	0.060992979	-2.380536278	No
cg01521436	chr2	113542384	IL1A;IL1A	5'UTR;1stExon	OpenSea	289	0.015597961	0.310517312	2.985385507	0.00312847	0.169211848	-4.26654574	No
cg01524690	chr19	11688653	ACP5;ACP5;ACP5;ACP5	5'UTR;5'UTR;5'UTR;TSS200	N_Shore	87	0.01627687	0.784564441	3.148871814	0.001849113	0.130399918	-3.782350937	No
cg01538969	chr6	30624636	DHX16;DHX16	Body;Body	OpenSea	8	0.032287855	0.469117172	5.377820835	1.80E-07	0.000738574	5.040261457	Yes
cg01582532	chr16	85676526	KIAA0182;KIAA0182	5'UTR;Body	Island	24	0.029574533	0.724336607	5.717076766	3.24E-08	0.000271713	6.71264412	Yes
cg01607625	chr6	32847830	PPP1R2P1	Body	Island	141	0.02583176	0.591808655	1.778872835	0.076539911	0.607078719	-7.080419774	No
cg01613077	chr20	4764277	RASSF2;RASSF2	3'UTR;3'UTR	OpenSea	276	0.025690842	0.922946492	3.416150239	0.000747002	0.082350084	-2.939873173	No
cg01616745	chr2	179149605	OSBPL6	5'UTR	OpenSea	856	0.015696185	0.853364952	3.050044266	0.002547682	0.153032263	-4.077898183	No
cg01617074	chr8	142238504	SLC45A4;SLC45A4	5'UTR;1stExon	S_Shore	332	0.009836617	0.951923336	3.179477448	0.001671708	0.124216312	-3.689064947	No
cg01627992	chr19	30432160	URI1;URI1;URI1	TSS1500;TSS1500;Body	N_Shore	574	0.017452825	0.880368701	2.594262503	0.010068955	0.292883498	-5.327046261	No
cg01638101	chr2	74612812	LOC100189589	TSS200	OpenSea	40	0.015874439	0.75044344	3.985864157	8.95E-05	0.026944657	-0.939185158	Yes
cg01678580	chr16	4674018	MGRN1;MGRN1;MGRN1;MGRN1	TSS1500;TSS1500;TSS1500;TSS1500	N_Shore	64	0.012157408	0.8840556	2.954480988	0.00344695	0.177916685	-4.355388091	No
cg01692574	chr17	40687576	NAGLU	TSS1500	N_Shore	265	0.0176409	0.800999699	4.175071899	4.18E-05	0.017927129	-0.214932974	Yes
cg01692956	chr6	88435515			OpenSea	294	0.023140518	0.672489955	3.520630027	0.000516021	0.068461144	-2.593628627	No
cg01693350	chr11	32452187	WT1;WT1;WT1;WT1	Body;Body;Body;Body	Island	157	0.040838712	0.506122912	3.242222047	0.001356213	0.11199148	-3.495231981	No
cg01695994	chr17	80246403			N_Shelf	33	0.033624825	0.722758923	5.488115084	1.04E-07	0.000535066	5.575294961	Yes
cg01719268	chr16	50244074	PAPD5;PAPD5	Body;Body	OpenSea	14	0.020251056	0.39014471	6.541009106	3.72E-10	1.54E-05	11.08743178	Yes
cg01726792	chr14	21509062	RNASE7	TSS1500	OpenSea	489	0.01729255	0.905005828	3.346582447	0.000951016	0.093471387	-3.16517508	No
cg01727180	chr4	77137900	FAM47E	5'UTR	S_Shelf	341	0.012527543	0.344856526	2.121626178	0.034905353	0.475451629	-6.420010151	No
cg01740001	chr19	47579456	ZC3H4	Body	OpenSea	231	0.023128496	0.818115432	5.294641562	2.71E-07	0.000961243	4.642391513	Yes
cg01740922	chr9	130473596	C9orf117	Body	N_Shelf	25	0.006506698	0.185534263	2.229046718	0.026747239	0.432759829	-6.190007378	No
cg01742370	chr1	228352412	C1orf69	TSS1500	N_Shore	305	0.043706446	0.515383954	4.589444975	7.20E-06	0.00623799	1.471364967	Yes
cg01756799	chr17	40715281	COASY;COASY;COASY;COASY;COASY	1stExon;Body;Body;Body;5'UTR	Island	324	0.014199281	0.520129298	3.287180766	0.001165177	0.104117545	-3.354212705	No
cg01761758	chr17	76850277	TIMP2	3'UTR	N_Shore	588	0.015474034	0.468283211	2.035475544	0.042913605	0.50970588	-6.59656489	No
cg01762581	chr8	42234614	DKK4;DKK4	5'UTR;1stExon	OpenSea	904	0.021617275	0.610647599	3.038770843	0.002641205	0.155742678	-4.111058669	No
cg01768328	chr17	1634018	WDR81;WDR81;WDR81;WDR81	Body;Body;Body;Body	N_Shelf	532	0.012264231	0.897072918	3.742422324	0.00022864	0.044812231	-1.82762516	Yes
cg01779043	chr14	21456586	METT11D1;METT11D1	TSS1500;TSS1500	N_Shore	1057	0.006304767	0.953409603	3.020429589	0.002800132	0.160638073	-4.164766171	No
cg01810111	chr6	27637395			OpenSea	382	0.016359018	0.046827372	3.675509986	0.000293481	0.051193394	-2.063123597	No
cg01817009	chr16	67978182	SLC12A4;SLC12A4;SLC12A4;LCAT;SLC12A4;SLC12A4	3'UTR;3'UTR;3'UTR;TSS200;3'UTR;3'UTR	OpenSea	35	0.008449724	0.946736912	2.880742386	0.004330299	0.198578039	-4.563892671	No
cg01817364	chr5	43037411			Island	428	0.02309209	0.880425017	3.177853534	0.00168071	0.124418475	-3.694035465	No
cg01896884	chr12	9066210	PHC1	TSS1500	N_Shore	402	0.025318607	0.90684185	4.439563156	1.38E-05	0.009270664	0.845798076	Yes
cg01908398	chr22	39835407			OpenSea	272	0.019447949	0.721331757	3.946936458	0.000104311	0.029233453	-1.084557476	Yes
cg01908976	chr17	1396261	MYO1C;MYO1C	TSS1500;TSS1500	S_Shore	422	0.017550172	0.685885006	3.257350394	0.001288902	0.109383724	-3.447978017	No
cg01916962	chr20	62539861	DNAJC5	5'UTR	OpenSea	256	0.029893145	0.822012459	4.37120139	1.85E-05	0.011138608	0.566311164	Yes
cg01936636	chr11	3058446	CARS;CARS;CARS;CARS;CARS	Body;Body;Body;Body;Body	OpenSea	85	0.021814672	0.811683373	4.831171729	2.44E-06	0.003420394	2.516669327	Yes
cg01942646	chr1	27240694	NR0B2	TSS200	OpenSea	297	0.026555343	0.872602711	3.050493069	0.002544023	0.152942821	-4.076575692	No
cg01944226	chr17	80188056	SLC16A3;SLC16A3	5'UTR;5'UTR	Island	10	0.025664251	0.828787254	5.683535891	3.85E-08	0.000303814	6.543813684	Yes
cg01964004	chr2	74196572	DGUOK-AS1;DGUOK-AS1	Body;Body	OpenSea	52	0.026285653	0.655026811	4.814631793	2.63E-06	0.003576852	2.44373362	Yes
cg01994208	chr1	9908227			OpenSea	553	0.023922066	0.370281928	2.547902798	0.011468683	0.308889125	-5.443465216	No
cg01998785	chr16	55542709	LPCAT2	TSS1500	N_Shore	311	0.030080136	0.811771767	3.573714002	0.000426182	0.061953912	-2.414109663	No
cg01999566	chr6	30624449	DHX16;DHX16	Body;Body	OpenSea	8	0.006911939	0.303795855	1.874443945	0.06209705	0.570635834	-6.907591586	No
cg02020911	chr19	54368969	MYADM;MYADM;MYADM;MYADM	TSS1500;TSS1500;1stExon;5'UTR	N_Shore	166	0.012438411	0.208127565	4.173381555	4.21E-05	0.017953612	-0.221532076	Yes
cg02029665	chr22	46441799	LOC100271722	TSS1500	S_Shore	70	0.012458071	0.834368168	4.088640518	5.94E-05	0.02164102	-0.549395704	Yes
cg02043994	chr6	15244878			Island	1091	0.005494182	0.107249481	1.790713504	0.074613052	0.602540054	-7.05948484	No
cg02065192	chr1	6421414	ACOT7;ACOT7;ACOT7	Body;TSS1500;Body	OpenSea	180	0.012577393	0.927872528	3.91392138	0.00011866	0.031162352	-1.206868774	Yes
cg02079413	chr11	2986505	SNORA54;NAP1L4	TSS1500;Body	OpenSea	326	0.030477697	0.851931175	4.346930748	2.05E-05	0.011862255	0.467971664	Yes
cg02088582	chr8	146013879	ZNF34;ZNF34;ZNF34	TSS1500;TSS1500;TSS1500	S_Shore	733	0.017629842	0.469905679	5.209615025	4.10E-07	0.001227649	4.240750255	Yes
cg02137883	chr9	130158080	SLC2A8;SLC2A8;SLC2A8;SLC2A8	TSS1500;TSS1500;TSS1500;TSS1500	N_Shore	370	0.028474789	0.899195928	3.483676441	0.000588738	0.073056704	-2.717168946	No
cg02147952	chr10	104478447	SFXN2	5'UTR	S_Shelf	184	0.020776102	0.442039323	4.516230355	9.92E-06	0.007600098	1.163602316	Yes
cg02163778	chr17	59893520	BRIP1	Body	OpenSea	978	0.025459296	0.540963694	3.879978641	0.000135354	0.033444993	-1.331675037	Yes
cg02189800	chr16	88597301	ZFPM1	Body	N_Shore	1206	0.02735094	0.450049489	1.713032153	0.088011894	0.631480728	-7.194360765	No
cg02203067	chr16	87866800	SLC7A5	Body	OpenSea	484	0.019524951	0.566206674	3.909901619	0.00012053	0.031423879	-1.221699194	Yes
cg02212173	chr1	243876835	AKT3;AKT3;AKT3	Body;Body;Body	OpenSea	41	0.039194444	0.68905008	4.944894356	1.44E-06	0.002570137	3.023685342	Yes
cg02215171	chr4	89379156	HERC5	Body	S_Shore	224	0.02698213	0.391559152	5.548747208	7.66E-08	0.000465497	5.873003934	Yes
cg02224412	chr17	56164523	DYNLL2	Body	S_Shelf	252	0.010099517	0.866644698	3.334519674	0.000991287	0.095433992	-3.203812735	No
cg02246876	chr14	23586582	CEBPE	3'UTR	OpenSea	356	0.027815615	0.689392999	4.447552732	1.33E-05	0.009101242	0.878702169	Yes
cg02252925	chr8	42065274	PLAT;PLAT	TSS200;TSS200	OpenSea	108	0.015336127	0.469957499	3.573587455	0.000426378	0.061953912	-2.414540488	No
cg02269978	chr6	32847585	PPP1R2P1	Body	Island	141	0.036406162	0.576153064	3.060096419	0.002466871	0.150343899	-4.048234293	No
cg02280693	chr6	140069947			OpenSea	1108	0.018437426	0.4341252	3.612464815	0.000370118	0.05769202	-2.281539822	No
cg02343881	chr3	171483534	PLD1;PLD1	5'UTR;5'UTR	OpenSea	738	0.036779289	0.548185175	4.734499926	3.78E-06	0.004428444	2.093297759	Yes
cg02353484	chr11	65836496	PACS1	TSS1500	N_Shore	823	0.008908516	0.244508458	2.066328231	0.039882172	0.497022271	-6.534147421	No
cg02370100	chr21	43655256	ABCG1;ABCG1;ABCG1;ABCG1;ABCG1;ABCG1	Body;Body;Body;Body;Body;Body	Island	1	0.024811313	0.199786298	6.456691807	5.98E-10	1.83E-05	10.62041993	Yes
cg02374486	chr10	72362809	PRF1;PRF1	TSS1500;TSS1500	S_Shelf	1094	-0.006235812	0.669590665	-1.218965949	0.224066691	0.782534015	-7.91479112	No
cg02385001	chr1	110165038	AMPD2;AMPD2;AMPD2;AMPD2	Body;Body;Body;Body	S_Shelf	30	0.01041376	0.779162351	2.062312583	0.040266079	0.498520744	-6.542322693	No
cg02385309	chr22	38609371	MAFF;MAFF;MAFF;MAFF	5'UTR;5'UTR;5'UTR;5'UTR	N_Shore	5	0.046389372	0.58424322	6.05295636	5.51E-09	8.62E-05	8.444222196	Yes
cg02408845	chr5	179518327			S_Shore	460	0.015866621	0.266898265	3.595059696	0.000394382	0.059640495	-2.341242834	No
cg02408850	chr17	79793206	DYSFIP1	TSS1500	S_Shore	657	0.012764144	0.762761276	2.830152372	0.005050946	0.212684895	-4.704099026	No
cg02427831	chr19	51961937	SIGLEC8	TSS1500	OpenSea	840	0.025613251	0.868326795	3.643570947	0.000330215	0.054433969	-2.174196728	No
cg02430645	chr13	20989325	CRYL1	Body	Island	1014	0.033524321	0.57333102	3.09618204	0.002195828	0.14200418	-3.941003196	No
cg02475902	chr3	195542553			OpenSea	96	0.027461864	0.426419244	5.830239461	1.80E-08	0.000204249	7.287787573	Yes
cg02485922	chr16	30379391	TBC1D10B	Body	N_Shore	768	0.015080264	0.516884235	4.372675629	1.84E-05	0.011138608	0.572299485	Yes
cg02499214	chr12	122230490	RHOF	Body	N_Shore	950	0.010049984	0.084312289	2.968030253	0.003303832	0.173840057	-4.31654318	No
cg02506753	chr1	1245184	PUSL1	Body	Island	230	0.017049921	0.785372664	4.577906137	7.58E-06	0.006450735	1.422585168	Yes
cg02508743	chr8	56903623	LYN;LYN	Body;Body	OpenSea	140	0.025687894	0.406152755	4.739333228	3.70E-06	0.00438491	2.114297292	Yes
cg02532928	chr16	57391800	CCL22	TSS1500	OpenSea	853	0.007060319	0.373620062	2.727344137	0.00686136	0.24616955	-4.981857611	No
cg02540736	chr14	100774063	SLC25A29;MIR345	TSS1500;TSS200	S_Shore	721	0.028737224	0.626142434	3.925549803	0.000113405	0.030402197	-1.163891734	Yes
cg02564259	chr16	67978429	SLC12A4;SLC12A4;SLC12A4;SLC12A4;SLC12A4;LCAT	3'UTR;3'UTR;3'UTR;3'UTR;3'UTR;TSS1500	OpenSea	35	0.005634809	0.968195527	3.429787942	0.000712142	0.080385681	-2.89521338	No
cg02571142	chr8	42234803	DKK4	TSS200	OpenSea	904	0.018281958	0.477992998	2.7197543	0.007015868	0.248799496	-5.001980996	No
cg02578098	chr16	12084794	SNX29	Body	OpenSea	753	0.009449147	0.903565423	2.404843686	0.016945852	0.364059943	-5.790156137	No
cg02615833	chr5	175976342	PCDH24	TSS200	OpenSea	197	0.003959486	0.897141082	1.544091636	0.123897797	0.690130757	-7.467507924	No
cg02619001	chr17	47592333	NGFR	3'UTR	S_Shore	160	0.032601338	0.732975935	4.214636665	3.56E-05	0.016286894	-0.059814182	Yes
cg02625024	chr17	17465361	PEMT;PEMT;PEMT	Body;Body;Body	Island	642	0.023477018	0.581102694	3.297313989	0.001125726	0.102127498	-3.322183528	No
cg02641839	chr1	6420826	ACOT7;ACOT7;ACOT7	TSS200;Body;Body	OpenSea	180	0.027066593	0.866086492	4.198118429	3.81E-05	0.016947808	-0.124729392	Yes
cg02683853	chr1	180940271			OpenSea	630	0.030834318	0.914026754	4.083464623	6.07E-05	0.021935816	-0.569232261	Yes
cg02687322	chr17	37775851			S_Shore	347	0.017883185	0.396166654	3.580141136	0.000416362	0.061245789	-2.392210621	No
cg02702424	chr3	30654871	TGFBR2;TGFBR2	Body;Body	OpenSea	1040	-0.015424861	0.29814975	-3.68155234	0.00028698	0.050604021	-2.042013009	No
cg02703525	chr1	36183285	C1orf216	5'UTR	N_Shore	53	0.042776471	0.506791725	6.279995258	1.60E-09	3.95E-05	9.655618563	Yes
cg02704502	chr11	2036580			S_Shelf	801	0.023286393	0.591665872	3.218770195	0.001467034	0.116630599	-3.568086624	No
cg02704570	chr7	157647109	PTPRN2;PTPRN2;PTPRN2	Body;Body;Body	N_Shore	919	0.010356606	0.25732323	2.50072833	0.013068938	0.326936387	-5.559889075	No
cg02727678	chr11	60589212			OpenSea	1015	0.015502191	0.466039969	3.768277055	0.000207419	0.042441861	-1.735617805	Yes
cg02736280	chr17	1633745	WDR81;WDR81;WDR81;WDR81	Body;Body;Body;Body	N_Shelf	532	0.018027782	0.818250814	2.988384727	0.003099045	0.168258331	-4.257878106	No
cg02737480	chr1	19440269	UBR4	Body	OpenSea	364	0.028066296	0.463747315	4.369093992	1.87E-05	0.011177667	0.557753952	Yes
cg02755279	chr4	78118066			OpenSea	867	0.033227972	0.420481249	3.061166732	0.002458408	0.150126682	-4.045070488	No
cg02757667	chr2	179149472	OSBPL6	5'UTR	OpenSea	856	0.02628738	0.567153072	3.306296497	0.001091798	0.100388166	-3.29371634	No
cg02772688	chr7	1082103	C7orf50;C7orf50;C7orf50	Body;Body;Body	S_Shore	452	0.024520909	0.659907154	4.047134672	7.02E-05	0.023662494	-0.707851354	Yes
cg02782753	chr7	923058	GET4	Body	OpenSea	23	0.021032602	0.717191046	3.893732961	0.000128337	0.032661787	-1.281216141	Yes
cg02798112	chr11	838100	CD151;CD151;CD151;CD151	Body;Body;Body;Body	OpenSea	26	0.014470775	0.730752678	2.770942212	0.00603192	0.231812052	-4.865244116	No
cg02798899	chr12	125028166			Island	536	0.012518109	0.777754276	2.359874669	0.019091125	0.380488349	-5.895196171	No
cg02821988	chr1	6645324	ZBTB48;ZBTB48;ZBTB48	Body;Body;Body	OpenSea	401	0.022104178	0.708963945	3.862729275	0.000144668	0.034713401	-1.394733454	Yes
cg02824251	chr19	939810	ARID3A	Body	Island	643	0.009498536	0.951486068	3.137628092	0.001918547	0.133140785	-3.816413376	No
cg02839351	chr19	4475009	HDGF2;HDGF2	Body;Body	S_Shore	673	0.013331246	0.549452006	3.716771151	0.000251709	0.04726403	-1.918351684	Yes
cg02862897	chr17	79793088	DYSFIP1	TSS200	S_Shore	657	0.015094432	0.731771055	3.064770791	0.002430103	0.149341124	-4.034409504	No
cg02878355	chr4	77138258	FAM47E	5'UTR	S_Shelf	341	0.015449809	0.773568051	3.515171021	0.000526205	0.069299517	-2.611952717	No
cg02880176	chr17	17109817	PLD6	TSS200	N_Shore	31	0.021345526	0.086527186	2.479842013	0.013838826	0.335334323	-5.610776117	No
cg02898721	chr17	38473222	RARA;RARA;RARA	TSS1500;5'UTR;TSS1500	N_Shore	177	0.008937311	0.866996756	2.255531064	0.025011101	0.422229485	-6.131625962	No
cg02903938	chr20	55041545			N_Shore	59	0.021577899	0.863828372	4.545658369	8.73E-06	0.007052929	1.286805544	Yes
cg02909097	chr17	2843206	RAP1GAP2;RAP1GAP2	Body;Body	OpenSea	124	0.023869688	0.65275865	4.957915366	1.36E-06	0.002470195	3.082350888	Yes
cg02913971	chr19	17316780	MYO9B;MYO9B	Body;Body	Island	811	-0.001963933	0.971782591	-2.166577474	0.03126229	0.457490101	-6.32509115	No
cg02915739	chr17	17910374	LRRC48;LRRC48;LRRC48;LRRC48	Body;Body;Body;Body	Island	1025	0.010613808	0.856870895	2.97971903	0.003184764	0.170697579	-4.282899607	No
cg02916272	chr11	1769443	HCCA2;LOC402778	Body;TSS200	Island	723	0.024610447	0.473945717	3.170133696	0.001724123	0.126055164	-3.717632637	No
cg02930951	chr20	48806066	CEBPB	TSS1500	N_Shore	299	0.024122906	0.813629218	4.020714538	7.80E-05	0.024951804	-0.807981212	Yes
cg02965078	chr11	60623504	GPR44	TSS200	S_Shelf	980	0.009225478	0.137114725	2.907251826	0.003991355	0.19087171	-4.489498944	No
cg02967812	chr17	80066314	CCDC57	Body	OpenSea	903	0.004202256	0.952696525	2.048152973	0.041645045	0.504741795	-6.571027124	No
cg02974089	chr11	62164435			OpenSea	188	0.040035305	0.679028652	4.831829796	2.43E-06	0.003420394	2.519575435	Yes
cg02976720	chr16	30492905	ITGAL;ITGAL;ITGAL;ITGAL	ExonBnd;ExonBnd;Body;Body	OpenSea	55	0.027941602	0.775769597	3.920998998	0.000115435	0.030732162	-1.180724218	Yes
cg02976843	chr17	2843257	RAP1GAP2;RAP1GAP2	Body;Body	OpenSea	124	0.024406729	0.519347456	4.272280848	2.80E-05	0.014040541	0.168438395	Yes
cg02977989	chr4	6782250			N_Shore	32	0.022719971	0.888472093	4.300037465	2.49E-05	0.013185991	0.279293855	Yes
cg02988288	chr1	145440445	TXNIP;NBPF20;NBPF10;NBPF10	Body;Body;Body;Body	OpenSea	2	-0.02043109	0.071797932	-4.841163814	2.33E-06	0.003335609	2.560830644	Yes
cg03044302	chr20	62703578	TCEA2;TCEA2	3'UTR;3'UTR	N_Shore	219	0.014490538	0.828257984	4.214003582	3.57E-05	0.016318834	-0.062306186	Yes
cg03045620	chr6	31846970	SLC44A4	TSS200	OpenSea	866	0.018099057	0.529820905	3.052316536	0.002529205	0.152411636	-4.071200611	No
cg03051392	chr3	50360176	HYAL2;HYAL2;HYAL2	5'UTR;1stExon;TSS1500	S_Shore	381	0.01228491	0.448878938	3.56850573	0.000434299	0.062483688	-2.431829784	No
cg03070999	chr12	6745630	LPAR5	TSS1500	OpenSea	4	0.0226409	0.48548594	4.69523274	4.50E-06	0.004861537	1.923349362	Yes
cg03096285	chr4	1303768	MAEA;MAEA	Body;Body	Island	300	0.017720158	0.837014737	2.480600507	0.013810177	0.335145734	-5.608935225	No
cg03146865	chr11	67776499	ALDH3B1;ALDH3B1;ALDH3B1;ALDH3B1;ALDH3B1	TSS1500;TSS1500;TSS1500;TSS1500;5'UTR	OpenSea	259	0.022901895	0.46388798	4.27416261	2.78E-05	0.013990633	0.175934419	Yes
cg03153397	chr17	17910235	LRRC48;LRRC48;LRRC48;LRRC48	Body;Body;Body;Body	Island	1025	0.003029915	0.976053724	3.15020139	0.001841058	0.130092229	-3.778315626	No
cg03173169	chr2	75060921	HK2;HK2	5'UTR;1stExon	Island	91	0.019974817	0.119428881	5.032901314	9.54E-07	0.002019889	3.422628741	Yes
cg03238359	chr11	60623567	GPR44	TSS200	S_Shelf	980	0.005348866	0.118149331	1.736916645	0.083698689	0.622738707	-7.153511416	No
cg03272103	chr17	4805977	CHRNE;C17orf107	Body;3'UTR	S_Shore	406	0.026590602	0.877393662	3.30084698	0.001112266	0.101584254	-3.310995272	No
cg03292213	chr17	17109640	PLD6;PLD6	1stExon;5'UTR	Island	31	0.020288735	0.082112733	2.46344712	0.014471119	0.341282571	-5.650436405	No
cg03334256	chr9	130498316	TOR2A;TOR2A;TOR2A;TOR2A;TOR2A;TOR2A;TOR2A	TSS1500;TSS1500;TSS1500;TSS1500;TSS1500;TSS1500;TSS1500	S_Shore	145	0.020990934	0.845570872	5.163941835	5.12E-07	0.001415013	4.027136599	Yes
cg03373887	chr22	44389424	SAMM50	Body	N_Shelf	543	0.023450895	0.487334025	4.914677353	1.66E-06	0.002754796	2.888027906	Yes
cg03421300	chr1	27189787	SFN	1stExon	N_Shore	176	0.005512249	0.930477713	2.379546334	0.018124899	0.373786931	-5.849479063	No
cg03426762	chr6	33255172	WDR46;WDR46	Body;Body	N_Shore	132	0.00846122	0.943472047	3.326584359	0.001018639	0.096779554	-3.229160664	No
cg03427330	chr13	111465028			Island	110	0.029765575	0.194693297	4.950454245	1.40E-06	0.002524955	3.048719818	Yes
cg03443439	chr8	145643553	SLC39A4	TSS1500	S_Shore	462	0.023815369	0.802766252	3.800354025	0.000183673	0.039667863	-1.620687204	Yes
cg03446846	chr17	1944606	DPH1;OVCA2	Body;TSS1500	N_Shore	225	0.02661036	0.479348948	4.816055494	2.61E-06	0.003576852	2.450003592	Yes
cg03453890	chr8	145643535	SLC39A4	TSS1500	S_Shore	462	0.016882349	0.759345238	3.200144265	0.001560972	0.120127258	-3.625603865	No
cg03471593	chr16	55542668	LPCAT2	TSS1500	N_Shore	311	0.040077411	0.734001298	4.039807609	7.23E-05	0.023930926	-0.735677518	Yes
cg03482769	chr19	10445593	RAVER1;ICAM3	TSS1500;Body	Island	249	0.018725533	0.88903025	4.047955807	7.00E-05	0.023642953	-0.704730173	Yes
cg03483709	chr10	81964318	ANXA11;ANXA11;ANXA11;ANXA11;ANXA11;ANXA11	TSS200;5'UTR;5'UTR;5'UTR;5'UTR;5'UTR	N_Shore	784	0.012896196	0.152755349	2.673892549	0.008018249	0.264018875	-5.122454822	No
cg03483836	chr20	30406413	MYLK2	TSS1500	OpenSea	504	-0.001479036	0.953445523	-0.73188328	0.46496153	0.890445263	-8.389741672	No
cg03502399	chr17	19322221			OpenSea	199	0.006622155	0.181656132	1.749080863	0.081569112	0.618453878	-7.132495177	No
cg03502767	chr1	108023486	NTNG1;NTNG1;NTNG1	3'UTR;3'UTR;3'UTR	S_Shore	936	0.040671475	0.182141134	2.934256634	0.003671162	0.183404284	-4.413062778	No
cg03534504	chr5	171594998	STK10	Body	OpenSea	183	0.022791664	0.869946325	4.114418318	5.36E-05	0.020344557	-0.450277869	Yes
cg03540520	chr16	30771976	RNF40;RNF40;RNF40;PHKG2;C16orf93;C16orf93;C16orf93;PHKG2;C16orf93	TSS1500;TSS1500;TSS1500;3'UTR;Body;ExonBnd;ExonBnd;3'UTR;Body	N_Shore	353	0.019687416	0.468600938	3.707821274	0.000260263	0.048164313	-1.949876147	Yes
cg03565777	chr12	125028339			Island	536	0.016771045	0.929924468	3.683937574	0.000284451	0.050410219	-2.033671038	No
cg03580247	chr17	42345488	SLC4A1;SLC4A1	1stExon;5'UTR	OpenSea	229	0.022034201	0.827140679	4.082888697	6.08E-05	0.021935816	-0.571438139	Yes
cg03595784	chr7	36231355	EEPD1	Body	OpenSea	250	0.016976452	0.847772136	3.86837012	0.000141557	0.034268885	-1.374139493	Yes
cg03598731	chr8	130996123			Island	1177	0.006481626	0.962368116	2.517791527	0.012468514	0.320103361	-5.518016152	No
cg03606098	chr1	1690840	NADK	Body	N_Shore	62	0.02336563	0.837469622	3.048411018	0.00256104	0.15349279	-4.082709375	No
cg03616753	chr8	37378540	LINC01605	Body	OpenSea	776	0.017791665	0.453662559	1.684620213	0.093375741	0.641708604	-7.242234573	No
cg03631474	chr6	36734511	CPNE5	Body	OpenSea	149	0.021887502	0.301464665	3.728341041	0.000241045	0.046084186	-1.877498442	Yes
cg03640944	chr10	106093819	ITPRIP	TSS200	N_Shelf	167	0.005608003	0.829866212	1.53350583	0.126482546	0.693289463	-7.483699597	No
cg03651219	chr10	5576480			OpenSea	923	0.021431444	0.939765055	3.482443428	0.000591322	0.073202733	-2.72127078	No
cg03659281	chr10	134936924	ADGRA1;ADGRA1	Body;Body	N_Shore	683	0.037712916	0.228962388	3.493567055	0.000568387	0.071937426	-2.684218654	No
cg03672272	chr22	46470191			S_Shore	90	0.01300149	0.572737188	2.807797681	0.005402849	0.220223046	-4.765313729	No
cg03695871	chr11	65547172	DKFZp761E198	1stExon	N_Shore	15	0.045444928	0.665607467	3.983076447	9.05E-05	0.027103721	-0.949637144	Yes
cg03721058	chr3	50360041	HYAL2;HYAL2	5'UTR;TSS1500	Island	381	0.012368598	0.865297809	3.618793425	0.000361649	0.056839108	-2.259767393	No
cg03722757	chr17	80188275	SLC16A3;SLC16A3;SLC16A3	5'UTR;5'UTR;5'UTR	Island	10	0.025412447	0.596840165	5.038184576	9.31E-07	0.001994138	3.446759294	Yes
cg03747304	chr12	124908877	NCOR2;NCOR2	Body;Body	N_Shelf	992	0.010102669	0.946917201	3.152511771	0.001827137	0.129687524	-3.771299811	No
cg03755115	chr11	76858729	MYO7A;MYO7A;MYO7A	Body;Body;Body	Island	563	0.018915616	0.357913836	3.976012649	9.31E-05	0.02761083	-0.976092857	Yes
cg03760518	chr1	3634903	TP73;TP73;TP73;TP73	Body;Body;Body;Body	Island	185	0.020481783	0.504342604	3.998745662	8.51E-05	0.026154909	-0.890805403	Yes
cg03782778	chr6	33255425	WDR46;WDR46	Body;Body	N_Shore	132	0.020189775	0.905293171	4.052388277	6.87E-05	0.023430686	-0.687872582	Yes
cg03819286	chr16	4673974	MGRN1;MGRN1;MGRN1;MGRN1	TSS1500;TSS1500;TSS1500;TSS1500	N_Shore	64	0.028621797	0.605742631	5.87671759	1.41E-08	0.000174639	7.52645966	Yes
cg03821354	chr21	43733830	TFF3	Body	OpenSea	215	0.018793383	0.75486635	3.466118502	0.000626556	0.075309526	-2.775454897	No
cg03846408	chr11	1769390	HCCA2;LOC402778	Body;TSS200	Island	723	0.024114978	0.542659561	2.60988422	0.009632997	0.287113202	-5.287369992	No
cg03852311	chr20	30168797			OpenSea	576	0.021393407	0.604296668	3.351517897	0.000934984	0.092684109	-3.149329991	No
cg03876258	chr10	81964397	ANXA11;ANXA11;ANXA11;ANXA11;ANXA11;ANXA11	TSS200;5'UTR;5'UTR;5'UTR;5'UTR;5'UTR	N_Shore	784	0.014527058	0.241629224	2.932155386	0.003695206	0.18400545	-4.419033876	No
cg03879180	chr2	24713283			N_Shore	181	0.026081367	0.664744779	3.741773401	0.000229198	0.044866149	-1.829927199	Yes
cg03889890	chr10	6188223	PFKFB3;PFKFB3	TSS200;Body	S_Shore	77	-0.026623427	0.706558023	-4.039324524	7.24E-05	0.023943317	-0.737510598	Yes
cg03907572	chr13	111866968	ARHGEF7;ARHGEF7;ARHGEF7;ARHGEF7;ARHGEF7	5'UTR;5'UTR;Body;Body;Body	OpenSea	308	0.011887834	0.194123656	2.510455766	0.012723568	0.322985935	-5.53605113	No
cg03924136	chr20	62367108	LIME1;LIME1;LIME1;LIME1;ZGPAT;ZGPAT;ZGPAT;ZGPAT;ZGPAT	TSS1500;TSS1500;1stExon;5'UTR;Body;Body;Body;Body;Body	N_Shore	150	0.033277608	0.637182614	3.882691537	0.000133942	0.033294529	-1.321734993	Yes
cg03934392	chr11	1769152	HCCA2;LOC402778;LOC402778	Body;5'UTR;1stExon	Island	723	0.013848804	0.89288115	2.189154153	0.029559808	0.448900247	-6.276696701	No
cg03941587	chr4	123747634	FGF2	TSS1500	N_Shore	316	0.02232761	0.325612618	4.610274665	6.57E-06	0.005952527	1.559681418	Yes
cg03947814	chr11	2890419	KCNQ1DN	TSS1500	Island	211	0.027902638	0.297313323	2.554447885	0.011261071	0.306566422	-5.427149537	No
cg03983220	chr16	85568407			OpenSea	860	0.023431514	0.738127587	2.621953415	0.009307857	0.282542075	-5.256562479	No
cg04023204	chr16	68281979	PLA2G15	Body	S_Shelf	646	0.010774129	0.848730701	3.237675217	0.001377072	0.112815033	-3.509394834	No
cg04036011	chr1	43291088	ERMAP;ERMAP	TSS200;5'UTR	OpenSea	877	0.022129759	0.786486056	2.568828085	0.010816682	0.301455865	-5.39116327	No
cg04038455	chr5	43037611	LOC648987	Body	S_Shore	428	0.026483446	0.807984991	2.7460944	0.00649276	0.239944757	-4.931918216	No
cg04046669	chr22	30476206	HORMAD2	TSS1500	Island	170	0.018341442	0.284114833	2.195428123	0.029101182	0.446444293	-6.263162514	No
cg04055795	chr1	229073804			OpenSea	71	0.043346279	0.775859716	5.297693054	2.67E-07	0.000955923	4.656901405	Yes
cg04086391	chr7	154684493	DPP6;DPP6;DPP6	3'UTR;3'UTR;3'UTR	Island	411	0.036531257	0.800109051	3.560198856	0.000447546	0.063420431	-2.460044247	No
cg04104358	chr11	12180973	MICAL2;MICAL2;MICAL2;MICAL2;MICAL2	5'UTR;5'UTR;5'UTR;5'UTR;5'UTR	OpenSea	146	0.041455335	0.617469597	4.467909591	1.22E-05	0.008643262	0.962765547	Yes
cg04124281	chr15	80190137	MTHFS;MTHFS;MTHFS;ST20-MTHFS	TSS1500;TSS1500;TSS1500;Body	S_Shore	764	-0.047219841	0.464186254	-2.321243865	0.021121218	0.396164925	-5.983920094	No
cg04124626	chr5	41509934	PLCXD3	Body	Island	947	0.018582379	0.247572063	1.999651637	0.046677298	0.523446664	-6.667901462	No
cg04141008	chr16	3843232	CREBBP;CREBBP	Body;Body	OpenSea	1039	0.011739049	0.678419867	2.075407783	0.039025647	0.493543499	-6.51560623	No
cg04145624	chr7	1545534			S_Shore	285	0.013648411	0.428883323	2.829335748	0.005063425	0.21304174	-4.706343207	No
cg04158811	chr12	53887932	MAP3K12;MAP3K12	5'UTR;5'UTR	S_Shore	414	0.012403626	0.744165417	3.556931215	0.00045286	0.063777989	-2.471126661	No
cg04175911	chr10	99172893			OpenSea	412	0.022919601	0.497469278	3.898944129	0.00012577	0.032187601	-1.262057487	Yes
cg04181189	chr11	129817418	PRDM10;PRDM10;PRDM10;PRDM10;PRDM10;PRDM10	5'UTR;5'UTR;Body;Body;1stExon;1stExon	OpenSea	282	0.018466521	0.728684649	4.313134104	2.36E-05	0.012841298	0.331812977	Yes
cg04204553	chr12	57917804	MBD6;MBD6	ExonBnd;5'UTR	S_Shore	754	0.015783265	0.858678091	3.785935756	0.00019401	0.040921959	-1.672454138	Yes
cg04221461	chr1	243877024	AKT3;AKT3	Body;Body	OpenSea	41	0.033856921	0.590058256	4.684880521	4.72E-06	0.004962677	1.878740562	Yes
cg04228836	chr14	101016389	BEGAIN;BEGAIN	Body;Body	S_Shelf	195	0.023628289	0.754214724	4.102291598	5.62E-05	0.020981259	-0.496973461	Yes
cg04236871	chr12	122826219	CLIP1;CLIP1;CLIP1	Body;Body;Body	OpenSea	420	0.032930112	0.901754666	3.581722645	0.000413979	0.061112655	-2.386816563	No
cg04247152	chr16	88590325	ZFPM1	Body	Island	395	0.036455222	0.683184682	3.06935852	0.002394508	0.148154824	-4.020822014	No
cg04250732	chr16	57391655	CCL22	TSS1500	OpenSea	853	0.026334464	0.672550335	4.315288534	2.34E-05	0.012755271	0.340465583	Yes
cg04259566	chr10	88477842	LDB3;LDB3;LDB3	Body;Body;Body	OpenSea	559	0.031888026	0.872648078	4.526581991	9.48E-06	0.007450986	1.206863723	Yes
cg04268624	chr5	43037285			Island	428	0.028218366	0.846848165	3.10231833	0.002152567	0.140688927	-3.922653371	No
cg04272105	chr1	21501716	EIF4G3;EIF4G3;EIF4G3	TSS1500;5'UTR;5'UTR	N_Shore	97	0.022539173	0.273576276	4.859743415	2.14E-06	0.003163198	2.643144468	Yes
cg04289045	chr1	3775105	KIAA0562;DFFB	TSS1500;Body	Island	515	0.006652154	0.961232369	2.394350932	0.017426414	0.368164844	-5.814834461	No
cg04301322	chr7	148408897	CUL1	5'UTR	OpenSea	676	0.014158606	0.307628373	2.635475624	0.008955307	0.277610047	-5.221886731	No
cg04332818	chr4	123747750	FGF2	TSS200	Island	316	0.006498426	0.162280366	1.490507787	0.137417932	0.707408836	-7.548344716	No
cg04335293	chr2	24713157			N_Shore	181	0.015399113	0.370213521	4.33216861	2.18E-05	0.012349735	0.408386929	Yes
cg04361926	chr16	89070185			N_Shore	1191	0.021577302	0.306231062	3.193634343	0.001595097	0.121291323	-3.645634431	No
cg04377912	chr1	43290841	ERMAP;ERMAP	TSS1500;5'UTR	OpenSea	877	0.025692231	0.937007787	3.485568816	0.000584792	0.072862162	-2.710871075	No
cg04390578	chr17	56164528	DYNLL2	Body	S_Shelf	252	0.012572622	0.779592408	3.958559544	9.97E-05	0.02866703	-1.041282874	Yes
cg04401558	chr5	171595149	STK10	Body	OpenSea	183	0.007447071	0.935375684	2.852199066	0.004724442	0.206568128	-4.643283423	No
cg04406114	chr19	42599489	POU2F2	Body	N_Shore	319	0.016158982	0.667884636	4.244653544	3.14E-05	0.015021438	0.058710747	Yes
cg04420917	chr19	39303993	LGALS4	TSS1500	OpenSea	976	0.017915502	0.815979495	3.292595509	0.001143939	0.103087503	-3.337108933	No
cg04423347	chr12	56121099	CD63;CD63;CD63;CD63;CD63;CD63;CD63;CD63	Body;Body;Body;Body;Body;Body;5'UTR;5'UTR	N_Shore	193	0.027843516	0.643072768	4.408958199	1.57E-05	0.010077844	0.720219178	Yes
cg04425551	chr6	30297338	TRIM39;TRIM39	Body;Body	S_Shelf	275	0.012207079	0.418778346	2.700272497	0.007426959	0.25539517	-5.053392974	No
cg04440811	chr11	129817712	PRDM10;PRDM10;PRDM10;PRDM10	TSS200;TSS200;Body;Body	OpenSea	282	0.014685629	0.851245459	2.832443856	0.005016079	0.21205014	-4.697798524	No
cg04448648	chr17	73630389	SMIM5;RECQL5	5'UTR;Body	S_Shelf	281	0.009494159	0.433949771	2.655068446	0.008465763	0.270565954	-5.171345389	No
cg04456238	chr11	32450104	WT1;WT1;WT1;WT1	Body;Body;Body;Body	S_Shore	216	0.016425211	0.416796987	2.968328748	0.003300741	0.173768252	-4.315685554	No
cg04464062	chr16	88540349	ZFPM1	Body	Island	1102	0.016880656	0.809160815	2.949463295	0.003501376	0.179271784	-4.36973161	No
cg04468741	chr11	12181467	MICAL2	5'UTR	OpenSea	146	0.01250528	0.836666415	2.745533357	0.006503524	0.240053688	-4.933417159	No
cg04478997	chr10	72992359	UNC5B;UNC5B	Body;Body	OpenSea	135	0.023097197	0.876402847	4.259252698	2.96E-05	0.014544628	0.116618255	Yes
cg04505252	chr6	15244745			N_Shore	1091	0.011246052	0.462836291	2.503531024	0.012968583	0.325674476	-5.553029826	No
cg04523868	chr11	64563983	MAP4K2	Body	OpenSea	350	0.014822608	0.267214305	3.901792969	0.000124387	0.032020208	-1.251574308	Yes
cg04528931	chr2	240162187	HDAC4	Body	OpenSea	1128	0.009962029	0.17165975	2.065027234	0.040006207	0.497477076	-6.536797739	No
cg04546473	chr10	86096789	CCSER2;CCSER2;CCSER2	5'UTR;5'UTR;5'UTR	OpenSea	672	0.020340641	0.859941297	3.300881842	0.001112134	0.101584254	-3.310884816	No
cg04553307	chr7	922775	C7orf20	Body	OpenSea	23	0.009457544	0.9181881	2.993411626	0.003050296	0.167047808	-4.243332457	No
cg04563438	chr8	42065244	PLAT;PLAT	TSS200;TSS200	OpenSea	108	0.008777793	0.212032192	2.761860715	0.006196796	0.234709918	-4.889677792	No
cg04567302	chr6	31846956	SLC44A4	TSS200	OpenSea	866	0.033890332	0.72094295	2.704667902	0.007332356	0.253927048	-5.041823965	No
cg04568295	chr17	79877134	MAFG;MAFG;SIRT7	3'UTR;3'UTR;TSS1500	S_Shore	482	0.01431222	0.611650036	3.266585357	0.001249352	0.107444907	-3.41903339	No
cg04589048	chr2	223724730	ACSL3;ACSL3	TSS1500;TSS1500	N_Shore	241	0.029796827	0.765053783	4.218690899	3.50E-05	0.016144769	-0.043847856	Yes
cg04612203	chr4	1291382	MAEA;MAEA	Body;Body	OpenSea	49	0.029179316	0.670434072	5.114064861	6.50E-07	0.001611744	3.795578334	Yes
cg04638282	chr17	3832636	ATP2A3;ATP2A3;ATP2A3;ATP2A3;ATP2A3;ATP2A3;ATP2A3;ATP2A3;ATP2A3;ATP2A3;ATP2A3;ATP2A3;ATP2A3;ATP2A3	ExonBnd;ExonBnd;ExonBnd;ExonBnd;ExonBnd;ExonBnd;ExonBnd;Body;Body;Body;Body;Body;Body;Body	OpenSea	531	0.018198015	0.559659178	4.083608284	6.06E-05	0.021935816	-0.568681976	Yes
cg04642669	chr6	33255416	WDR46;WDR46	Body;Body	N_Shore	132	0.020191815	0.806075139	3.653759925	0.00031805	0.053434061	-2.13885699	No
cg04657183	chr2	175636905			OpenSea	47	0.038345843	0.619700057	5.387857018	1.72E-07	0.00071524	5.088596075	Yes
cg04667114	chr13	34185082			OpenSea	640	-0.012159327	0.707508941	-2.300007918	0.022315906	0.404574622	-6.032096915	No
cg04695090	chr22	38609508	MAFF;MAFF;MAFF;MAFF	5'UTR;5'UTR;5'UTR;5'UTR	N_Shore	5	0.036236669	0.596376186	7.032115998	2.15E-11	2.53E-06	13.88920597	Yes
cg04706338	chr17	26697052	VTN	Body	N_Shore	100	0.020299875	0.813006397	6.69086425	1.58E-10	9.28E-06	11.9277703	Yes
cg04742624	chr19	3653422	PIP5K1C	Body	Island	80	0.013346186	0.808844468	4.375438052	1.82E-05	0.01107892	0.583525001	Yes
cg04787575	chr11	65084392	CDC42EP2	5'UTR	S_Shore	797	0.015642429	0.813293782	3.425449907	0.000723062	0.081105412	-2.909436754	No
cg04847043	chr16	85654213	KIAA0182;KIAA0182	5'UTR;Body	OpenSea	1252	0.020731016	0.945778813	3.244484569	0.001345943	0.111535507	-3.488177708	No
cg04858230	chr10	116581358	FAM160B1;FAM160B1	TSS200;TSS200	N_Shore	872	0.001071201	0.032320586	0.852401882	0.394850007	0.86654336	-8.294154177	No
cg04858517	chr8	126445614	TRIB1;TRIB1	Body;5'UTR	S_Shore	740	0.015421132	0.939559333	3.667573045	0.000302232	0.051973046	-2.090806411	No
cg04859800	chr2	113542344	IL1A;IL1A	5'UTR;1stExon	OpenSea	289	0.016365681	0.688948262	3.127498603	0.001983156	0.135224729	-3.847004254	No
cg04863758	chr4	1303710	MAEA;MAEA	Body;Body	Island	300	0.032712061	0.523255775	3.33825147	0.000978662	0.094904662	-3.191873174	No
cg04939902	chr19	47660875	SAE1;SAE1;SAE1;SAE1	Body;Body;Body;Body	OpenSea	429	0.005236537	0.94952181	2.55313372	0.011302486	0.30704485	-5.430428684	No
cg04942710	chr5	179230091	MGAT4B;MGAT4B	Body;TSS1500	S_Shore	221	0.016445027	0.744418741	3.648351309	0.000324454	0.05398951	-2.157627372	No
cg04972099	chr17	37775816			S_Shore	347	0.028106521	0.57238084	4.518521007	9.82E-06	0.007589963	1.173168196	Yes
cg05008895	chr16	1458735	UNKL;UNKL	Body;Body	S_Shore	692	0.026447909	0.256471448	5.570140232	6.88E-08	0.00043328	5.978647245	Yes
cg05016806	chr20	62585720	UCKL1;UCKL1;UCKL1-AS1	Body;Body;Body	N_Shore	45	0.021528202	0.523249644	5.194099966	4.42E-07	0.001288368	4.168018321	Yes
cg05040020	chr4	2137207	POLN	Body	OpenSea	213	0.01602721	0.588062109	4.213177253	3.58E-05	0.016363861	-0.06555838	Yes
cg05080015	chr4	110768126	LRIT3	TSS1500	OpenSea	123	0.021636328	0.836114614	3.400472443	0.000789045	0.084505599	-2.991014425	No
cg05118960	chr3	50359978	HYAL2;HYAL2	5'UTR;TSS1500	Island	381	0.014301217	0.877565823	3.757135101	0.000216325	0.043333189	-1.775336825	Yes
cg05131526	chr15	91447195	MAN2A2	TSS1500	S_Shore	496	0.017507532	0.630619545	3.583518157	0.000411288	0.060992979	-2.380690012	No
cg05152503	chr20	30407098	MYLK2	TSS200	N_Shelf	504	0.012243515	0.812214128	3.735928273	0.000234284	0.045320366	-1.850646645	Yes
cg05218245	chr6	31683352	LY6G6D	Body	OpenSea	566	0.007186783	0.929836097	2.472604533	0.01411486	0.338023848	-5.628314847	No
cg05222924	chr11	32450486	WT1;WT1;WT1;WT1	Body;Body;Body;Body	N_Shore	216	0.012116157	0.094548076	2.347176643	0.019738629	0.385756387	-5.924514164	No
cg05257275	chr11	65547049	DKFZp761E198	1stExon	N_Shore	15	0.018664137	0.556843923	3.824758042	0.000167356	0.037581311	-1.532670986	Yes
cg05261759	chr9	130498309	TOR2A;TOR2A;TOR2A;TOR2A	TSS1500;TSS1500;TSS1500;TSS1500	S_Shore	145	0.019535257	0.79044492	3.8259155	0.000166617	0.037501313	-1.528484093	Yes
cg05279866	chr8	37378355			OpenSea	776	0.021983612	0.529161179	3.988426043	8.86E-05	0.026776477	-0.92957422	Yes
cg05283385	chr9	134585396	RAPGEF1;RAPGEF1;RAPGEF1	TSS200;Body;Body	OpenSea	920	0.015600644	0.479157039	3.28654071	0.001167712	0.104163783	-3.35623278	No
cg05294300	chr19	17317009	MYO9B;MYO9B	Body;Body	Island	811	0.010353024	0.794340737	3.790123822	0.000190952	0.040543983	-1.657435389	Yes
cg05300717	chr11	65546210	DKFZp761E198	1stExon	N_Shore	15	0.032013453	0.874735724	3.151298579	0.001834435	0.129858626	-3.77498444	No
cg05304879	chr5	175976211	CDHR2;CDHR2	TSS200;5'UTR	OpenSea	197	0.024692541	0.674028292	5.569822222	6.89E-08	0.00043328	5.977074556	Yes
cg05319638	chr17	4052668	CYB5D2;CYB5D2;CYB5D2	5'UTR;Body;5'UTR	OpenSea	619	0.018596204	0.701461067	5.262791413	3.17E-07	0.001054105	4.491337667	Yes
cg05355172	chr16	31213040	PYCARD;PYCARD;PYCARD-AS1	Body;Body;TSS200	N_Shore	706	0.009023292	0.515171045	2.231360626	0.026591486	0.431750336	-6.184933016	No
cg05359453	chr9	73085509			OpenSea	664	0.009765107	0.349844243	2.158314012	0.03190626	0.461111542	-6.342683824	No
cg05371993	chr16	1458494	UNKL	Body	S_Shore	692	0.000773088	0.041163515	0.58548781	0.55877578	0.917398939	-8.48636894	No
cg05397202	chr1	1245040	PUSL1	Body	Island	230	0.014991681	0.492609964	3.738166862	0.000232324	0.045102125	-1.842714835	Yes
cg05399705	chr11	126206492	DCPS	Body	OpenSea	655	0.014915458	0.226157067	3.205484222	0.001533486	0.119282766	-3.609145269	No
cg05399785	chr1	3564031	WDR8	Body	N_Shelf	129	0.023767029	0.802285236	3.518777396	0.000519457	0.068731831	-2.599850171	No
cg05406358	chr12	122615820	MLXIP	Body	OpenSea	714	0.01440071	0.121787295	4.656806874	5.35E-06	0.005277675	1.758180311	Yes
cg05407338	chr17	8213522	ARHGEF15	TSS200	OpenSea	704	0.037232068	0.357130213	4.217764834	3.51E-05	0.016151696	-0.047496035	Yes
cg05446164	chr22	32150647	DEPDC5;DEPDC5;DEPDC5;DEPDC5;DEPDC5;DEPDC5	5'UTR;5'UTR;5'UTR;TSS200;TSS200;Body	S_Shore	1130	-0.007588731	0.620797832	-0.923253872	0.356812126	0.852206538	-8.231212897	No
cg05455266	chr4	1359801	UVSSA	Body	OpenSea	21	0.010497831	0.901058529	2.538497318	0.011773013	0.312359564	-5.466841919	No
cg05465955	chr17	40715236	COASY;COASY;COASY;COASY;COASY	1stExon;Body;Body;Body;5'UTR	Island	324	0.028176425	0.722790595	3.8384771	0.000158796	0.036534169	-1.482972789	Yes
cg05483473	chr14	91244221	TTC7B	Body	OpenSea	968	0.021259464	0.87192488	3.624431601	0.000354258	0.056341418	-2.240341537	No
cg05487134	chr17	40489569	STAT3;STAT3;STAT3	Body;Body;Body	OpenSea	48	0.048186091	0.675057374	4.019440694	7.84E-05	0.025011377	-0.812794509	Yes
cg05523906	chr1	17751761	RCC2;RCC2	Body;Body	OpenSea	101	0.018868277	0.421709198	3.621880317	0.000357585	0.056587557	-2.249135122	No
cg05524458	chr5	10566782	ANKRD33B	Body	S_Shore	117	0.028293024	0.848356637	4.729605106	3.86E-06	0.004474989	2.072049017	Yes
cg05573077	chr16	12084663	SNX29	Body	OpenSea	753	0.014151219	0.879115528	3.075509719	0.002347536	0.146777535	-4.002574533	No
cg05580415	chr17	80553970	FOXK2	Body	N_Shore	207	0.025279324	0.720902906	3.036010312	0.002664582	0.156610085	-4.119161388	No
cg05621131	chr11	62444106	UBXN1	3'UTR	N_Shore	278	0.008948609	0.914165313	2.767336231	0.006096905	0.232992179	-4.874954974	No
cg05656180	chr11	2890258	KCNQ1DN	TSS1500	N_Shore	211	0.009788704	0.105025791	3.060921722	0.002460343	0.150205806	-4.045794817	No
cg05669550	chr15	101728451	CHSY1	Body	OpenSea	6	0.04877475	0.737188405	5.421858038	1.45E-07	0.000662945	5.252869392	Yes
cg05681810	chr21	45977008	TSPEAR;TSPEAR	Body;Body	OpenSea	652	0.015525307	0.735469566	3.010778656	0.002887242	0.162862934	-4.192905478	No
cg05694563	chr17	17465224	PEMT;PEMT;PEMT	Body;Body;Body	Island	642	0.013447765	0.437290927	3.085472447	0.002273256	0.144544223	-3.972948631	No
cg05702347	chr6	6928298			OpenSea	479	0.027395715	0.617488023	3.492018905	0.000571529	0.072166514	-2.689381838	No
cg05721285	chr22	36844807			OpenSea	186	0.030352272	0.550655737	5.566807254	6.99E-08	0.000436066	5.962167722	Yes
cg05725689	chr8	144577050	ZC3H3	Body	OpenSea	161	0.009686196	0.919477935	3.052298899	0.002529348	0.152411636	-4.071252614	No
cg05726208	chr11	129817871	PRDM10;PRDM10;PRDM10;PRDM10	TSS1500;TSS1500;Body;Body	OpenSea	282	0.007403462	0.867610247	1.801603568	0.072876265	0.598289353	-7.040111296	No
cg05726450	chr17	8771947	PIK3R6;PIK3R6;PIK3R6	TSS1500;TSS1500;TSS1500	OpenSea	394	0.02518376	0.606748447	4.134987476	4.93E-05	0.019649194	-0.370800437	Yes
cg05731560	chr16	85568318			OpenSea	860	0.019243461	0.794858617	3.231971899	0.001403658	0.113907194	-3.527134287	No
cg05751110	chr8	49648436	EFCAB1;EFCAB1;EFCAB1	TSS1500;TSS1500;TSS1500	S_Shore	507	0.021239906	0.207235971	4.09140901	5.88E-05	0.021534677	-0.538776531	Yes
cg05751442	chr11	64661017			N_Shore	433	0.021267783	0.56863815	4.125430231	5.12E-05	0.020007083	-0.407771499	Yes
cg05756388	chr5	175976173	CDHR2;CDHR2	TSS200;5'UTR	OpenSea	197	0.006412832	0.830967204	1.462141604	0.145024623	0.715869248	-7.59000381	No
cg05777316	chr16	67232180	ELMO3;E2F4	TSS1500;3'UTR	N_Shore	348	0.006696255	0.829770177	2.113456504	0.035605235	0.478747461	-6.437055513	No
cg05808646	chr2	89035504	RPIA	Body	OpenSea	374	0.01561413	0.598571267	3.36132769	0.000903862	0.091100538	-3.117772947	No
cg05823160	chr14	101016266	BEGAIN;BEGAIN	Body;Body	S_Shelf	195	0.014273768	0.822907668	3.214364161	0.001488769	0.117446464	-3.581720177	No
cg05861879	chr7	2284723	NUDT1;NUDT1;NUDT1;NUDT1;NUDT1;NUDT1;NUDT1	Body;Body;Body;Body;Body;Body;Body	S_Shelf	876	0.022504632	0.719419742	4.730955538	3.84E-06	0.004455201	2.077909516	Yes
cg05867996	chr4	2137514	POLN	Body	OpenSea	213	0.000534427	0.976091333	0.515323358	0.606806499	0.929515973	-8.525089406	No
cg05876737	chr5	58653705	PDE4D;PDE4D;PDE4D;PDE4D;PDE4D	TSS1500;Body;Body;Body;Body	OpenSea	419	0.019779295	0.495422722	3.162745565	0.00176664	0.127440606	-3.740166497	No
cg05883541	chr5	131637405	SLC22A4	Body	OpenSea	835	0.016531146	0.841113047	3.42178501	0.00073241	0.081602462	-2.921440362	No
cg05909851	chr2	175637173			OpenSea	47	0.033373952	0.604882728	5.050076148	8.80E-07	0.001935554	3.501147066	Yes
cg05914537	chr20	4764253	RASSF2;RASSF2	3'UTR;3'UTR	OpenSea	276	0.008068992	0.964412541	2.868329122	0.004497869	0.201672731	-4.59850972	No
cg05924780	chr12	6745524	LPAR5	TSS1500	OpenSea	4	0.013324858	0.223442521	4.226730762	3.38E-05	0.015773756	-0.012146322	Yes
cg05941155	chr11	71799275	LRTOMT;LRTOMT;LRTOMT;LRTOMT;LRTOMT;LRTOMT;LRTOMT;LRTOMT	5'UTR;5'UTR;5'UTR;5'UTR;5'UTR;5'UTR;5'UTR;Body	OpenSea	330	0.010678411	0.929963863	3.329197356	0.001009556	0.096368978	-3.220819992	No
cg05941925	chr7	97755783	LMTK2	Body	OpenSea	485	0.017786772	0.522744545	2.710061	0.007217767	0.252110509	-5.027604791	No
cg06002198	chr10	6187994	PFKFB3;PFKFB3	TSS1500;Body	S_Shore	77	-0.027447766	0.266304881	-4.132418512	4.98E-05	0.019765699	-0.38074545	Yes
cg06016199	chr16	68034432	DPEP2	TSS1500	OpenSea	315	0.010040427	0.474790806	2.842041286	0.00487241	0.209468234	-4.671358334	No
cg06023161	chr6	31590572	SNORA38;BAT2	TSS1500;Body	S_Shore	234	0.012868348	0.803610444	3.685593496	0.000282708	0.050259091	-2.027876882	No
cg06044636	chr22	18355420	MICAL3;MICAL3;MICAL3	Body;Body;Body	OpenSea	421	0.020783344	0.33256467	4.051373878	6.90E-05	0.023479916	-0.691731967	Yes
cg06068801	chr17	37784711	PPP1R1B;PPP1R1B	TSS200;Body	S_Shore	511	0.019842086	0.642340056	3.388400456	0.000822913	0.086445124	-3.03024803	No
cg06085743	chr1	1245014	PUSL1	Body	Island	230	0.014861949	0.792503688	2.485093477	0.013641551	0.333437066	-5.598019669	No
cg06113792	chr2	64713105			OpenSea	912	0.023128411	0.802559959	3.338113241	0.000979127	0.094927151	-3.192315643	No
cg06130893	chr12	113770888	SLC8B1	5'UTR	N_Shore	346	0.026566377	0.57253879	4.303851459	2.46E-05	0.013048709	0.294574339	Yes
cg06132598	chr9	138899436	NACC2	3'UTR	OpenSea	615	0.084404143	0.561889384	4.257049088	2.98E-05	0.014595339	0.107866708	Yes
cg06133910	chr13	34185230			OpenSea	640	-0.014706483	0.737915237	-3.055189107	0.002506022	0.151628453	-4.062727035	No
cg06134860	chr16	67977992	SLC12A4;SLC12A4;SLC12A4;LCAT;SLC12A4;SLC12A4	3'UTR;3'UTR;3'UTR;1stExon;3'UTR;3'UTR	OpenSea	35	0.006856696	0.908295991	2.195947476	0.029063495	0.446296529	-6.262040499	No
cg06158035	chr5	41871337	OXCT1-AS1;OXCT1	Body;TSS1500	S_Shore	830	0.013042314	0.870849984	2.834877751	0.004979284	0.211356846	-4.691101238	No
cg06161488	chr3	53266507	TKT;TKT;TKT;TKT	Body;Body;Body;Body	OpenSea	1174	0.014953739	0.880322721	2.653742205	0.008498124	0.271089651	-5.174777674	No
cg06168149	chr12	50497778	GPD1	TSS200	OpenSea	1048	0.013692294	0.529898477	2.507026134	0.012844397	0.324277648	-5.544465764	No
cg06178315	chr1	3774858	KIAA0562;DFFB	TSS1500;Body	N_Shore	515	0.019065735	0.498003679	2.801013884	0.005513961	0.222509877	-4.783800232	No
cg06178887	chr19	42599631	POU2F2	Body	Island	319	0.017914606	0.621945028	3.934569218	0.000109482	0.029811769	-1.130480144	Yes
cg06200824	chr6	30859855	DDR1;DDR1;DDR1	Body;Body;Body	OpenSea	67	0.005264594	0.758862081	1.494825742	0.136287685	0.705859232	-7.541934385	No
cg06212624	chr22	30942637	SEC14L6	1stExon	S_Shelf	154	0.001749753	0.959971232	1.230789521	0.219619369	0.779560706	-7.900343314	No
cg06216080	chr1	9908294			OpenSea	553	0.040922998	0.520901715	3.145297839	0.001870927	0.131230338	-3.793190316	No
cg06218685	chr14	31598360	HECTD1	Body	OpenSea	73	0.022907814	0.910055833	3.859620263	0.00014641	0.034969463	-1.406072707	Yes
cg06224721	chr2	74612020	LOC100189589	TSS1500	OpenSea	40	0.009270277	0.915794946	2.4957177	0.013250074	0.32894428	-5.572133809	No
cg06230847	chr6	30297594	TRIM39;TRIM39	Body;Body	S_Shelf	275	0.022904082	0.576740187	3.942469641	0.000106152	0.029452906	-1.101158473	Yes
cg06231269	chr4	6782128			N_Shore	32	0.023377936	0.304332766	5.158623546	5.25E-07	0.001430268	4.002360436	Yes
cg06235429	chr11	67373114	NDUFV1;NDUFV1	TSS1500;TSS1500	N_Shore	349	0.024475501	0.795363823	4.889005122	1.87E-06	0.002892175	2.773306797	Yes
cg06259584	chr20	5103593	PCNA	5'UTR	S_Shelf	1088	0.026209714	0.88428063	3.622002942	0.000357424	0.056587557	-2.248712595	No
cg06275936	chr5	175976246	CDHR2;CDHR2	TSS200;5'UTR	OpenSea	197	0.015537684	0.33153559	4.848290439	2.25E-06	0.003285568	2.592373409	Yes
cg06281297	chr11	2890190	KCNQ1DN	TSS1500	N_Shore	211	0.007591834	0.075079383	2.501449258	0.013043058	0.326612996	-5.558125388	No
cg06291107	chr20	36157675	BLCAP;BLCAP	TSS1500;TSS1500	S_Shore	36	0.022290746	0.629435275	5.667336555	4.19E-08	0.00032058	6.462543648	Yes
cg06305978	chr20	3297143	C20orf194	Body	OpenSea	99	0.02212909	0.539799348	2.831330526	0.005032992	0.2123785	-4.700860253	No
cg06315149	chr1	2036398	PRKCZ;PRKCZ;PRKCZ	5'UTR;Body;5'UTR	N_Shelf	212	0.025764797	0.863009261	3.508421202	0.000539058	0.070088427	-2.634574211	No
cg06370446	chr4	1359671	UVSSA	Body	OpenSea	21	0.021679036	0.816214214	5.461454314	1.19E-07	0.000589507	5.445190238	Yes
cg06376715	chr1	3634918	TP73;TP73;TP73;TP73	Body;Body;Body;Body	Island	185	0.02986898	0.470224982	4.248521941	3.09E-05	0.014853037	0.074038112	Yes
cg06378491	chr11	64564012	MAP4K2	Body	OpenSea	350	0.011443938	0.461933161	3.627013356	0.000350921	0.056042767	-2.231437284	No
cg06385226	chr20	62539841	DNAJC5	5'UTR	OpenSea	256	0.02958509	0.84069207	4.038162734	7.27E-05	0.023987747	-0.741918257	Yes
cg06387496	chr7	2775674	GNA12	Body	S_Shore	1060	0.049452353	0.753256907	2.954856386	0.003442909	0.177838384	-4.354314069	No
cg06390490	chr22	38627184	TMEM184B;TMEM184B;TMEM184B	Body;Body;Body	OpenSea	587	0.029710402	0.770194718	2.879066488	0.004352585	0.19896898	-4.568574412	No
cg06394229	chr19	39303775	LGALS4	TSS200	OpenSea	976	0.014522482	0.495496398	2.995198706	0.003033136	0.166600016	-4.238155964	No
cg06431967	chr1	9908036			OpenSea	553	0.022358194	0.741402822	3.531197819	0.00049683	0.067088694	-2.558083257	No
cg06495615	chr19	939731	ARID3A	Body	Island	643	0.021288952	0.784291472	3.413959355	0.000752748	0.082627512	-2.947032693	No
cg06495946	chr4	1303094	MAEA;MAEA;MAEA;MAEA;MAEA;MAEA;MAEA	TSS1500;TSS200;Body;Body;Body;Body;Body	N_Shore	300	0.01726902	0.14609332	3.149476263	0.001845447	0.130271749	-3.780516608	No
cg06500161	chr21	43656587	ABCG1;ABCG1;ABCG1;ABCG1;ABCG1;ABCG1	Body;Body;Body;Body;Body;Body	S_Shore	1	0.030236615	0.626873675	6.649782117	2.00E-10	1.01E-05	11.69609346	Yes
cg06516124	chr11	32450591	WT1;WT1;WT1;WT1	Body;Body;Body;Body	N_Shore	216	0.012147078	0.07953668	3.154162751	0.00181725	0.129317598	-3.766283465	No
cg06559022	chr12	122462462	BCL7A;BCL7A	Body;Body	OpenSea	687	0.022815736	0.784679362	3.185250787	0.001640063	0.122919242	-3.671374889	No
cg06588028	chr12	6745568	LPAR5	TSS1500	OpenSea	4	0.015043815	0.417657478	4.114718547	5.35E-05	0.020344557	-0.449120279	Yes
cg06601081	chr4	3080047	HTT	Body	S_Shelf	254	0.021462619	0.809002409	3.235518922	0.001387068	0.113193768	-3.516105084	No
cg06635946	chr22	46470016			S_Shore	90	0.019117366	0.653939987	3.169860748	0.001725677	0.126080067	-3.718465991	No
cg06647693	chr16	88590340	ZFPM1	Body	Island	395	0.031650061	0.661320907	3.22100346	0.00145613	0.116197573	-3.561169718	No
cg06652210	chr17	1944594	OVCA2;DPH1	TSS1500;Body	N_Shore	225	0.013250663	0.408008403	3.025956057	0.002751343	0.159095465	-4.148615055	No
cg06653796	chr20	62367805	LIME1	TSS200	N_Shore	150	0.026550513	0.325839299	3.54434247	0.000473892	0.065353469	-2.513736676	No
cg06654118	chr4	1303317	MAEA;MAEA	Body;Body	N_Shore	300	0.039526805	0.178678136	3.363405258	0.000897396	0.09081888	-3.111078875	No
cg06664254	chr16	75628226			OpenSea	248	0.024991532	0.350974242	4.239109813	3.21E-05	0.015231546	0.036766285	Yes
cg06670742	chr19	16528864	EPS15L1	Body	Island	322	0.013914427	0.460718027	3.620606404	0.000359257	0.056737712	-2.253523882	No
cg06682445	chr7	43915791	URGCP;URGCP;URGCP	3'UTR;3'UTR;3'UTR	OpenSea	318	0.023762935	0.573835609	4.109688805	5.46E-05	0.020570644	-0.468503725	Yes
cg06720467	chr1	27189440	SFN	TSS200	N_Shore	176	0.005484832	0.518522744	1.403907284	0.161652979	0.732177873	-7.673062852	No
cg06723828	chr11	251223	PSMD13;PSMD13	Body;Body	OpenSea	570	0.01401499	0.811361662	2.936692996	0.003643462	0.182797342	-4.406134408	No
cg06734854	chr19	3521450	FZR1	5'UTR	OpenSea	641	0.028040183	0.746933474	3.706139829	0.0002619	0.048340367	-1.955791208	Yes
cg06743426	chr16	11709899			OpenSea	258	0.036097268	0.744987443	4.268570847	2.84E-05	0.014196351	0.153667855	Yes
cg06746034	chr16	1458757	UNKL;UNKL	Body;Body	S_Shore	692	0.011882553	0.870924696	2.744123891	0.006530636	0.24067557	-4.937181566	No
cg06748421	chr2	172378025	CYBRD1;CYBRD1;CYBRD1	TSS1500;TSS1500;TSS1500	N_Shore	889	0.022582471	0.890891364	3.063805761	0.002437653	0.149501	-4.037265247	No
cg06760315	chr4	110767863	LRIT3	TSS1500	OpenSea	123	0.025599328	0.672989257	4.25096811	3.06E-05	0.014793874	0.08373651	Yes
cg06803995	chr22	40815101	MKL1	Body	Island	839	0.007449247	0.890547517	2.448521024	0.015068924	0.346482731	-5.686326181	No
cg06839111	chr16	67978450	SLC12A4;SLC12A4;SLC12A4;SLC12A4;SLC12A4;LCAT	3'UTR;3'UTR;3'UTR;3'UTR;3'UTR;TSS1500	OpenSea	35	0.021550206	0.78168532	4.218502877	3.50E-05	0.016144769	-0.044588613	Yes
cg06843131	chr9	130158290	SLC2A8;SLC2A8;SLC2A8;SLC2A8	TSS1500;TSS1500;TSS1500;TSS1500	N_Shore	370	0.034247918	0.754254559	3.743340714	0.000227852	0.044709074	-1.824366591	Yes
cg06846458	chr14	100774287	SLC25A29;MIR345	TSS1500;Body	S_Shore	721	0.006100754	0.956048947	3.404298703	0.000778585	0.083923364	-2.978552774	No
cg06846976	chr16	2121682	TSC2;TSC2;TSC2	Body;Body;Body	N_Shelf	144	0.02312721	0.852935826	4.372395147	1.84E-05	0.011138608	0.571160042	Yes
cg06877848	chr17	49242714	NME2;NME2;NME2;NME1-NME2;NME2	TSS200;TSS1500;TSS1500;Body;TSS1500	N_Shore	362	0.000943909	0.979267419	1.281824367	0.201154441	0.766867714	-7.836402212	No
cg06895124	chr8	141588750	EIF2C2;EIF2C2	Body;Body	OpenSea	333	0.024442744	0.620950392	4.295033198	2.55E-05	0.013308375	0.259262205	Yes
cg06899970	chr8	42234669	DKK4;DKK4	5'UTR;1stExon	OpenSea	904	0.009340221	0.16746553	1.826763948	0.068990684	0.589165741	-6.994913755	No
cg06913337	chr16	88590404	ZFPM1	Body	Island	395	0.020665173	0.604351594	3.442499487	0.000681025	0.078405884	-2.853441444	No
cg06920962	chr14	105390934	PLD4;PLD4	TSS1500;TSS1500	OpenSea	609	0.012506977	0.594309868	2.970561762	0.003277704	0.173098558	-4.309267201	No
cg06928209	chr17	4674371	TM4SF5	TSS1500	OpenSea	624	0.009460723	0.625957997	0.883857557	0.377667136	0.860266477	-8.266826464	No
cg06977326	chr3	185870299	DGKG;DGKG;DGKG	Body;Body;Body	OpenSea	223	0.029513246	0.565976515	3.949333664	0.000103336	0.029117192	-1.075641426	Yes
cg07014891	chr10	81964234	ANXA11;ANXA11;ANXA11;ANXA11;ANXA11;ANXA11;ANXA11	1stExon;5'UTR;5'UTR;5'UTR;5'UTR;5'UTR;5'UTR	N_Shore	784	0.018491328	0.284309554	2.333514032	0.020456798	0.391479671	-5.955890582	No
cg07021906	chr16	87866833	SLC7A5	Body	OpenSea	484	0.017863566	0.697173226	3.142726913	0.001886767	0.131841483	-3.800980579	No
cg07066019	chr17	4805931	CHRNE;C17orf107;CHRNE	Body;3'UTR;ExonBnd	S_Shore	406	0.01790388	0.492815232	3.439733598	0.000687685	0.078863764	-2.862542453	No
cg07091552	chr11	73721170	UCP3;UCP3	TSS1500;TSS1500	OpenSea	617	0.006402723	0.911554353	2.609549021	0.009642171	0.287250127	-5.288223697	No
cg07098502	chr16	85654157	KIAA0182;KIAA0182	5'UTR;Body	OpenSea	1252	0.018752067	0.945347383	3.174234574	0.001700934	0.125270219	-3.705104075	No
cg07103415	chr16	67424843	TPPP3;TPPP3;TPPP3;TPPP3	Body;Body;ExonBnd;ExonBnd	N_Shelf	151	0.01815126	0.615341752	4.211593116	3.60E-05	0.016428347	-0.071791556	Yes
cg07103510	chr22	30943494	SEC14L6	TSS1500	OpenSea	154	0.016500741	0.562677571	4.51617957	9.92E-06	0.007600098	1.163390283	Yes
cg07113414	chr8	144652930	C8orf73	Body	N_Shore	158	0.011502878	0.602553271	3.1109816	0.00209283	0.138469245	-3.896689892	No
cg07120026	chr12	122287892	HPD;HPD	Body;Body	OpenSea	552	0.044977727	0.703735468	3.701312813	0.000266655	0.048858064	-1.972758618	Yes
cg07138201	chr18	10935	LOC102723376	TSS1500	N_Shore	631	0.016696203	0.473599913	2.949762763	0.003498106	0.179204827	-4.368876189	No
cg07153207	chr3	195942623	SLC51A	TSS1500	OpenSea	620	0.004927695	0.957049325	2.410437946	0.016694452	0.361775226	-5.776956769	No
cg07167185	chr1	24120017	LYPLA2	Body	S_Shelf	9	0.043281509	0.432753257	6.739557709	1.19E-10	7.64E-06	12.20362983	Yes
cg07192409	chr10	99173040			OpenSea	412	0.020313263	0.63485509	3.985575985	8.96E-05	0.0269638	-0.940265902	Yes
cg07198997	chr1	24120115	LYPLA2	Body	S_Shelf	9	0.029209759	0.512094999	6.058189493	5.35E-09	8.62E-05	8.471778787	Yes
cg07207367	chr16	67978216	SLC12A4;SLC12A4;SLC12A4;SLC12A4;SLC12A4;LCAT	3'UTR;3'UTR;3'UTR;3'UTR;3'UTR;TSS1500	OpenSea	35	0.01686099	0.900615644	4.007028341	8.23E-05	0.025703539	-0.859625663	Yes
cg07215695	chr2	85637834	CAPG	TSS200	N_Shelf	981	0.016941707	0.528236263	3.911412091	0.000119824	0.031346945	-1.216128063	Yes
cg07215736	chr12	121829653			OpenSea	118	0.02640551	0.147902512	3.401155888	0.000787167	0.084381418	-2.98878946	No
cg07216976	chr10	116581248	FAM160B1;FAM160B1	TSS1500;TSS1500	N_Shore	872	-0.051788985	0.177839778	-4.603066255	6.78E-06	0.006015117	1.529080412	Yes
cg07223180	chr13	20989142	CRYL1	Body	Island	1014	0.031381555	0.566931675	3.274782737	0.001215194	0.106379888	-3.39327806	No
cg07230018	chr19	4677282	DPP9	Body	S_Shore	306	0.01845059	0.606880817	4.110701427	5.44E-05	0.020497587	-0.464602967	Yes
cg07249939	chr6	31867995	ZBTB12	Body	N_Shore	78	0.013516314	0.268392011	3.255694513	0.001296116	0.109623658	-3.453160028	No
cg07271653	chr11	59575204	MRPL16	Body	N_Shelf	325	0.021996288	0.640428759	3.425499741	0.000722936	0.081105412	-2.909273452	No
cg07285201	chr21	45976939	TSPEAR;TSPEAR	Body;Body	OpenSea	652	0.021783744	0.790687295	4.268436731	2.85E-05	0.014196351	0.153134107	Yes
cg07295552	chr2	75060909	HK2;HK2	5'UTR;1stExon	Island	91	0.005704625	0.087240973	2.627551527	0.009160419	0.280548874	-5.242227345	No
cg07297410	chr16	3006344			OpenSea	137	0.013249345	0.382088329	2.889104207	0.004220653	0.196223739	-4.54049537	No
cg07298431	chr11	129817649	PRDM10;PRDM10;PRDM10;PRDM10	TSS200;TSS200;Body;Body	OpenSea	282	0.018302392	0.684867353	3.602633101	0.000383646	0.058804001	-2.315296314	No
cg07300815	chr19	16528926	EPS15L1;EPS15L1;EPS15L1;EPS15L1;EPS15L1;EPS15L1;EPS15L1;EPS15L1;EPS15L1;EPS15L1;EPS15L1;EPS15L1	ExonBnd;ExonBnd;ExonBnd;ExonBnd;ExonBnd;ExonBnd;Body;Body;Body;Body;Body;Body	Island	322	0.032907803	0.810707397	5.514483516	9.11E-08	0.00050951	5.704455654	Yes
cg07304315	chr10	134936859	GPR123	Body	N_Shore	683	0.04899467	0.233956298	3.888193274	0.000131121	0.033047529	-1.30155786	Yes
cg07316505	chr17	37775764			S_Shore	347	0.01112164	0.600705304	2.601075795	0.009876686	0.29038204	-5.309769427	No
cg07327090	chr1	27240634	NR0B2	TSS200	OpenSea	297	0.013803981	0.435817243	3.93693887	0.000108473	0.029709167	-1.121690823	Yes
cg07330123	chr16	3005479			OpenSea	137	0.019426283	0.621258514	3.299560919	0.001117149	0.101792687	-3.315069228	No
cg07343821	chr6	27637537			OpenSea	382	0.021040859	0.088676276	3.398520799	0.00079443	0.084849329	-2.99736579	No
cg07357081	chr6	31846797	SLC44A4;SLC44A4	5'UTR;1stExon	OpenSea	866	0.015936262	0.604169192	2.695263602	0.007536108	0.25713319	-5.066555156	No
cg07363637	chr6	31846996	SLC44A4	TSS200	OpenSea	866	0.023426926	0.743058439	2.809963327	0.005367808	0.219569473	-4.759403322	No
cg07376561	chr7	36022276			N_Shore	191	0.018525692	0.812718362	3.328582963	0.001011685	0.096485834	-3.222781669	No
cg07380114	chr13	113639332	MCF2L	Body	S_Shelf	314	0.02074737	0.444152656	3.338370603	0.000978262	0.094891934	-3.191491821	No
cg07394400	chr1	17752023	RCC2;RCC2	Body;Body	OpenSea	101	0.004465543	0.951202155	1.908129628	0.057580596	0.558008608	-6.84458244	No
cg07415816	chr16	4467684	CORO7;CORO7;CORO7;CORO7-PAM16	TSS1500;TSS1500;TSS1500;TSS1500	S_Shore	232	0.013501101	0.841384968	3.713417691	0.000254883	0.047687391	-1.930171618	Yes
cg07419314	chr22	20793602	SCARF2;SCARF2	TSS1500;TSS1500	S_Shore	560	0.007189845	0.823201677	2.380282933	0.018089571	0.373378348	-5.847760171	No
cg07439098	chr3	194878552	XXYLT1;XXYLT1	Body;Body	OpenSea	84	0.018614869	0.332618643	4.432794388	1.42E-05	0.009421143	0.817960928	Yes
cg07486119	chr7	2596723	BRAT1	TSS1500	N_Shore	98	0.037640239	0.621841355	5.448881955	1.27E-07	0.000598804	5.38400779	Yes
cg07543400	chr17	3824384			N_Shelf	490	0.016339111	0.581225134	3.252505537	0.001310113	0.110134699	-3.463133011	No
cg07545306	chr17	49242732	NME2;NME2;NME2;NME1-NME2;NME2	TSS200;TSS1500;TSS1500;Body;TSS1500	N_Shore	362	0.0185895	0.851059646	3.883003334	0.00013378	0.033287342	-1.320592175	Yes
cg07554563	chr8	49648519	EFCAB1;EFCAB1;EFCAB1	TSS1500;TSS1500;TSS1500	S_Shore	507	0.009736783	0.373610098	2.376418022	0.018275612	0.374639684	-5.856773486	No
cg07558761	chr16	87866696	SLC7A5	Body	OpenSea	484	0.016251821	0.683267354	3.137457128	0.001919621	0.133186402	-3.81693044	No
cg07566790	chr17	17910425	LRRC48;LRRC48;LRRC48;LRRC48	Body;Body;Body;Body	Island	1025	0.004853829	0.954239704	2.466579377	0.014348374	0.340268443	-5.642878588	No
cg07573085	chr4	1832536	LETM1	Body	S_Shelf	567	0.029789832	0.41459965	4.030770231	7.49E-05	0.024344806	-0.769938455	Yes
cg07585658	chr1	24120389	LYPLA2	Body	S_Shelf	9	0.020106391	0.632919887	5.730601806	3.02E-08	0.000256877	6.780936459	Yes
cg07605836	chr11	66055236	YIF1A	Body	N_Shore	16	0.015944093	0.258833146	3.88803148	0.000131203	0.033047529	-1.302151583	Yes
cg07618085	chr17	77924582	TBC1D16	Body	S_Shore	127	0.034640864	0.67681247	2.923054785	0.003801016	0.186428876	-4.444849039	No
cg07636761	chr16	9051317	USP7	Body	S_Shelf	138	0.028215415	0.454262031	4.761536993	3.34E-06	0.00412303	2.210994837	Yes
cg07690882	chr11	128694303			Island	906	0.034523424	0.355970181	3.084883587	0.002277585	0.144657971	-3.974702167	No
cg07700061	chr12	4676791			OpenSea	121	0.013138381	0.301361573	1.992868732	0.04742053	0.526196293	-6.681270473	No
cg07708721	chr6	31590586	SNORA38;BAT2	TSS1500;Body	S_Shore	234	0.014461036	0.72097925	4.169804099	4.28E-05	0.018119464	-0.235490853	Yes
cg07709849	chr1	161109816			N_Shore	34	0.044540567	0.654205884	5.325504931	2.33E-07	0.000865384	4.789450811	Yes
cg07719604	chr16	67232460	ELMO3;E2F4	TSS1500;3'UTR	N_Shore	348	0.029047374	0.570619703	5.996586549	7.45E-09	0.000107141	8.148499467	Yes
cg07720974	chr14	31598365	HECTD1	Body	OpenSea	73	0.02181413	0.831567684	4.123072027	5.17E-05	0.020088234	-0.416882533	Yes
cg07721901	chr5	94726815	FAM81B	TSS1500	OpenSea	575	0.022057687	0.748057983	3.427262749	0.00071848	0.080817095	-2.903494864	No
cg07728212	chr22	32022290	PISD	5'UTR	OpenSea	43	0.018348384	0.592263204	5.271320891	3.04E-07	0.001025693	4.53171932	Yes
cg07746245	chr17	79680420	SLC25A10;SLC25A10;SLC25A10	Body;Body;Body	S_Shore	363	0.020349215	0.851375966	4.711539359	4.19E-06	0.004654383	1.993781985	Yes
cg07769015	chr8	142238770	SLC45A4	TSS200	S_Shore	332	0.029142669	0.53106639	4.570391867	7.83E-06	0.006617336	1.390874322	Yes
cg07786675	chr1	27189985	SFN	1stExon	Island	176	0.004944516	0.935643555	2.29759216	0.022455488	0.405446701	-6.037550589	No
cg07815522	chr3	122282157	PARP9;PARP9;PARP9;PARP9;PARP9;PARP9;DTX3L	5'UTR;5'UTR;5'UTR;5'UTR;5'UTR;5'UTR;TSS1500	N_Shore	358	0.026159916	0.741427332	3.043945376	0.002597892	0.154494351	-4.095852011	No
cg07824155	chr19	48016822	NAPA;NAPA;NAPA	Body;Body;Body	N_Shore	46	0.025947581	0.710471092	5.410570962	1.53E-07	0.000679179	5.198247303	Yes
cg07855221	chr17	79877314	MAFG;MAFG;SIRT7	3'UTR;3'UTR;TSS1500	S_Shore	482	0.021783566	0.493446502	4.107927791	5.50E-05	0.020684357	-0.475285399	Yes
cg07887517	chr17	79005277	BAIAP2-AS1	Body	N_Shore	897	0.005532066	0.195952467	1.265077314	0.207083704	0.771058955	-7.857666966	No
cg07893949	chr12	53887964	MAP3K12;MAP3K12	5'UTR;5'UTR	S_Shore	414	0.018035399	0.565761135	2.526920426	0.012157486	0.316375874	-5.495503086	No
cg07905808	chr6	30297389	TRIM39;TRIM39	Body;Body	S_Shelf	275	0.01100422	0.507032444	2.568903069	0.010814406	0.301440132	-5.390975123	No
cg07912416	chr6	30860130	DDR1;DDR1;DDR1	Body;Body;Body	OpenSea	67	0.018988794	0.881179909	5.853117859	1.59E-08	0.000184108	7.405094454	Yes
cg07933682	chr19	3025347	TLE2;TLE2;TLE2	Body;Body;Body	N_Shelf	82	0.025999173	0.440635735	3.649044626	0.000323626	0.053919025	-2.155222629	No
cg07972458	chr1	204535000			OpenSea	290	0.02972619	0.51204349	4.299828599	2.50E-05	0.013185991	0.278457383	Yes
cg07979747	chr6	30860136	DDR1;DDR1;DDR1	Body;Body;Body	OpenSea	67	0.019644372	0.900080238	3.831817185	0.000162898	0.03703088	-1.507118408	Yes
cg08005460	chr17	38473382	RARA;RARA;RARA	TSS1500;5'UTR;TSS1500	N_Shore	177	0.021746698	0.544543175	5.393989282	1.66E-07	0.000702133	5.118163968	Yes
cg08033031	chr19	16528764	EPS15L1	Body	Island	322	0.007711958	0.218733846	1.861361413	0.063928889	0.575499827	-6.931768775	No
cg08038629	chr1	17751673	RCC2;RCC2	Body;Body	OpenSea	101	0.007896474	0.244871007	1.637556581	0.102838727	0.658844585	-7.319815499	No
cg08048699	chr11	57296305	TIMM10	Body	OpenSea	902	0.011121962	0.916309659	4.675988167	4.91E-06	0.00507281	1.840487792	Yes
cg08087541	chr11	837257	CD151;CD151;CD151;CD151;CD151;CD151;CD151;CD151	Body;Body;Body;Body;ExonBnd;ExonBnd;ExonBnd;ExonBnd	S_Shelf	26	0.019431277	0.584869676	4.64247057	5.70E-06	0.005477595	1.696846786	Yes
cg08088075	chr2	220264753			OpenSea	591	0.024592191	0.740227389	3.618313971	0.000362284	0.056898829	-2.261418061	No
cg08106108	chr17	695095	RNMTL1	Body	OpenSea	114	0.022951066	0.622281332	4.366527138	1.89E-05	0.011261552	0.547335835	Yes
cg08109625	chr1	2036643	PRKCZ;PRKCZ;PRKCZ	5'UTR;Body;5'UTR	N_Shore	212	0.02138494	0.655147691	3.821404833	0.000169514	0.037887042	-1.544794292	Yes
cg08113002	chr19	51017947	ASPDH;ASPDH	TSS1500;TSS200	N_Shelf	474	0.031570955	0.667026895	3.635390477	0.000340297	0.055230361	-2.202506238	No
cg08122652	chr3	122281939	PARP9;PARP9;DTX3L;PARP9;PARP9;PARP9;PARP9	5'UTR;5'UTR;TSS1500;5'UTR;5'UTR;5'UTR;5'UTR	N_Shore	358	0.028909456	0.792132188	4.181146666	4.08E-05	0.017678346	-0.191198051	Yes
cg08132940	chr7	1081526	C7orf50;C7orf50;C7orf50	Body;Body;Body	S_Shore	452	0.015110899	0.909258288	2.683384995	0.007800764	0.260867875	-5.097677392	No
cg08206308	chr17	16119439	NCOR1;PIGL	TSS1500;TSS1500	Island	208	0.016138716	0.219090549	3.620669929	0.000359173	0.056737712	-2.253305065	No
cg08206898	chr10	116581183	FAM160B1;FAM160B1	TSS1500;TSS1500	N_Shore	872	-0.009758578	0.096948767	-2.157235396	0.031991155	0.461645432	-6.344975397	No
cg08243549	chr14	31598609	HECTD1	Body	OpenSea	73	0.021473394	0.908857517	4.930345445	1.54E-06	0.002670244	2.958284356	Yes
cg08246619	chr11	2890454	KCNQ1DN	TSS1500	Island	211	0.026623177	0.40005009	2.650388079	0.008580465	0.27244889	-5.183450872	No
cg08253363	chr19	16529096	EPS15L1	Body	S_Shore	322	0.000460884	0.957967096	0.319012697	0.749997336	0.960272613	-8.607240957	No
cg08262530	chr10	106013865	GSTO1;GSTO1;GSTO1	TSS1500;TSS1500;TSS200	N_Shore	621	0.013546369	0.376939451	3.708091887	0.00026	0.048148836	-1.948923949	Yes
cg08265933	chr11	76858759	MYO7A;MYO7A;MYO7A	Body;Body;Body	Island	563	0.01896782	0.700975783	4.022789277	7.73E-05	0.024838267	-0.800138831	Yes
cg08269485	chr11	1769382	HCCA2;LOC402778	Body;TSS200	Island	723	0.028747509	0.613729284	2.419795506	0.016281295	0.358109028	-5.754812819	No
cg08287334	chr19	1854633	KLF16	Body	Island	37	0.010115989	0.974526673	3.694230407	0.000273778	0.049457151	-1.997618269	Yes
cg08293528	chr10	73565688	CDH23	Body	Island	201	0.017710575	0.314124009	3.969748488	9.54E-05	0.027918926	-0.999519344	Yes
cg08298591	chr16	57391829	CCL22	TSS1500	OpenSea	853	0.011331059	0.569079026	2.497879406	0.013171656	0.32808122	-5.566853996	No
cg08299791	chr4	1832771	LETM1	Body	S_Shelf	567	0.008484533	0.065692954	3.540222498	0.000480972	0.06588338	-2.527652324	No
cg08302480	chr19	54369133	MYADM	TSS1500	N_Shore	166	0.009862864	0.460791777	2.202256415	0.028609052	0.443792653	-6.248390283	No
cg08309687	chr21	35320596			OpenSea	57	-0.037075823	0.498832161	-4.347178076	2.05E-05	0.011859625	0.468971432	Yes
cg08312149	chr19	4475055	HDGF2;HDGF2	Body;Body	S_Shore	673	0.01423129	0.490960936	3.554190877	0.000457363	0.064204685	-2.480413641	No
cg08321518	chr22	30476204	HORMAD2;HORMAD2-AS1	TSS1500;Body	Island	170	0.014042115	0.298971885	2.714986002	0.007114539	0.250346018	-5.014596517	No
cg08342194	chr6	31683075	LY6G6E;LY6G6E;LY6G6D	TSS1500;TSS1500;TSS200	OpenSea	566	0.018640073	0.868453225	2.886032707	0.004260631	0.197044233	-4.549097112	No
cg08350219	chr22	38627212	TMEM184B;TMEM184B;TMEM184B	Body;Body;Body	OpenSea	587	0.014354469	0.882897069	3.465237554	0.000628512	0.075364686	-2.778372315	No
cg08362785	chr22	40814878	MKL1	Body	Island	839	0.008243423	0.623885349	2.184718238	0.029887835	0.450455704	-6.286243393	No
cg08370173	chr17	75537444			OpenSea	257	0.018552551	0.757925705	4.249669097	3.08E-05	0.014821971	0.078585678	Yes
cg08409480	chr18	61558489	SERPINB2;SERPINB2	5'UTR;5'UTR	OpenSea	95	0.034901499	0.839226321	4.554177805	8.41E-06	0.006916921	1.322598456	Yes
cg08416650	chr16	55542921	LPCAT2;LPCAT2	1stExon;5'UTR	Island	311	-0.000288647	0.016108769	-0.412370454	0.680439973	0.946253843	-8.572986781	No
cg08429256	chr17	80188425	SLC16A3;SLC16A3	5'UTR;5'UTR	Island	10	0.017023768	0.680529627	3.430785142	0.000709654	0.080234115	-2.891941497	No
cg08462274	chr17	79817079	P4HB	Body	N_Shore	3	0.019854079	0.492221882	4.626431006	6.12E-06	0.005688529	1.628413276	Yes
cg08462883	chr14	23260631	SLC7A7;SLC7A7;SLC7A7	Body;Body;Body	OpenSea	1188	0.008852611	0.824798122	2.394776111	0.01740671	0.367974637	-5.813836464	No
cg08480774	chr16	85676306	KIAA0182;KIAA0182	5'UTR;Body	Island	24	0.012353499	0.93345011	3.055078798	0.002506909	0.151643037	-4.063052564	No
cg08484337	chr6	31590563	SNORA38;BAT2	TSS1500;5'UTR	S_Shore	234	0.003501394	0.965329627	2.401345407	0.017104754	0.36543251	-5.798395301	No
cg08500171	chr6	31590674	BAT2;SNORA38	Body;TSS200	S_Shore	234	0.023437985	0.73752681	4.156135218	4.52E-05	0.018746526	-0.288729844	Yes
cg08510096	chr15	91202958	LINC01585;CRTC3-AS1	TSS1500;Body	OpenSea	264	0.018795377	0.674598714	2.68428114	0.00778051	0.260462456	-5.095333982	No
cg08525314	chr19	1854819	KLF16	Body	Island	37	0.029104968	0.677158866	3.847172057	0.000153587	0.035867444	-1.451393379	Yes
cg08525922	chr3	11643368	VGLL4;VGLL4	Body;Body	OpenSea	461	0.014264446	0.259440369	2.419886615	0.016277317	0.358084714	-5.754596816	No
cg08538152	chr17	4805986	CHRNE;C17orf107	Body;3'UTR	S_Shore	406	0.026891424	0.897579634	3.703103144	0.000264882	0.048635926	-1.966467735	Yes
cg08574558	chr5	76112996			N_Shore	689	0.024010597	0.724255745	3.499020981	0.000557449	0.071179457	-2.666013011	No
cg08599096	chr7	157647043	LOC100506585;PTPRN2;PTPRN2;PTPRN2;PTPRN2;PTPRN2	TSS1500;Body;Body;Body;Body;Body	N_Shore	919	0.016401053	0.273535505	2.536290531	0.011845453	0.313160161	-5.472314884	No
cg08609163	chr10	104478138	SFXN2	5'UTR	S_Shelf	184	0.027137663	0.537314999	4.208897202	3.64E-05	0.016517415	-0.082394653	Yes
cg08651937	chr3	156530506	PA2G4P4	TSS1500	N_Shelf	684	0.01493669	0.428814176	1.90073369	0.058547934	0.561101679	-6.858509841	No
cg08652441	chr17	40489513	STAT3;STAT3;STAT3	Body;Body;Body	OpenSea	48	0.012210779	0.789500382	2.265482898	0.024384571	0.418499958	-6.109517623	No
cg08658282	chr1	110166385	AMPD2;AMPD2;AMPD2;AMPD2;AMPD2	Body;Body;Body;Body;TSS1500	S_Shelf	30	0.012322167	0.405989767	3.209662158	0.001512294	0.118374688	-3.596250659	No
cg08692046	chr1	21501347	EIF4G3;EIF4G3;EIF4G3	TSS200;5'UTR;5'UTR	N_Shore	97	0.01851443	0.871188082	3.823408035	0.000168222	0.037693868	-1.537552975	Yes
cg08710786	chr19	11688603	ACP5;ACP5;ACP5;ACP5	5'UTR;5'UTR;5'UTR;TSS200	N_Shore	87	0.023756134	0.653105014	3.146180344	0.001865519	0.131123866	-3.790514853	No
cg08719093	chr5	41871329	OXCT1-AS1;OXCT1	Body;TSS1500	S_Shore	830	0.012438948	0.909856062	3.061496815	0.002455803	0.150028298	-4.044094567	No
cg08720300	chr7	97755534	LMTK2	Body	OpenSea	485	0.025669923	0.459697003	5.348631809	2.08E-07	0.000800807	4.900087405	Yes
cg08726417	chr20	30407016	MYLK2	TSS200	N_Shelf	504	0.012058272	0.882865934	3.210356254	0.0015088	0.11823726	-3.594106939	No
cg08739693	chr1	110165726	AMPD2;AMPD2;AMPD2;AMPD2;AMPD2	Body;Body;Body;Body;TSS1500	S_Shelf	30	0.007231956	0.81163027	2.136406381	0.033669173	0.469971264	-6.389011598	No
cg08750432	chr8	48676092			N_Shore	503	0.024123275	0.593429732	2.278373373	0.023593413	0.413224246	-6.080742453	No
cg08763102	chr4	3079751	HTT	Body	S_Shelf	254	0.024190356	0.615026969	4.236809941	3.25E-05	0.01534037	0.027669639	Yes
cg08771706	chr11	2890394	KCNQ1DN	TSS1500	Island	211	0.007174156	0.06702134	1.597056755	0.111582976	0.67206994	-7.384855754	No
cg08788930	chr8	142201685	DENND3	Body	OpenSea	102	0.02470413	0.692684101	4.873655865	2.00E-06	0.003043937	2.70495031	Yes
cg08811177	chr16	30772129	RNF40;RNF40;RNF40;PHKG2;C16orf93;RNF40;PHKG2;C16orf93	TSS1500;TSS1500;TSS1500;3'UTR;Body;TSS1500;3'UTR;Body	N_Shore	353	0.020617467	0.877152532	3.300762089	0.001112588	0.101589998	-3.311264233	No
cg08855903	chr16	2121747	TSC2;TSC2;TSC2	Body;Body;Body	N_Shelf	144	0.014167054	0.921808715	4.636473501	5.85E-06	0.005542218	1.671236908	Yes
cg08862580	chr9	139715433	RABL6;RABL6;RABL6	Body;Body;Body	N_Shore	253	0.011638814	0.779382605	4.162127078	4.41E-05	0.018489797	-0.265410712	Yes
cg08873792	chr6	32847811	PPP1R2P1	Body	Island	141	0.017353099	0.694611363	2.19379571	0.029219914	0.447165767	-6.26668753	No
cg08879470	chr11	76859056	MYO7A;MYO7A;MYO7A	Body;Body;Body	Island	563	0.002317152	0.035831665	2.144341136	0.033021209	0.467341664	-6.372284592	No
cg08894273	chr1	161109487			N_Shore	34	0.030836143	0.393926561	4.898460316	1.79E-06	0.002824509	2.815502024	Yes
cg08908247	chr11	66055170	YIF1A	Body	N_Shore	16	0.020654133	0.346485271	5.01425181	1.04E-06	0.002092154	3.337613254	Yes
cg08920867	chr1	21501736	EIF4G3;EIF4G3;EIF4G3	TSS1500;5'UTR;5'UTR	N_Shore	97	0.012376624	0.150798113	3.033464085	0.002686313	0.157115993	-4.126629041	No
cg08920899	chr22	32150694	DEPDC5;DEPDC5;DEPDC5;DEPDC5;DEPDC5;DEPDC5	5'UTR;5'UTR;5'UTR;TSS200;TSS200;Body	S_Shore	1130	0.014581817	0.799297495	2.80788433	0.005401443	0.220223046	-4.765077332	No
cg08937102	chr1	1690389	NADK	Body	N_Shore	62	0.011918475	0.413818821	2.915576326	0.003890031	0.188553502	-4.466006867	No
cg08940169	chr16	88540241	ZFPM1	Body	Island	1102	0.029785057	0.892203856	3.049148287	0.002555002	0.153328188	-4.080537837	No
cg08949269	chr20	31443298			OpenSea	106	0.026724412	0.555707143	4.340075512	2.11E-05	0.01207136	0.440280225	Yes
cg08949974	chr4	40632860	RBM47	TSS1500	S_Shore	432	0.023467068	0.30456793	2.923083664	0.003800676	0.18642517	-4.444767237	No
cg08955358	chr8	142239038	SLC45A4	TSS1500	S_Shore	332	0.003235318	0.946690685	0.563123273	0.573882284	0.921406363	-8.499245398	No
cg08959230	chr16	30409261	ZNF48	Body	S_Shore	50	0.025399663	0.723059328	5.090289216	7.27E-07	0.001749515	3.685831704	Yes
cg08962594	chr7	100180636	LRCH4;LRCH4	Body;Body	N_Shelf	599	0.022193261	0.548729037	4.771665413	3.19E-06	0.004018202	2.255228112	Yes
cg08985669	chr8	146013728	ZNF34	TSS1500	S_Shore	733	0.008400894	0.821427138	2.199916774	0.028776857	0.444731461	-6.253456789	No
cg09020199	chr6	30297320	TRIM39;TRIM39	Body;Body	S_Shelf	275	0.009012132	0.4245743	2.110432343	0.035867347	0.479830708	-6.443349118	No
cg09046664	chr1	21501349	EIF4G3;EIF4G3;EIF4G3	TSS200;5'UTR;5'UTR	N_Shore	97	0.005337212	0.933711884	1.870547873	0.062637958	0.572033932	-6.914808918	No
cg09051789	chr7	97755633	LMTK2	Body	OpenSea	485	0.012397004	0.348132207	1.718452699	0.087017521	0.62982234	-7.185138465	No
cg09053843	chr4	89379007	HERC5	Body	S_Shore	224	0.018828704	0.297871779	3.178810408	0.0016754	0.124294091	-3.691106922	No
cg09055507	chr16	31212822	PYCARD;PYCARD	3'UTR;3'UTR	N_Shore	706	0.008895325	0.503953184	2.466999589	0.014331977	0.340132145	-5.641863964	No
cg09080894	chr6	2962545	SERPINB6;SERPINB6;SERPINB6;SERPINB6;SERPINB6;SERPINB6;SERPINB6;SERPINB6	TSS200;Body;Body;Body;5'UTR;5'UTR;5'UTR;5'UTR	OpenSea	74	0.019556418	0.415259527	4.218172715	3.51E-05	0.016151696	-0.045889297	Yes
cg09095403	chr22	26859981	HPS4;HPS4;HPS4;HPS4	Body;Body;Body;Body	OpenSea	17	0.028750431	0.387259669	5.488770094	1.04E-07	0.000535066	5.578497595	Yes
cg09100271	chr8	48675911			N_Shore	503	0.035769849	0.507987993	2.991747149	0.003066359	0.167504405	-4.248151238	No
cg09100338	chr8	48676054			N_Shore	503	0.045771141	0.392003193	2.790717042	0.005686583	0.225704278	-4.811780128	No
cg09137125	chr10	7486981			OpenSea	156	0.018035822	0.93900858	4.715306624	4.12E-06	0.004612721	2.010082591	Yes
cg09137533	chr22	46469091			S_Shore	90	0.02676054	0.380996883	4.331514135	2.19E-05	0.012363922	0.405749259	Yes
cg09163921	chr17	80066134	CCDC57	Body	OpenSea	903	0.015341373	0.810595909	4.564603984	8.03E-06	0.006723369	1.366478741	Yes
cg09184464	chr8	56903606	LYN;LYN	Body;Body	OpenSea	140	0.019234008	0.508350172	4.291076458	2.59E-05	0.013420869	0.243437852	Yes
cg09227119	chr20	35504403	C20orf118	TSS200	OpenSea	39	0.025933694	0.824656756	3.774450327	0.000202634	0.041839514	-1.713566304	Yes
cg09230763	chr1	27683351	MAP3K6	Body	Island	558	0.023617427	0.792477439	3.178678641	0.00167613	0.124295929	-3.691510246	No
cg09241885	chr20	35504371	C20orf118	TSS200	OpenSea	39	0.026846741	0.876041586	4.114442766	5.35E-05	0.020344557	-0.450183608	Yes
cg09245003	chr17	695428	RNMTL1	3'UTR	OpenSea	114	0.019339195	0.674243308	3.169313378	0.001728797	0.126209318	-3.720136998	No
cg09245698	chr6	159084370	SYTL3	Body	OpenSea	388	0.024123044	0.551916221	4.495008759	1.09E-05	0.008051876	1.075174141	Yes
cg09251979	chr9	130474533	C9orf117	Body	N_Shelf	25	0.017375267	0.799909855	3.453224801	0.000655763	0.076894607	-2.818087787	No
cg09253473	chr17	79877389	MAFG;MAFG;SIRT7	3'UTR;3'UTR;TSS1500	S_Shore	482	0.022992434	0.66237703	4.186360325	4.00E-05	0.017494169	-0.170803849	Yes
cg09262197	chr1	3807312	C1orf174	Body	N_Shore	136	0.023829737	0.637863319	3.275846209	0.001210827	0.106182231	-3.389932418	No
cg09269848	chr17	1396074	MYO1C;MYO1C	TSS200;TSS1500	S_Shore	422	0.017645105	0.314173905	2.096686628	0.037079695	0.485135987	-6.47184602	No
cg09284795	chr15	80189896	MTHFS;MTHFS;MTHFS;ST20-MTHFS	TSS1500;TSS1500;TSS1500;Body	S_Shore	764	-0.030262254	0.212425442	-4.664565393	5.17E-06	0.005200525	1.791438436	Yes
cg09286468	chr6	31683051	LY6G6E;LY6G6E;LY6G6D	TSS1500;TSS1500;TSS200	OpenSea	566	0.019695711	0.70738271	1.586207288	0.114023068	0.676156467	-7.402008654	No
cg09297903	chr8	42234798	DKK4	TSS200	OpenSea	904	0.019278181	0.494849323	3.244306349	0.001346749	0.111576087	-3.48873354	No
cg09318162	chr6	32847842	PPP1R2P1	Body	Island	141	0.025838035	0.729113931	3.149736258	0.001843872	0.130225803	-3.779727496	No
cg09320702	chr17	73630405	SMIM5;RECQL5	5'UTR;Body	S_Shelf	281	0.011778941	0.479077374	3.498303359	0.000558877	0.071271381	-2.668409957	No
cg09327360	chr11	65084613	CDC42EP2	5'UTR	S_Shore	797	0.011934007	0.803369861	3.036333779	0.002661833	0.156526838	-4.118212299	No
cg09354263	chr17	73631460	RECQL5;LOC643008;LOC643008	Body;TSS1500;5'UTR	S_Shelf	898	0.019257314	0.786300674	4.045250664	7.07E-05	0.023740324	-0.715010489	Yes
cg09354483	chr20	61562845	DIDO1;DIDO1;DIDO1	5'UTR;5'UTR;5'UTR	S_Shore	190	0.012535373	0.876153293	3.448763198	0.000666163	0.077633751	-2.832806572	No
cg09376454	chr1	27176567	ZDHHC18	Body	OpenSea	312	0.016063747	0.912085237	3.911564727	0.000119753	0.031346945	-1.215564984	Yes
cg09376613	chr10	102087334	PKD2L1;PKD2L1	Body;Body	OpenSea	464	0.032652124	0.682079478	4.42826509	1.45E-05	0.009513039	0.799353889	Yes
cg09379497	chr6	30624467	DHX16;DHX16	Body;Body	OpenSea	8	0.020430486	0.484045675	3.961976576	9.83E-05	0.02843384	-1.028539509	Yes
cg09421035	chr16	85705276	GSE1;GSE1;GSE1	Body;Body;Body	OpenSea	703	0.002076021	0.896058417	0.387208948	0.698948349	0.950258678	-8.583078667	No
cg09456254	chr21	42520365	C21orf130	TSS1500	OpenSea	513	0.02897099	0.850793572	3.109356378	0.002103918	0.138762864	-3.901565704	No
cg09495207	chr16	67978445	SLC12A4;SLC12A4;SLC12A4;SLC12A4;SLC12A4;LCAT	3'UTR;3'UTR;3'UTR;3'UTR;3'UTR;TSS1500	OpenSea	35	0.017445202	0.875491333	3.829521563	0.000164335	0.037237473	-1.515432633	Yes
cg09495728	chr3	171483594	PLD1;PLD1	5'UTR;5'UTR	OpenSea	738	0.0071275	0.941612069	2.616456312	0.009454705	0.284378126	-5.27061088	No
cg09502866	chr11	2890473	KCNQ1DN	TSS1500	Island	211	0.024819302	0.363759865	3.372992509	0.000868113	0.08913989	-3.080139371	No
cg09506081	chr7	154684327	DPP6;DPP6;DPP6	3'UTR;3'UTR;3'UTR	N_Shore	411	0.037372723	0.541923455	2.685882575	0.007744432	0.26000815	-5.091144412	No
cg09513469	chr1	6421502	ACOT7;ACOT7;ACOT7	Body;TSS1500;Body	OpenSea	180	0.001622223	0.959471288	0.955278776	0.340408252	0.844993644	-8.20112708	No
cg09526022	chr11	64458117	NRXN2;NRXN2	Body;Body	OpenSea	86	0.007372915	0.950301854	3.542835206	0.000476471	0.065579346	-2.518829311	No
cg09530217	chr15	101728353	CHSY1	Body	OpenSea	6	0.054500728	0.705682094	4.615037819	6.43E-06	0.005896854	1.579923817	Yes
cg09544857	chr4	2137279	POLN	Body	OpenSea	213	0.026917969	0.728933626	4.772720008	3.18E-06	0.00401498	2.259838243	Yes
cg09547880	chr2	113542393	IL1A;IL1A	5'UTR;1stExon	OpenSea	289	0.017912027	0.292617038	3.683367634	0.000285054	0.050459667	-2.035664749	No
cg09554951	chr11	2890725	KCNQ1DN	TSS1500	Island	211	0.012737788	0.095629942	2.283890145	0.023261728	0.41124162	-6.068379711	No
cg09564315	chr14	105391118	PLD4;PLD4	TSS200;TSS200	OpenSea	609	0.004753611	0.09942203	1.160549118	0.246990775	0.79717736	-7.984151202	No
cg09566021	chr16	3843243	CREBBP;CREBBP	Body;Body	OpenSea	1039	0.02921377	0.770746686	3.83664874	0.000159912	0.036727673	-1.489605223	Yes
cg09581611	chr16	67978158	SLC12A4;SLC12A4;SLC12A4;LCAT;SLC12A4;SLC12A4	3'UTR;3'UTR;3'UTR;TSS200;3'UTR;3'UTR	OpenSea	35	0.013826244	0.774577261	3.233907818	0.00139458	0.113614523	-3.521116065	No
cg09588225	chr19	5699245	LONP1;LONP1;LONP1;LONP1	Body;Body;Body;Body	Island	602	0.017169648	0.85170468	4.788666478	2.96E-06	0.003843504	2.32965013	Yes
cg09600842	chr7	36231382	EEPD1	Body	OpenSea	250	0.021876124	0.733563626	4.082159351	6.10E-05	0.021941187	-0.574231255	Yes
cg09619732	chr10	104392151	SUFU	3'UTR	OpenSea	541	0.019383639	0.704065644	3.787121779	0.000193139	0.040787162	-1.668202455	Yes
cg09627709	chr7	97755719	LMTK2	Body	OpenSea	485	0.022933783	0.644000007	3.017263316	0.002828441	0.161423484	-4.174007292	No
cg09636313	chr16	89070025			N_Shore	1191	0.026237405	0.731058341	2.931479366	0.003702973	0.184235954	-4.420954071	No
cg09664445	chr17	2612406	KIAA0664	5'UTR	N_Shore	56	0.031466352	0.60822494	6.652951334	1.96E-10	1.01E-05	11.71393102	Yes
cg09676390	chr21	46493345	ADARB1;ADARB1;ADARB1;ADARB1;ADARB1;ADARB1;ADARB1;C21orf122	TSS1500;TSS1500;TSS1500;TSS1500;TSS1500;TSS1500;TSS1500;TSS1500	N_Shore	994	0.023907782	0.751104588	2.921515248	0.003819187	0.187015662	-4.449208772	No
cg09701102	chr11	67373083	NDUFV1;NDUFV1	TSS1500;TSS1500	N_Shore	349	0.020381484	0.857668045	4.322999115	2.27E-05	0.0125662	0.371463	Yes
cg09707395	chr17	8213604	ARHGEF15;ARHGEF15;ARHGEF15	TSS1500;1stExon;5'UTR	OpenSea	704	0.016047438	0.449736937	2.462862109	0.014494147	0.341440246	-5.651846968	No
cg09734011	chr5	175976214	PCDH24	TSS200	OpenSea	197	0.018287411	0.740880114	3.986299396	8.94E-05	0.026914292	-0.937552738	Yes
cg09753013	chr13	34185311			OpenSea	640	-0.011658857	0.821363668	-2.931254463	0.00370556	0.184283304	-4.421592804	No
cg09780809	chr3	194878096	XXYLT1;XXYLT1	Body;Body	OpenSea	84	0.030490235	0.544196245	4.802305852	2.78E-06	0.003708153	2.389513985	Yes
cg09789252	chr19	51017855	ASPDH;ASPDH;ASPDH	1stExon;TSS1500;5'UTR	N_Shelf	474	0.029636819	0.537383605	3.114938099	0.00206606	0.137569455	-3.884810223	No
cg09793776	chr11	67166216	PPP1CA;PPP1CA;PPP1CA	Body;Body;Body	N_Shore	72	0.013394666	0.944876715	4.088465155	5.95E-05	0.021645115	-0.550068138	Yes
cg09799930	chr20	3297411	C20orf194	Body	OpenSea	99	0.024577606	0.471739096	5.305190382	2.58E-07	0.000931578	4.692579303	Yes
cg09807356	chr16	88905700	GALNS	Body	Island	323	0.031397639	0.752141128	3.320715686	0.001039319	0.097746845	-3.24787169	No
cg09815962	chr8	141588622	EIF2C2;EIF2C2	Body;Body	OpenSea	333	0.003892259	0.967019082	3.129817783	0.001968188	0.134895934	-3.84000841	No
cg09879165	chr3	50531577	CACNA2D2;CACNA2D2;CACNA2D2;CACNA2D2	5'UTR;Body;Body;Body	OpenSea	544	0.019666127	0.495141346	4.883799557	1.91E-06	0.00294304	2.750104604	Yes
cg09882452	chr17	73630377	SMIM5;RECQL5	5'UTR;Body	S_Shelf	281	0.021370749	0.575254419	4.841317078	2.33E-06	0.003335609	2.561508595	Yes
cg09912793	chr12	9066382	PHC1	TSS1500	N_Shore	402	0.023293011	0.623553583	3.483417508	0.00058928	0.07309325	-2.71803044	No
cg09928766	chr19	51815373	IGLON5	Body	Island	379	0.019894763	0.393244984	3.411907804	0.000758167	0.082835227	-2.95373312	No
cg09937642	chr1	154965419	FLAD1;LENEP;FLAD1	Body;TSS1500;Body	OpenSea	54	-0.00297308	0.9410245	-1.604604489	0.109910048	0.669116903	-7.372855365	No
cg09948947	chr17	59893289	BRIP1	Body	OpenSea	978	0.007208631	0.959547701	3.128861328	0.001974348	0.134989977	-3.842894151	No
cg09965568	chr21	45977013	TSPEAR;TSPEAR	Body;Body	OpenSea	652	0.012409724	0.835352641	2.574744581	0.010638446	0.299508968	-5.376301828	No
cg09969802	chr19	4088409			N_Shore	538	0.003725128	0.958954028	2.347731796	0.019709922	0.385601716	-5.923235549	No
cg09996840	chr17	79680718	SLC25A10	Body	N_Shore	363	0.01167757	0.803542286	1.96396333	0.050701041	0.536986637	-6.737749908	No
cg10019467	chr4	40632788	RBM47	TSS1500	S_Shore	432	0.022439194	0.415139381	3.365931056	0.000889593	0.090449324	-3.102935511	No
cg10021364	chr19	54369015	MYADM	TSS1500	N_Shore	166	0.018480454	0.310366453	3.709174947	0.000258952	0.048047855	-1.9451124	Yes
cg10092252	chr10	88477829	LDB3;LDB3;LDB3	Body;Body;Body	OpenSea	559	0.024621894	0.63820667	4.320698862	2.29E-05	0.012607311	0.362210772	Yes
cg10094994	chr2	240162323	HDAC4	Body	OpenSea	1128	0.017310257	0.261141512	2.997248592	0.003013561	0.166127846	-4.2322147	No
cg10099621	chr5	179230096	MGAT4B;MGAT4B	Body;TSS1500	S_Shore	221	0.008507976	0.437554382	2.196490694	0.029024122	0.446058357	-6.260866655	No
cg10120159	chr11	70166022	PPFIA1;PPFIA1;PPFIA1	Body;Body;Body	OpenSea	685	0.014967175	0.912901791	3.231619263	0.001405317	0.113989344	-3.528230178	No
cg10133935	chr19	1423753	DAZAP1;DAZAP1	Body;Body	Island	83	0.020766642	0.490757304	4.666363262	5.12E-06	0.00517383	1.799151863	Yes
cg10137821	chr3	50268209	GNAI2;GNAI2;GNAI2;GNAI2	1stExon;5'UTR;Body;5'UTR	S_Shelf	143	0.017157538	0.529248682	4.038497157	7.26E-05	0.023987747	-0.740649618	Yes
cg10143991	chr6	2962408	SERPINB6;SERPINB6;SERPINB6;SERPINB6;SERPINB6;SERPINB6;SERPINB6;SERPINB6	TSS200;Body;Body;Body;5'UTR;5'UTR;5'UTR;5'UTR	OpenSea	74	0.025648345	0.705323433	4.714176772	4.14E-06	0.004628819	2.005192693	Yes
cg10149159	chr15	80189934	MTHFS;MTHFS;MTHFS;ST20-MTHFS	TSS1500;TSS1500;TSS1500;Body	S_Shore	764	-0.065322834	0.283579229	-4.082730716	6.09E-05	0.021935816	-0.572043183	Yes
cg10179004	chr3	48601902	COL7A1;UCN2	Body;TSS1500	OpenSea	327	0.023779213	0.554193363	4.636219746	5.86E-06	0.005542218	1.670153879	Yes
cg10183885	chr17	80187886	SLC16A3;SLC16A3	5'UTR;5'UTR	Island	10	0.019445674	0.741153473	4.597617101	6.95E-06	0.006098231	1.505974344	Yes
cg10183965	chr17	3824497			N_Shelf	490	0.019572509	0.571080646	3.470884619	0.000616071	0.074660554	-2.759659433	No
cg10189661	chr6	31683120	LY6G6E;LY6G6E;LY6G6D	TSS1500;TSS1500;TSS200	OpenSea	566	0.023563802	0.709546486	3.022530018	0.002781496	0.160037988	-4.158630882	No
cg10195901	chr22	30476278	HORMAD2	TSS200	Island	170	0.017951317	0.400791893	2.988720469	0.003095767	0.168191744	-4.256907323	No
cg10219223	chr1	6420713	ACOT7;ACOT7;ACOT7;ACOT7	Body;5'UTR;1stExon;Body	OpenSea	180	0.018920461	0.615822219	3.935891732	0.000108918	0.029738543	-1.125575354	Yes
cg10231179	chr8	142201784	DENND3	Body	OpenSea	102	0.017477777	0.721151519	4.518779606	9.81E-06	0.007589757	1.174248375	Yes
cg10257049	chr5	154230308	C5orf4	TSS200	OpenSea	886	0.016919909	0.343771471	2.82476221	0.005133835	0.214417096	-4.718900641	No
cg10300188	chr11	2890577	KCNQ1DN	TSS1500	Island	211	0.030251121	0.382290211	3.996365347	8.59E-05	0.02628764	-0.899755556	Yes
cg10342963	chr15	99443213	IGF1R	Body	OpenSea	260	0.045526071	0.618776132	3.300295427	0.001114358	0.101643532	-3.312742645	No
cg10356363	chr20	48806058	CEBPB;CEBPB;CEBPB;CEBPB-AS1	TSS1500;TSS1500;TSS1500;Body	N_Shore	299	0.007296905	0.950772034	2.476204116	0.013976968	0.336787771	-5.61959799	No
cg10368914	chr19	16528891	EPS15L1;EPS15L1;EPS15L1;EPS15L1;EPS15L1;EPS15L1	Body;Body;Body;Body;Body;Body	Island	322	0.026314317	0.790544732	5.184940782	4.62E-07	0.001324068	4.125162682	Yes
cg10376026	chr2	89035483	RPIA	Body	OpenSea	374	0.033585965	0.626123061	4.648687215	5.54E-06	0.00540351	1.723423471	Yes
cg10405605	chr10	6188149	PFKFB3;PFKFB3	TSS200;Body	S_Shore	77	-0.023841896	0.609093219	-3.261558213	0.00127074	0.108414253	-3.434798973	No
cg10417386	chr17	8772067	PIK3R6	TSS1500	OpenSea	394	0.023093316	0.369655672	3.395456401	0.000802956	0.085317827	-3.007331788	No
cg10424530	chr16	30379585	TBC1D10B	Body	N_Shore	768	0.012244858	0.140862936	2.918256202	0.003857916	0.187924813	-4.458430842	No
cg10457436	chr12	6745871	LPAR5	TSS1500	OpenSea	4	-0.001650181	0.982002459	-1.590714071	0.113004388	0.674438676	-7.394897372	No
cg10462803	chr16	85568220			OpenSea	860	0.020415218	0.900199798	3.644178733	0.000329477	0.054350498	-2.17209114	No
cg10462998	chr5	175976188	PCDH24	TSS200	OpenSea	197	0.009252273	0.861337983	2.223327787	0.027135594	0.434960051	-6.202527243	No
cg10489702	chr6	3414775	SLC22A23;SLC22A23;SLC22A23;SLC22A23;SLC22A23	5'UTR;5'UTR;Body;Body;Body	OpenSea	829	0.032376344	0.367878431	3.373662119	0.000866101	0.089024141	-3.07797545	No
cg10505659	chr19	39303809	LGALS4	TSS200	OpenSea	976	0.009548306	0.237449705	2.474019316	0.014060519	0.33751281	-5.624890202	No
cg10507304	chr6	27637520			OpenSea	382	0.042081455	0.332613212	3.439538008	0.000688158	0.078879533	-2.863185778	No
cg10510408	chr17	17465251	PEMT;PEMT;PEMT;PEMT;PEMT	Body;Body;Body;Body;Body	Island	642	0.011556932	0.68129695	1.845939679	0.066145713	0.581856698	-6.9600577	No
cg10525161	chr3	53266641	TKT;TKT;TKT;TKT	Body;Body;Body;Body	OpenSea	1174	0.004088257	0.925967794	1.740892329	0.082997741	0.621324658	-7.146658315	No
cg10534110	chr12	53887752	MAP3K12;MAP3K12	5'UTR;5'UTR	S_Shore	414	0.012155066	0.835434843	4.365081244	1.90E-05	0.011321114	0.541469665	Yes
cg10629034	chr17	3832609	ATP2A3;ATP2A3;ATP2A3;ATP2A3;ATP2A3;ATP2A3;ATP2A3;ATP2A3;ATP2A3;ATP2A3;ATP2A3;ATP2A3;ATP2A3;ATP2A3	ExonBnd;ExonBnd;ExonBnd;ExonBnd;ExonBnd;ExonBnd;ExonBnd;Body;Body;Body;Body;Body;Body;Body	OpenSea	531	0.011481361	0.804621579	3.536805966	0.000486919	0.066267124	-2.539180984	No
cg10664272	chr2	85638053	CAPG	TSS1500	N_Shelf	981	0.001540289	0.979517546	2.382278739	0.017994156	0.372566549	-5.843100307	No
cg10664840	chr4	78118316			OpenSea	867	0.039722594	0.278141786	4.100555049	5.66E-05	0.021012989	-0.503650496	Yes
cg10706929	chr5	131803312	C5orf56	Body	OpenSea	424	0.015164264	0.386829091	3.556332291	0.000453841	0.063864684	-2.473156958	No
cg10709729	chr6	2962352	SERPINB6;SERPINB6;SERPINB6;SERPINB6;SERPINB6;SERPINB6;SERPINB6;SERPINB6;SERPINB6	5'UTR;1stExon;Body;Body;Body;5'UTR;5'UTR;5'UTR;5'UTR	OpenSea	74	0.015576513	0.938816784	4.493675131	1.09E-05	0.008066692	1.069628778	Yes
cg10729644	chr17	29731476	RAB11FIP4	Body	OpenSea	512	0.017204589	0.732369088	4.017486687	7.90E-05	0.025081283	-0.820175259	Yes
cg10755899	chr4	1772151			Island	267	0.030568461	0.819128988	4.477112522	1.18E-05	0.008410569	1.000875387	Yes
cg10806146	chr8	42356871	SLC20A2	5'UTR	OpenSea	700	0.019095868	0.353401939	3.498773013	0.000557942	0.07119081	-2.666841304	No
cg10811429	chr15	80189771	MTHFS;MTHFS;MTHFS;ST20-MTHFS	TSS1500;TSS1500;TSS200;Body	S_Shore	764	-0.038599409	0.062789131	-4.899988339	1.78E-06	0.002824509	2.822327309	Yes
cg10823980	chr9	134585447	RAPGEF1;RAPGEF1;RAPGEF1	TSS1500;Body;Body	OpenSea	920	0.018971254	0.586225021	3.285286356	0.001172694	0.104331251	-3.360190588	No
cg10880928	chr9	139715701	C9orf86;C9orf86	Body;Body	Island	253	0.024563327	0.359852351	2.844089703	0.004842235	0.208855742	-4.665704281	No
cg10892268	chr19	3025665	TLE2;TLE2;TLE2;TLE2	Body;Body;Body;Body	N_Shelf	82	0.027298622	0.655508172	3.892686044	0.000128859	0.032711865	-1.285062374	Yes
cg10899725	chr2	64713291			OpenSea	912	0.022104577	0.909483401	3.527453604	0.000503551	0.067589433	-2.570688109	No
cg10922280	chr16	68034227	DPEP2	TSS1500	OpenSea	315	0.014894736	0.431955778	3.013014607	0.002866842	0.162391451	-4.18639352	No
cg10927968	chr11	1807333			OpenSea	405	0.046807873	0.800189732	4.967722463	1.30E-06	0.002396884	3.126619034	Yes
cg10973967	chr15	91202808	LINC01585;CRTC3-AS1	TSS1500;Body	OpenSea	264	0.038077039	0.674266282	4.892072421	1.84E-06	0.002876818	2.786987784	Yes
cg10978834	chr19	14545725	PKN1	Body	S_Shore	198	0.009849994	0.419037291	2.778364449	0.005900133	0.229311546	-4.845218831	No
cg10982049	chr3	156530417	PA2G4P4;LINC00886	TSS1500;Body	N_Shelf	684	0.021113899	0.427928808	3.970397089	9.51E-05	0.027918926	-0.99709523	Yes
cg10987503	chr7	922825	C7orf20	Body	OpenSea	23	0.018661438	0.76623524	4.129361434	5.04E-05	0.019855791	-0.392573079	Yes
cg10994149	chr5	43037123			N_Shore	428	0.026646603	0.843526939	3.288315362	0.001160697	0.103906702	-3.350630938	No
cg10997069	chr1	36565988	COL8A2;COL8A2	5'UTR;5'UTR	OpenSea	174	0.038211227	0.783416518	4.049585757	6.95E-05	0.02357998	-0.698533006	Yes
cg11031064	chr8	144651767	C8orf73	Body	Island	158	0.000797586	0.029925777	0.771849033	0.440971323	0.882736459	-8.359646867	No
cg11044476	chr6	44194505	SLC29A1;SLC29A1;SLC29A1;SLC29A1;SLC29A1;SLC29A1	5'UTR;5'UTR;Body;Body;Body;Body	S_Shelf	103	0.021250216	0.603980599	4.246026564	3.12E-05	0.014976854	0.064149557	Yes
cg11070172	chr14	23586812	CEBPE	Body	OpenSea	356	0.012220764	0.510885528	3.17901027	0.001674293	0.124294091	-3.690495137	No
cg11085344	chr17	695661	RNMTL1	3'UTR	OpenSea	114	0.01371258	0.832517446	3.403996372	0.000779406	0.083954318	-2.979537891	No
cg11095027	chr11	1297066	TOLLIP	3'UTR	N_Shore	909	0.024039378	0.607349904	4.427013043	1.46E-05	0.009548115	0.794213134	Yes
cg11097325	chr12	122615722	MLXIP	Body	OpenSea	714	0.010529808	0.301474191	2.718056957	0.007050849	0.249349964	-5.006474054	No
cg11105977	chr8	144652036	MROH6	Body	Island	158	0.013180394	0.743227553	3.480801764	0.00059478	0.073315845	-2.726730032	No
cg11129420	chr15	91203011	LINC01585;CRTC3-AS1	TSS1500;Body	OpenSea	264	0.022096733	0.825673248	3.528068664	0.000502441	0.067518022	-2.568618344	No
cg11183227	chr15	91455407	MAN2A2	Body	OpenSea	60	0.03407254	0.782555435	4.39957206	1.64E-05	0.010386694	0.681853449	Yes
cg11188119	chr17	42145270	LSM12	TSS1500	S_Shore	226	0.016668708	0.727411096	2.618375856	0.009403192	0.283781036	-5.265708454	No
cg11205545	chr11	62164451			OpenSea	188	0.027261408	0.898439465	3.873977957	0.000138528	0.033825954	-1.353639786	Yes
cg11214001	chr5	96078430	CAST;CAST;CAST;CAST;CAST;CAST;CAST;CAST;CAST;CAST;CAST	TSS1500;Body;Body;Body;Body;Body;Body;Body;Body;Body;Body	OpenSea	130	0.036717442	0.277410329	3.62717121	0.000350718	0.056031345	-2.230892676	No
cg11225969	chr20	5103301	PCNA	5'UTR	S_Shelf	1088	0.028976478	0.667126927	3.27425403	0.001217371	0.106425011	-3.394940982	No
cg11255208	chr17	42275334	ATXN7L3;ATXN7L3	Body;Body	N_Shore	22	0.022256302	0.64199986	5.36975829	1.88E-07	0.000764179	5.00148305	Yes
cg11256548	chr11	837944	CD151;CD151;CD151;CD151;CD151;CD151;CD151;CD151	Body;Body;Body;Body;ExonBnd;ExonBnd;ExonBnd;ExonBnd	OpenSea	26	0.021470104	0.761846653	3.725643613	0.000243492	0.046388524	-1.887033149	Yes
cg11270206	chr2	220264849			OpenSea	591	0.01402886	0.50228826	3.216890001	0.001476273	0.116988342	-3.573906586	No
cg11276172	chr10	106093694	ITPRIP	TSS200	N_Shelf	167	0.026658601	0.800929138	4.665175866	5.15E-06	0.005193825	1.794057281	Yes
cg11292438	chr16	67424867	TPPP3;TPPP3	Body;Body	N_Shelf	151	0.015095859	0.462634707	3.079320241	0.002318865	0.145838915	-3.991253729	No
cg11296110	chr1	1690811	NADK;NADK;NADK;NADK	TSS1500;Body;Body;Body	N_Shore	62	0.03119104	0.836599193	3.925389232	0.000113476	0.030402197	-1.164485947	Yes
cg11298627	chr5	41509849	PLCXD3	Body	Island	947	0.021087515	0.346347715	3.089648228	0.002242771	0.143473215	-3.960504925	No
cg11303301	chr8	144577185	ZC3H3	Body	OpenSea	161	0.01170137	0.907388651	3.472800123	0.000611904	0.074443081	-2.753305708	No
cg11311053	chr12	124912049	NCOR2;NCOR2	Body;Body	S_Shore	261	0.021389499	0.819824945	3.708234472	0.000259862	0.048148836	-1.948422216	Yes
cg11327857	chr4	123747558	FGF2	TSS1500	N_Shore	316	0.014970093	0.505772162	3.197504664	0.001574726	0.12058225	-3.633730238	No
cg11345143	chr13	20989349	CRYL1	Body	Island	1014	0.024469403	0.697963294	2.871755503	0.004451034	0.200940669	-4.588968454	No
cg11385501	chr11	838152	CD151;CD151;CD151;CD151	Body;Body;Body;Body	OpenSea	26	0.010588327	0.823907543	2.910791747	0.003947977	0.189935483	-4.479516786	No
cg11392833	chr19	30432108	URI1;URI1;URI1	TSS1500;TSS1500;Body	N_Shore	574	0.021191157	0.954762209	3.489370887	0.000576939	0.072447321	-2.698208362	No
cg11392858	chr17	17109651	PLD6	TSS200	Island	31	0.012692589	0.083534293	2.309141651	0.021795	0.400801984	-6.011427599	No
cg11393318	chr5	179518200			S_Shore	460	0.021908895	0.654092788	4.070535822	6.39E-05	0.022440687	-0.618686347	Yes
cg11411922	chr20	30406582	MYLK2	TSS1500	N_Shelf	504	0.008246157	0.622277568	1.688875175	0.092556041	0.640052276	-7.235114767	No
cg11417426	chr19	11688638	ACP5;ACP5;ACP5;ACP5	5'UTR;5'UTR;5'UTR;TSS200	N_Shore	87	0.023904934	0.708434156	4.385172017	1.74E-05	0.010770343	0.623128474	Yes
cg11423620	chr1	40006497	PPIEL	Body	OpenSea	509	0.016757178	0.668518086	3.372619867	0.000869234	0.089190052	-3.081343436	No
cg11442326	chr5	1807695	NDUFS6	Body	OpenSea	612	0.019012357	0.526219462	3.185694418	0.001637654	0.122838708	-3.67001434	No
cg11442986	chr14	21456512	METTL17;METTL17	TSS1500;TSS1500	N_Shore	1057	0.022523076	0.951709611	3.234093123	0.001393714	0.113584259	-3.520539832	No
cg11509849	chr17	1944419	DPH1;OVCA2	Body;TSS1500	N_Shore	225	0.013953321	0.789693167	3.434969011	0.000699302	0.079625818	-2.878204544	No
cg11540855	chr3	11643500	VGLL4;VGLL4;VGLL4;VGLL4;VGLL4;VGLL4;VGLL4;VGLL4	5'UTR;ExonBnd;ExonBnd;ExonBnd;ExonBnd;Body;Body;Body	OpenSea	461	0.022234234	0.67400742	3.421418747	0.00073335	0.081642325	-2.922639341	No
cg11547696	chr8	142288508			OpenSea	228	0.012511209	0.542277389	3.289786338	0.001154912	0.103625794	-3.345985586	No
cg11552104	chr10	5455556	NET1	Body	S_Shore	863	0.01888332	0.319826944	3.302836401	0.001104753	0.10113399	-3.304690373	No
cg11556559	chr17	17465162	PEMT;PEMT;PEMT	Body;Body;Body	Island	642	0.012713362	0.387094561	3.534499107	0.000490973	0.066562716	-2.546959527	No
cg11590282	chr11	2036771			S_Shelf	801	0.024123421	0.760830252	4.01454513	7.99E-05	0.025272396	-0.831280312	Yes
cg11592082	chr1	27683345	MAP3K6	Body	Island	558	0.02334829	0.702587767	2.874151512	0.004418548	0.200333957	-4.582290097	No
cg11598034	chr9	138970928	NACC2	5'UTR	S_Shelf	18	0.036121671	0.462180403	6.11556362	3.93E-09	7.69E-05	8.775039391	Yes
cg11619782	chr9	140273055	EXD3	Body	N_Shore	233	0.018326284	0.933118326	4.127528225	5.08E-05	0.019914556	-0.399662007	Yes
cg11643361	chr14	22923261			OpenSea	622	0.017841713	0.905125017	3.85683079	0.00014799	0.035151352	-1.41623968	Yes
cg11645762	chr6	31867819	ZBTB12	Body	Island	78	0.018157751	0.597471813	4.273146408	2.79E-05	0.01402295	0.171886014	Yes
cg11649969	chr1	180940378			OpenSea	630	0.026473436	0.939457783	3.379107203	0.000849905	0.088031544	-3.060364544	No
cg11650948	chr12	31798865	C12orf72	TSS1500	OpenSea	882	0.020308393	0.675284649	2.457972873	0.014687879	0.343250874	-5.663623298	No
cg11677634	chr7	154684629	DPP6;DPP6;DPP6;DPP6	3'UTR;3'UTR;3'UTR;3'UTR	Island	411	0.019928686	0.904833457	3.008695814	0.002906366	0.163316033	-4.198967493	No
cg11681325	chr19	47660965	SAE1;SAE1;SAE1;SAE1	Body;Body;Body;Body	OpenSea	429	0.018767659	0.660498335	5.363546234	1.93E-07	0.000765864	4.971636029	Yes
cg11699125	chr1	6341327	ACOT7;ACOT7;ACOT7;ACOT7	Body;Body;Body;Body	Island	908	0.035468201	0.848796611	3.060346101	0.002464895	0.150343899	-4.047496333	No
cg11705208	chr1	27683386	MAP3K6	Body	Island	558	0.017268661	0.708885348	2.653117633	0.008513403	0.27132572	-5.176393494	No
cg11713493	chr17	17110295	PLD6	TSS1500	Island	31	0.025782269	0.594020873	4.440076956	1.38E-05	0.009259075	0.847912591	Yes
cg11748260	chr6	30624395	DHX16;DHX16	Body;Body	OpenSea	8	0.024168542	0.328893656	4.735123983	3.77E-06	0.004428444	2.096008142	Yes
cg11751213	chr11	65547023	DKFZp761E198	1stExon	N_Shore	15	0.015749952	0.512859527	3.864492821	0.000143689	0.034561375	-1.388297831	Yes
cg11803931	chr5	176920500	PDLIM7;PDLIM7;PDLIM7;PDLIM7	Body;Body;Body;Body	S_Shore	1023	0.016748858	0.47961511	3.549852857	0.000464576	0.064688006	-2.495101996	No
cg11826537	chr16	3005280			OpenSea	137	0.015950686	0.664297242	2.779261491	0.005884384	0.229072289	-4.842795202	No
cg11832534	chr1	3563998	WDR8	Body	N_Shelf	129	0.022274955	0.895948904	3.881127384	0.000134754	0.033390764	-1.327466792	Yes
cg11846580	chr16	88590409	ZFPM1	Body	Island	395	0.025066524	0.507173054	3.183908903	0.001647368	0.123134821	-3.675489177	No
cg11848173	chr12	56121015	CD63;CD63	Body;Body	N_Shore	193	0.006962083	0.301864756	1.46799587	0.143428724	0.714049371	-7.581470493	No
cg11864114	chr1	110165241	AMPD2;AMPD2;AMPD2;AMPD2;AMPD2	Body;Body;Body;Body;TSS1500	S_Shelf	30	0.002299914	0.970116736	2.03507717	0.042953995	0.509830076	-6.597364905	No
cg11904266	chr8	144652042	C8orf73	Body	Island	158	0.02151319	0.788010059	3.444215657	0.000676922	0.078185016	-2.84779115	No
cg11919646	chr12	120663231	PXN;PXN;PXN;PXN	Body;Body;Body;5'UTR	OpenSea	436	0.022770568	0.295210489	3.246036178	0.001338942	0.111293051	-3.483337373	No
cg11930945	chr3	50531766	CACNA2D2;CACNA2D2;CACNA2D2;CACNA2D2	5'UTR;Body;Body;Body	OpenSea	544	0.011960396	0.208492713	2.761402214	0.006205227	0.234755676	-4.890909391	No
cg11931123	chr16	55542831	LPCAT2	TSS200	N_Shore	311	0.00821209	0.070732044	2.945715829	0.003542536	0.180315312	-4.380429293	No
cg11939556	chr16	9051285	USP7	Body	S_Shelf	138	0.026556543	0.553125503	4.274918334	2.77E-05	0.013977335	0.178945648	Yes
cg11969491	chr15	90735063	SEMA4B	5'UTR	OpenSea	469	0.044511561	0.342080361	4.142501972	4.78E-05	0.019376284	-0.341679507	Yes
cg11969813	chr17	79816559	P4HB	Body	N_Shore	3	0.038242425	0.702427284	5.097608819	7.03E-07	0.001718989	3.71957473	Yes
cg11974931	chr4	40632880	RBM47	TSS1500	S_Shore	432	0.009524124	0.099019429	2.155982924	0.032089978	0.462172414	-6.347634955	No
cg11987455	chr1	43290834	ERMAP;ERMAP	TSS1500;5'UTR	OpenSea	877	0.028564856	0.825378103	3.416574515	0.000745894	0.082285217	-2.938486214	No
cg11996592	chr8	144577094	ZC3H3	Body	OpenSea	161	0.024246636	0.893489177	5.225209689	3.81E-07	0.001192177	4.314029051	Yes
cg12008350	chr17	79793208	DYSFIP1	TSS1500	S_Shore	657	0.01353286	0.869980743	3.850534592	0.000151616	0.03558625	-1.439163999	Yes
cg12018809	chr12	6745171	LPAR5;LPAR5	1stExon;5'UTR	OpenSea	4	0.016518184	0.437221027	3.584361275	0.000410031	0.060909004	-2.37781222	No
cg12024822	chr6	90597394			Island	736	0.022191415	0.32275558	2.832363579	0.005017297	0.212063457	-4.698019328	No
cg12072024	chr2	172377981	CYBRD1;CYBRD1	TSS1500;TSS1500	N_Shore	889	0.03091031	0.789239964	3.356443609	0.000919234	0.091846091	-3.133494994	No
cg12082302	chr1	6421246	ACOT7;ACOT7;ACOT7	Body;TSS1500;Body	OpenSea	180	0.020605934	0.913031602	3.944415084	0.000105346	0.029347276	-1.09393023	Yes
cg12091331	chr8	42065314	PLAT;PLAT	TSS200;TSS200	OpenSea	108	0.030042697	0.63729815	4.205413302	3.69E-05	0.016689571	-0.096088257	Yes
cg12115397	chr12	132566291			N_Shelf	403	0.016156578	0.902704314	3.346255243	0.000952088	0.093498666	-3.166224804	No
cg12130407	chr22	30942894	SEC14L6	TSS1500	OpenSea	154	0.00970876	0.954202781	3.940426499	0.000107003	0.02953635	-1.108746348	No
cg12150256	chr3	50359849	HYAL2;HYAL2	5'UTR;TSS1500	Island	381	0.011304781	0.833857631	1.814708174	0.070830573	0.593681293	-7.016646555	No
cg12151339	chr17	19322290			OpenSea	199	0.024040631	0.378400856	4.519431632	9.78E-06	0.007584328	1.176972147	Yes
cg12158893	chr6	43674538			OpenSea	666	0.015035517	0.792981365	2.709258505	0.007234715	0.252481982	-5.029722295	No
cg12160664	chr1	114521853	OLFML3	TSS200	OpenSea	597	0.0237857	0.502889306	3.927393407	0.000112593	0.030284332	-1.157067748	Yes
cg12211867	chr1	108023441	NTNG1;NTNG1;NTNG1	Body;Body;Body	Island	936	0.033165314	0.219889008	2.566595031	0.010884644	0.302157469	-5.396763994	No
cg12224872	chr16	68281674	PLA2G15	Body	S_Shelf	646	0.017431929	0.830760125	4.203191381	3.73E-05	0.016756862	-0.104816501	Yes
cg12255897	chr10	4868398	AKR1E2	TSS200	Island	589	0.020242735	0.13725217	2.50643503	0.012865325	0.324495873	-5.545914943	No
cg12272104	chr19	1423967	DAZAP1;DAZAP1	Body;Body	Island	83	0.021608653	0.880285982	3.949837759	0.000103132	0.029094631	-1.073765916	Yes
cg12298872	chr1	228352449	C1orf69	TSS1500	N_Shore	305	0.033772131	0.694452934	3.651815277	0.000320339	0.053655666	-2.145608674	No
cg12322852	chr20	4764077	RASSF2;RASSF2	3'UTR;3'UTR	OpenSea	276	0.031301637	0.849274788	5.029925289	9.68E-07	0.002032238	3.409045162	Yes
cg12336290	chr10	72362674	PRF1;PRF1	TSS200;TSS200	S_Shelf	1094	-0.01408995	0.251172313	-3.655870054	0.000315584	0.053164587	-2.131527138	No
cg12345609	chr1	110165150	AMPD2;AMPD2;AMPD2;AMPD2;AMPD2	Body;Body;Body;Body;TSS1500	S_Shelf	30	0.014543408	0.886557723	3.898728918	0.000125875	0.032197972	-1.262849146	Yes
cg12350863	chr3	169758289	GPR160	5'UTR	S_Shore	400	0.025869841	0.868117194	3.880788423	0.000134931	0.033390764	-1.328708636	Yes
cg12385833	chr8	142288270			OpenSea	228	0.02218733	0.903299224	3.536274859	0.000487849	0.066356279	-2.540972241	No
cg12388887	chr19	11688474	ACP5;ACP5;ACP5;ACP5;ACP5;ACP5;ACP5;ACP5	5'UTR;5'UTR;5'UTR;5'UTR;1stExon;ExonBnd;ExonBnd;ExonBnd	N_Shore	87	0.017057903	0.767501618	4.053995695	6.83E-05	0.023347831	-0.681755274	Yes
cg12403973	chr22	42230899	SREBF2;SREBF2	Body;Body	S_Shore	466	0.038683529	0.560008828	3.952317756	0.000102135	0.028998914	-1.064535911	Yes
cg12407462	chr5	76112776			N_Shore	689	0.028443963	0.201589467	3.870794155	0.00014024	0.034078783	-1.365281533	Yes
cg12417938	chr10	116580881	FAM160B1;FAM160B1	TSS1500;TSS1500	N_Shore	872	-0.010494416	0.909860164	-2.613095432	0.009545508	0.285821336	-5.279186236	No
cg12433559	chr10	72362730	PRF1;PRF1	TSS200;TSS200	S_Shelf	1094	-0.013796511	0.658235987	-2.639844622	0.008843991	0.276041137	-5.210647109	No
cg12447688	chr1	110166497	AMPD2;AMPD2;AMPD2;AMPD2;AMPD2	TSS200;Body;Body;Body;Body	S_Shelf	30	0.01440365	0.258786391	3.75365335	0.000219181	0.043620198	-1.787727216	Yes
cg12448376	chr21	43733724	TFF3;TFF3	Body;ExonBnd	OpenSea	215	0.016662024	0.664171985	3.464943793	0.000629166	0.075417684	-2.779345008	No
cg12459798	chr12	122230734	RHOF	Body	N_Shore	950	0.014138283	0.222290205	4.088933018	5.94E-05	0.021626731	-0.548274049	Yes
cg12473000	chr1	31196412	MATN1;MATN1	1stExon;5'UTR	S_Shore	1003	0.010160445	0.897593156	3.291370872	0.001148711	0.103279772	-3.340979493	No
cg12522599	chr7	36231629	EEPD1	Body	OpenSea	250	0.006930083	0.967551731	3.158543431	0.001791253	0.128325668	-3.752961481	No
cg12549087	chr10	106013813	GSTO1;GSTO1;GSTO1	TSS1500;TSS1500;TSS200	N_Shore	621	0.013349649	0.800100158	3.086507837	0.002265661	0.144265802	-3.969864647	No
cg12557158	chr22	50984767			S_Shore	301	0.017923521	0.885397547	3.310865886	0.001074906	0.099445908	-3.27920802	No
cg12581991	chr19	14545781	PKN1	Body	S_Shore	198	0.017995272	0.726572891	3.856011459	0.000148457	0.035213463	-1.419224714	Yes
cg12583970	chr1	27190330	SFN	1stExon	N_Shore	176	0.008875197	0.948675111	3.516567871	0.000523582	0.069057225	-2.607266389	No
cg12594933	chr1	3806817	C1orf174	Body	N_Shore	136	0.025062001	0.379822708	4.399122622	1.64E-05	0.010386694	0.680018122	Yes
cg12603236	chr22	26860178	HPS4;HPS4;HPS4;HPS4	Body;Body;Body;Body	OpenSea	17	0.024577938	0.757940973	4.999390191	1.12E-06	0.002183917	3.27004791	Yes
cg12711054	chr7	65419231	VKORC1L1	Body	OpenSea	537	0.019258912	0.803790635	2.436410223	0.015569954	0.351093523	-5.715294179	No
cg12712122	chr6	88435312			OpenSea	294	0.035230469	0.277311584	4.756258881	3.42E-06	0.004195912	2.187974792	Yes
cg12713445	chr17	79792984	DYSFIP1	TSS200	S_Shore	657	0.011599745	0.896817553	2.708233946	0.007256405	0.252928918	-5.032424894	No
cg12732334	chr1	21501370	EIF4G3;EIF4G3;EIF4G3	TSS200;5'UTR;5'UTR	N_Shore	97	0.022318297	0.477526646	2.298128359	0.022424441	0.405187187	-6.03634057	No
cg12744321	chr1	3775334	DFFB	Body	Island	515	0.009187426	0.92676072	3.773116152	0.000203659	0.041989651	-1.718334813	No
cg12765042	chr8	42065298	PLAT;PLAT	TSS200;TSS200	OpenSea	108	0.022205055	0.513262115	4.151613092	4.60E-05	0.018954525	-0.306309838	Yes
cg12766793	chr7	148408685	CUL1	5'UTR	OpenSea	676	0.029594311	0.346678366	4.805295087	2.74E-06	0.003678929	2.402652603	Yes
cg12775337	chr11	129817347	PRDM10;PRDM10;PRDM10;PRDM10;PRDM10;PRDM10	1stExon;1stExon;5'UTR;5'UTR;Body;Body	OpenSea	282	0.003239504	0.937218438	1.539741513	0.124954906	0.691390952	-7.474174932	No
cg12862901	chr4	110768037	LRIT3	TSS1500	OpenSea	123	0.021031418	0.586589956	3.269253559	0.001238137	0.107158648	-3.410656647	No
cg12871401	chr7	43915763	URGCP;URGCP;URGCP;URGCP;URGCP;URGCP-MRPS24	3'UTR;3'UTR;3'UTR;3'UTR;3'UTR;Body	OpenSea	318	0.022426624	0.788949065	4.06966922	6.41E-05	0.022452606	-0.621996319	Yes
cg12882503	chr13	113646693	MCF2L	Body	N_Shore	355	0.034260732	0.623090984	3.789681199	0.000191273	0.040571779	-1.659023366	Yes
cg12894629	chr3	195942717	OSTalpha	TSS1500	OpenSea	620	0.02020237	0.918191537	5.15020978	5.46E-07	0.001447631	3.963205101	Yes
cg12927869	chr17	49242560	NME2;NME2;NME2;NME2;NME1-NME2;NME1-NME2	TSS1500;TSS1500;TSS1500;TSS1500;Body;Body	N_Shore	362	0.00364392	0.935517006	1.812186024	0.071220567	0.594468347	-7.021175501	No
cg12934258	chr6	159084599	SYTL3	Body	OpenSea	388	0.031257769	0.716071067	3.460108211	0.000640016	0.075939764	-2.795345733	No
cg12939085	chr11	67166104	PPP1CA;PPP1CA;PPP1CA	Body;Body;Body	N_Shore	72	0.019680529	0.582458411	4.53322165	9.21E-06	0.007303746	1.234655936	Yes
cg12997627	chr16	85676292	KIAA0182;KIAA0182	5'UTR;Body	Island	24	0.015024922	0.759880517	3.419228681	0.000738996	0.081883225	-2.929806196	No
cg13002740	chr20	62367632	LIME1;LIME1;LIME1	5'UTR;TSS200;TSS200	N_Shore	150	0.026563624	0.452850594	3.408344007	0.000767667	0.083344988	-2.965363904	No
cg13011390	chr16	4673918	MGRN1;MGRN1;MGRN1;MGRN1;MGRN1	TSS1500;TSS1500;TSS1500;TSS1500;TSS1500	N_Shore	64	0.013295675	0.418850542	2.72384263	0.006932255	0.247327988	-4.99114791	No
cg13011452	chr6	30614382	C6orf136;C6orf136;C6orf136	TSS1500;TSS1500;TSS1500	N_Shore	116	0.012746822	0.883950082	3.51400629	0.000528403	0.069392621	-2.615859018	No
cg13012653	chr5	96078834	CAST;CAST;CAST;CAST;CAST;CAST;CAST;CAST;CAST;CAST;CAST	TSS1500;Body;Body;Body;Body;Body;Body;Body;Body;Body;Body	OpenSea	130	0.036103467	0.694474585	3.687604692	0.000280605	0.0500502	-2.020836483	No
cg13016732	chr11	76858947	MYO7A;MYO7A;MYO7A	Body;Body;Body	Island	563	0.022960533	0.210065173	3.649952651	0.000322545	0.053824448	-2.152072567	No
cg13017019	chr17	40168242	NKIRAS2;DNAJC7;DNAJC7;DNAJC7	TSS1500;Body;Body;5'UTR	N_Shore	313	0.020307545	0.510503446	4.290747788	2.59E-05	0.013429437	0.24212395	Yes
cg13017318	chr14	21508970	RNASE7	TSS1500	OpenSea	489	0.028074807	0.742100088	3.88926062	0.00013058	0.032970611	-1.297640551	Yes
cg13019868	chr11	128694101			Island	906	0.02698203	0.539853791	2.842647103	0.004863468	0.209328135	-4.66968655	No
cg13059136	chr11	2986541	SNORA54;NAP1L4	TSS1500;Body	OpenSea	326	0.021452509	0.513510107	3.309039972	0.001081627	0.099859242	-3.285007693	No
cg13066938	chr1	6341140	ACOT7;ACOT7;ACOT7;ACOT7	Body;Body;Body;Body	Island	908	0.02222642	0.813924384	2.984555508	0.003136658	0.169444256	-4.268942979	No
cg13072730	chr14	21508987	RNASE7;NDRG2	TSS1500;Body	OpenSea	489	0.021154299	0.857633042	2.945860607	0.003540938	0.180268864	-4.380016239	No
cg13077745	chr11	60623592	GPR44	TSS200	S_Shelf	980	0.012716531	0.322581573	3.723241619	0.000245691	0.046543274	-1.895518406	Yes
cg13079571	chr6	30297257	TRIM39;TRIM39	Body;Body	S_Shelf	275	0.013726595	0.443753504	2.572202813	0.010714693	0.300383524	-5.382690369	No
cg13081704	chr11	2890457	KCNQ1DN	TSS1500	Island	211	0.021384363	0.404237299	3.05949976	0.002471601	0.150489004	-4.049997552	No
cg13110574	chr21	46493169	ADARB1;C21orf122;ADARB1;ADARB1;ADARB1;ADARB1;ADARB1;ADARB1	TSS1500;TSS200;TSS1500;TSS1500;TSS1500;TSS1500;TSS1500;TSS1500	N_Shore	994	0.012449343	0.828793442	1.640600836	0.102204254	0.657837391	-7.314862254	No
cg13135255	chr16	3843133	CREBBP;CREBBP	Body;Body	OpenSea	1039	0.023471429	0.8728731	2.50944569	0.012759048	0.323339177	-5.538530493	No
cg13171103	chr12	6745707	LPAR5	TSS1500	OpenSea	4	0.027612413	0.555916119	5.171184288	4.94E-07	0.001389095	4.060909571	Yes
cg13195010	chr15	91456112	MAN2A2;MAN2A2	ExonBnd;Body	OpenSea	60	0.018143352	0.807381199	4.286282665	2.64E-05	0.013582425	0.224282562	Yes
cg13203857	chr22	18355503	MICAL3;MICAL3;MICAL3;MICAL3	ExonBnd;Body;Body;Body	OpenSea	421	0.022451341	0.648876818	3.803510528	0.000181481	0.039348992	-1.609330938	Yes
cg13210187	chr5	171594753	STK10	Body	OpenSea	183	0.026258551	0.848483638	4.305352616	2.44E-05	0.01300613	0.300591792	Yes
cg13218425	chr10	4868364	AKR1E2;AKR1E2;AKR1E2;AKR1E2;AKR1E2;AKR1E2	TSS200;TSS200;TSS200;TSS200;TSS200;TSS200	Island	589	0.023145209	0.150017423	2.740459641	0.006601601	0.24183644	-4.946959574	No
cg13221767	chr11	73721374	UCP3;UCP3	TSS1500;TSS1500	OpenSea	617	0.031908178	0.694607963	3.957047861	0.000100257	0.02870614	-1.04691742	Yes
cg13221796	chr13	48876919	RB1	TSS1500	N_Shore	793	0.023191986	0.742512505	3.202720635	0.001547654	0.119617245	-3.617666223	No
cg13228133	chr19	4088319			N_Shore	538	0.02589446	0.529611701	5.356393303	2.00E-07	0.00078896	4.937301937	Yes
cg13245431	chr22	30476525	HORMAD2	5'UTR	Island	170	0.015807663	0.526834628	2.400924533	0.01712396	0.365546127	-5.799385776	No
cg13253439	chr6	30614397	C6orf136;C6orf136;C6orf136	TSS1500;TSS1500;TSS1500	N_Shore	116	0.019955503	0.591582177	4.631615961	5.98E-06	0.005626231	1.650513506	Yes
cg13276570	chr5	10567643	ANKRD33B	Body	S_Shore	117	0.00917677	0.928026895	2.411168705	0.016661857	0.361485151	-5.775230425	No
cg13306335	chr1	2345376	PEX10;PEX10	TSS1500;TSS1500	N_Shore	1026	0.011446896	0.759499868	3.178450744	0.001677394	0.12433731	-3.692207779	No
cg13312337	chr2	74612759	LOC100189589	TSS200	OpenSea	40	0.024917863	0.827674954	3.417439074	0.00074364	0.082113763	-2.935659484	No
cg13333788	chr1	27176385	ZDHHC18	Body	OpenSea	312	0.019180903	0.84309292	4.235436142	3.26E-05	0.015396825	0.022237899	Yes
cg13338240	chr11	65084579	CDC42EP2	5'UTR	S_Shore	797	0.004028666	0.967591672	2.196533187	0.029021044	0.446040236	-6.260774821	No
cg13341668	chr3	50359909	HYAL2;HYAL2	5'UTR;TSS1500	Island	381	0.015755443	0.82120162	2.557757141	0.011157385	0.30549031	-5.418885101	No
cg13362082	chr7	96645989			Island	965	0.006053532	0.089495986	2.703424253	0.007359013	0.254374337	-5.045099129	No
cg13374701	chr1	27190088	SFN	1stExon	Island	176	0.00591276	0.963088006	2.960145767	0.003386437	0.176189233	-4.339167598	No
cg13408712	chr11	129817591	PRDM10;PRDM10;PRDM10;PRDM10	TSS200;TSS200;Body;Body	OpenSea	282	0.012978414	0.561066169	3.24212994	0.001356632	0.111999883	-3.495519065	No
cg13415859	chr6	3414680	SLC22A23;SLC22A23;SLC22A23;SLC22A23;SLC22A23	5'UTR;5'UTR;Body;Body;Body	OpenSea	829	0.033919513	0.456508909	3.820269779	0.00017025	0.037955318	-1.548895874	Yes
cg13443768	chr11	65084386	CDC42EP2	5'UTR	S_Shore	797	0.007888286	0.945437503	3.203645264	0.0015429	0.119551325	-3.61481607	No
cg13466284	chr1	27189679	SFN;SFN	1stExon;5'UTR	N_Shore	176	0.013156299	0.832516818	3.786884019	0.000193313	0.040804834	-1.669054878	Yes
cg13488013	chr17	47592680			S_Shelf	160	0.022123742	0.291379962	4.330547199	2.19E-05	0.012384516	0.401852934	Yes
cg13493635	chr6	32847785	PPP1R2P1	Body	Island	141	0.032780256	0.49246827	3.341572828	0.000967552	0.094177159	-3.181236553	No
cg13540960	chr11	32450244	WT1;WT1;WT1;WT1	Body;Body;Body;Body	N_Shore	216	0.019699904	0.193406669	3.025046457	0.002759319	0.15934747	-4.151275242	No
cg13541087	chr6	7224968	RREB1;RREB1;RREB1;RREB1	Body;Body;Body;Body	OpenSea	701	0.020963182	0.431493289	4.348906822	2.03E-05	0.011822012	0.47596085	Yes
cg13573513	chr12	14996143	ART4;ART4	5'UTR;1stExon	OpenSea	65	0.037760438	0.640257656	3.925359518	0.000113489	0.030402197	-1.164595903	Yes
cg13573530	chr17	77925122	TBC1D16;TBC1D16;TBC1D16;TBC1D16	TSS1500;TSS1500;TSS1500;Body	S_Shore	127	0.011073992	0.88376269	2.252932115	0.025177012	0.423395589	-6.137384262	No
cg13579205	chr15	91447540	MAN2A2	1stExon	S_Shore	496	0.007661196	0.830202912	1.988207242	0.047937095	0.527981477	-6.690432735	No
cg13641903	chr11	32452608	WT1;WT1;WT1;WT1	Body;Body;Body;Body	Island	157	0.02305142	0.372980537	3.336902321	0.000983209	0.095083908	-3.196191066	No
cg13644197	chr17	81039820	METRNL	Body	S_Shore	799	0.016229501	0.473540445	3.7147384	0.000253629	0.047523089	-1.925517654	Yes
cg13649561	chr22	46442103	LINC00899	TSS1500	S_Shore	70	0.024376808	0.757352384	5.777125941	2.37E-08	0.000224642	7.016783009	Yes
cg13667389	chr17	79004850	FLJ90757	Body	N_Shore	897	0.024522254	0.776172672	3.434758195	0.00069982	0.079657089	-2.878897082	No
cg13687422	chr12	4676514			OpenSea	121	0.030862623	0.453897302	5.495997929	1.00E-07	0.000529757	5.613857345	Yes
cg13704497	chr6	31590622	SNORA38;BAT2	TSS1500;Body	S_Shore	234	0.00189924	0.962738932	1.185199751	0.237123267	0.791223626	-7.95529318	No
cg13723336	chr8	37639384			OpenSea	7	0.020699317	0.230054337	4.33196173	2.18E-05	0.012350565	0.407553124	Yes
cg13736939	chr7	157647241	PTPRN2;PTPRN2;PTPRN2	Body;Body;Body	N_Shore	919	0.015739478	0.403062424	2.831649413	0.005028142	0.212297318	-4.699983409	No
cg13772160	chr1	201458512	CSRP1;CSRP1;CSRP1;CSRP1	Body;Body;Body;Body	OpenSea	508	0.025093839	0.622395049	4.272729998	2.80E-05	0.014024278	0.170227334	Yes
cg13774539	chr2	74612706	LOC100189589	TSS200	OpenSea	40	0.023615865	0.710675979	3.633012147	0.000343282	0.055420693	-2.210726057	No
cg13780207	chr9	138899186			OpenSea	615	0.066038947	0.925488123	3.236898368	0.001380665	0.11297809	-3.51181281	No
cg13885561	chr11	2890389	KCNQ1DN	TSS1500	Island	211	0.022909449	0.291628225	2.185652804	0.029818465	0.450122152	-6.284233627	No
cg13889048	chr16	68034322	DPEP2	TSS1500	OpenSea	315	0.019115576	0.520005153	5.021736545	1.01E-06	0.002060879	3.371702481	Yes
cg13895781	chr20	36024542	SRC;SRC	Body;Body	OpenSea	155	0.002095295	0.883503395	0.627805833	0.530734441	0.909903042	-8.460636295	No
cg13896879	chr1	150785718	ARNT;ARNT;ARNT	Body;Body;Body	OpenSea	162	0.023843466	0.383902825	4.834810301	2.40E-06	0.003389538	2.532741798	Yes
cg13911707	chr1	247496404	ZNF496	TSS1500	S_Shore	410	0.025626723	0.588467126	4.151332924	4.61E-05	0.01896509	-0.30739846	Yes
cg13922488	chr19	14545201	PKN1	Body	S_Shore	198	0.016907604	0.459670999	4.294822275	2.55E-05	0.01331025	0.258418338	Yes
cg13923277	chr9	138967347	NACC2	5'UTR	Island	119	0.036115136	0.876117711	5.229000711	3.74E-07	0.001175695	4.331869206	Yes
cg13929898	chr20	62586279	UCKL1;UCKL1;UCKL1-AS1	Body;Body;Body	N_Shore	45	0.025121532	0.545950887	4.845527242	2.28E-06	0.003306906	2.580138858	Yes
cg13947735	chr17	80924969	B3GNTL1	Body	S_Shelf	735	0.020903797	0.475813406	3.084811549	0.002278115	0.144670474	-3.974916667	No
cg13953976	chr2	113542346	IL1A;IL1A	5'UTR;1stExon	OpenSea	289	0.020383103	0.656664495	3.126072534	0.001992411	0.135423422	-3.851303642	No
cg14000144	chr14	22923393			OpenSea	622	0.032611868	0.577439703	3.61481803	0.000366948	0.057355545	-2.273448002	No
cg14002385	chr11	60589511			OpenSea	1015	0.019176289	0.236568272	2.333025823	0.02048288	0.391610259	-5.957008525	No
cg14023398	chr4	40633068	RBM47	TSS1500	S_Shore	432	0.026706619	0.463660206	4.712817622	4.16E-06	0.004635072	1.999311699	Yes
cg14066298	chr6	30297565	TRIM39;TRIM39	Body;Body	S_Shelf	275	0.010449923	0.481231175	2.72252272	0.00695915	0.247748214	-4.994647023	No
cg14067228	chr10	81052013	ZMIZ1	Body	OpenSea	368	0.01203233	0.894200292	3.82560161	0.000166817	0.037522369	-1.52961964	Yes
cg14084609	chr14	100610407	EVL	3'UTR	Island	351	0.02676585	0.9386784	3.54394281	0.000474575	0.065412347	-2.51508721	No
cg14084907	chr1	3634811	TP73;TP73;TP73;TP73	Body;Body;Body;Body	Island	185	0.032286449	0.115031967	4.058978677	6.69E-05	0.023066054	-0.662778252	Yes
cg14099398	chr17	17109800	PLD6	TSS200	N_Shore	31	0.014966617	0.05165796	2.67945994	0.007890039	0.261967723	-5.107932696	No
cg14110690	chr11	59575226	MRPL16	Body	N_Shelf	325	0.023980468	0.599739396	3.52271532	0.00051218	0.068118442	-2.586622223	No
cg14136083	chr17	80066586	CCDC57	Body	OpenSea	903	0.005210658	0.962418298	2.701920206	0.007391367	0.254856779	-5.049058163	No
cg14136186	chr17	49242821	NME2;NME2;NME2;NME1-NME2;NME2	TSS200;TSS1500;TSS1500;Body;TSS1500	N_Shore	362	0.01506013	0.862194312	4.09467471	5.80E-05	0.021342001	-0.526242184	Yes
cg14156706	chr17	76850247	TIMP2	3'UTR	N_Shore	588	0.017254205	0.505839767	3.27889377	0.001198392	0.105459243	-3.380339412	No
cg14178895	chr6	11778902	C6orf105;C6orf105	1stExon;1stExon	OpenSea	677	0.021599886	0.360061776	3.443504195	0.00067862	0.078273881	-2.850133866	No
cg14183455	chr1	31196733	MATN1	TSS1500	S_Shelf	1003	0.00172915	0.970183991	1.330954219	0.184480634	0.753071721	-7.772428359	No
cg14197801	chr19	2256492	JSRP1	TSS200	S_Shelf	109	0.026683397	0.664607001	3.87560282	0.000137661	0.033754377	-1.347695137	Yes
cg14224203	chr9	139716026	C9orf86;C9orf86	Body;Body	Island	253	0.012932077	0.404845051	2.397580604	0.017277231	0.366786074	-5.807249418	No
cg14258501	chr6	31680228	LY6G6E;LY6G6E	Body;Body	OpenSea	518	0.023175283	0.535234501	3.810773436	0.00017653	0.038790958	-1.58316923	Yes
cg14286908	chr6	36734551	CPNE5	Body	OpenSea	149	0.033638392	0.547245874	5.245087673	3.46E-07	0.00110715	4.407686916	Yes
cg14328332	chr12	31752348	DENND5B-AS1	Body	OpenSea	187	0.015544165	0.857619397	3.439220764	0.000688927	0.078929087	-2.864229176	No
cg14334460	chr9	140346899	NELF;NELF;NELF;NELF	Body;Body;Body;Body	N_Shore	28	0.04172175	0.715427065	6.183410131	2.72E-09	5.98E-05	9.136333238	Yes
cg14350764	chr20	31443258			OpenSea	106	0.021916153	0.83371011	4.13099426	5.01E-05	0.019802177	-0.386256725	Yes
cg14352682	chr6	30614168	C6orf136;C6orf136;C6orf136	TSS1500;TSS1500;TSS1500	N_Shore	116	0.015786464	0.626456814	4.514445935	1.00E-05	0.007636268	1.156153317	Yes
cg14373126	chr9	73085815			OpenSea	664	0.034962255	0.358624496	5.363815349	1.93E-07	0.000765864	4.972928481	Yes
cg14373988	chr1	2345333	PEX10;PEX10	TSS1500;TSS1500	N_Shore	1026	0.000281948	0.959584815	0.267039779	0.789670312	0.967458209	-8.62252443	No
cg14392652	chr17	6927424	BCL6B	Body	Island	359	0.037084961	0.783698775	5.155491541	5.33E-07	0.001430268	3.987778987	Yes
cg14411375	chr17	49243027	NME2;NME2;NME2;NME1-NME2;NME2;NME2	1stExon;TSS1500;TSS1500;Body;5'UTR;TSS1500	N_Shore	362	0.012964896	0.842581295	2.68449548	0.007775672	0.260399476	-5.094773377	No
cg14451446	chr16	85705409	GSE1;GSE1;GSE1	Body;Body;Body	OpenSea	703	0.024633006	0.597407766	5.163757159	5.12E-07	0.001415013	4.026275913	Yes
cg14466287	chr1	150785684	ARNT;ARNT;ARNT;ARNT;ARNT	Body;Body;Body;Body;Body	OpenSea	162	0.021419129	0.846212927	4.044616616	7.09E-05	0.023745839	-0.71741919	Yes
cg14468090	chr3	129032864			N_Shore	659	0.020114938	0.737717719	4.095230703	5.79E-05	0.021305358	-0.524107318	Yes
cg14472806	chr11	66055327	YIF1A	Body	N_Shore	16	0.015818078	0.25946246	4.367923618	1.87E-05	0.011214151	0.553003095	Yes
cg14475805	chr22	30705068	TBC1D10A;TBC1D10A	Body;Body	OpenSea	243	0.013742592	0.735480677	4.323485051	2.26E-05	0.0125662	0.373418101	Yes
cg14482991	chr14	76164424	TTLL5	Body	OpenSea	134	0.008600345	0.944929366	3.892835732	0.000128784	0.032711865	-1.284512494	No
cg14492337	chr17	79813507	P4HB	Body	OpenSea	58	0.021907312	0.845352806	5.339311053	2.18E-07	0.000817174	4.855452561	Yes
cg14496081	chr22	50984822			S_Shore	301	0.023905721	0.61978254	3.580520697	0.000415789	0.061234257	-2.390916246	No
cg14503357	chr9	130474155	C9orf117	Body	N_Shelf	25	0.012294264	0.70209087	3.053324522	0.002521048	0.152137316	-4.06822807	No
cg14509403	chr22	30476281	HORMAD2	TSS200	Island	170	0.01602319	0.264360159	2.205920128	0.028347985	0.44229372	-6.240446104	No
cg14524754	chr17	80925103	B3GNTL1	Body	N_Shelf	735	0.016674011	0.622750467	3.268148043	0.001242773	0.107288141	-3.414128141	No
cg14540792	chr8	42065152	PLAT;PLAT;PLAT;PLAT	1stExon;1stExon;5'UTR;5'UTR	OpenSea	108	0.023584949	0.64178063	3.210277473	0.001509196	0.11823726	-3.594350275	No
cg14560703	chr9	134585592	RAPGEF1;RAPGEF1	TSS1500;Body	OpenSea	920	0.025527901	0.71086314	2.831795778	0.005025918	0.212297318	-4.699580916	No
cg14562426	chr6	31867757	ZBTB12	Body	Island	78	0.019907421	0.613450494	4.018633579	7.86E-05	0.025046316	-0.815843553	Yes
cg14569513	chr11	70165870	PPFIA1;PPFIA1;PPFIA1	Body;Body;Body	OpenSea	685	0.02230097	0.922927748	3.982824901	9.06E-05	0.0271191	-0.950579952	Yes
cg14578807	chr6	33255193	WDR46;WDR46	Body;Body	N_Shore	132	0.007348384	0.93037454	2.903436533	0.004038595	0.191910614	-4.500244952	No
cg14582057	chr7	4765312	FOXK1	Body	S_Shore	1141	0.014989741	0.26670076	3.115826459	0.002060093	0.137321788	-3.882140948	No
cg14593349	chr9	130473826	C9orf117	Body	N_Shelf	25	0.020229682	0.479110598	4.797518635	2.84E-06	0.003747233	2.3684867	Yes
cg14605835	chr17	49242657	NME2;NME2;NME2;NME2;NME2;NME1-NME2;NME1-NME2	TSS1500;TSS1500;TSS1500;TSS1500;TSS200;Body;Body	N_Shore	362	0.005926577	0.923865503	2.510304341	0.012728881	0.3230222	-5.536422881	No
cg14613878	chr20	35504198	C20orf118	TSS1500	OpenSea	39	0.031954226	0.767711664	3.730743676	0.000238884	0.045832771	-1.869000585	Yes
cg14651616	chr11	64563992	MAP4K2	Body	OpenSea	350	0.012229528	0.482951422	3.125958701	0.001993152	0.135447627	-3.851646753	No
cg14668975	chr19	5699271	LONP1	Body	Island	602	0.003112373	0.964427731	2.075241656	0.039041176	0.493551874	-6.515946181	No
cg14680885	chr17	74001656	CDK3;TEN1-CDK3	3'UTR;Body	N_Shore	674	0.017309654	0.834589706	4.975200385	1.25E-06	0.002326816	3.160421248	Yes
cg14683962	chr12	14996229	ART4;ART4	1stExon;5'UTR	OpenSea	65	0.043707502	0.640749599	3.650387389	0.000322029	0.05375102	-2.150564155	No
cg14697334	chr17	37784699	PPP1R1B;PPP1R1B	TSS200;Body	S_Shore	511	0.020458283	0.922665459	3.679618161	0.000289046	0.050743227	-2.048773947	No
cg14701566	chr7	99754772	C7orf43;MIR4658;C7orf43	Body;TSS1500;5'UTR	N_Shore	12	0.021375292	0.73833328	5.518961861	8.91E-08	0.000502123	5.726439521	Yes
cg14787477	chr17	40687596	NAGLU	TSS1500	N_Shore	265	0.016890968	0.564843016	4.20065832	3.77E-05	0.016835649	-0.11476213	Yes
cg14794425	chr6	11779078	ADTRP;ADTRP;ADTRP;ADTRP	1stExon;1stExon;5'UTR;5'UTR	OpenSea	677	0.02104249	0.807820337	3.396818906	0.000799155	0.085096945	-3.002901674	No
cg14803612	chr12	122462282	BCL7A;BCL7A	Body;Body	OpenSea	687	0.032578762	0.829473878	4.195432603	3.85E-05	0.017081852	-0.135263695	Yes
cg14825555	chr1	27190639	SFN;SFN	1stExon;3'UTR	N_Shore	176	0.019540219	0.412527283	3.702706872	0.000265273	0.048661545	-1.967860393	Yes
cg14827294	chr19	51018155	ASPDH;ASPDH	TSS1500;TSS1500	N_Shelf	474	0.020606269	0.358173634	3.619114359	0.000361225	0.056835133	-2.258662368	No
cg14885175	chr5	138720403	SLC23A1;SLC23A1	TSS1500;TSS1500	OpenSea	533	0.021698182	0.657018109	3.678733179	0.000289996	0.050811287	-2.051866355	No
cg14895029	chr7	2775587	GNA12	Body	S_Shore	1060	0.031008904	0.784645638	2.945854183	0.003541009	0.180268864	-4.380034569	No
cg14929076	chr20	55041057			N_Shelf	59	0.052327274	0.566295895	5.242136413	3.51E-07	0.001118058	4.393763828	Yes
cg14943837	chr22	30704818	TBC1D10A;TBC1D10A	Body;Body	OpenSea	243	0.030118555	0.677024117	4.123199747	5.17E-05	0.020088234	-0.416389194	Yes
cg14950298	chr12	51422199	SLC11A2	TSS200	S_Shore	695	0.015244537	0.202066474	3.505245507	0.000545207	0.070420109	-2.645203749	No
cg14956920	chr7	55605953	VOPP1;VOPP1;VOPP1;VOPP1	TSS1500;Body;Body;Body	OpenSea	302	0.025571845	0.664695777	3.990090298	8.80E-05	0.026692637	-0.923327857	Yes
cg14971586	chr22	43509649	BIK	5'UTR	S_Shelf	1059	0.021972196	0.373569389	3.11012655	0.002098657	0.138646519	-3.89925541	No
cg14977069	chr20	62367698	LIME1	TSS1500	N_Shore	150	0.023417547	0.469134603	3.115757147	0.002060558	0.13733673	-3.882349237	No
cg15010903	chr17	76850256	TIMP2	3'UTR	N_Shore	588	0.012508909	0.456064752	2.095165146	0.037216021	0.485702254	-6.474989248	No
cg15048951	chr16	12084629	SNX29	Body	OpenSea	753	0.015466125	0.90930377	4.211070688	3.61E-05	0.016453082	-0.073846734	Yes
cg15070180	chr9	130474233	C9orf117;C9orf117	Body;ExonBnd	N_Shelf	25	0.023850722	0.614484708	4.753148979	3.47E-06	0.004223466	2.174421086	Yes
cg15071067	chr2	74196550	DGUOK-AS1;DGUOK-AS1	Body;Body	OpenSea	52	0.027650114	0.739944018	5.147732302	5.53E-07	0.00144859	3.951685337	Yes
cg15082870	chr7	36022841			S_Shore	191	0.022493985	0.651293319	3.901016179	0.000124763	0.032041413	-1.254433411	Yes
cg15085248	chr17	49242997	NME2;NME2;NME2;NME2;NME2;NME2;NME1-NME2;NME1-NME2	TSS1500;TSS1500;TSS1500;TSS1500;1stExon;5'UTR;Body;Body	N_Shore	362	0.008814499	0.904401994	2.170992998	0.030922812	0.456045042	-6.315664135	No
cg15125707	chr22	30942910	SEC14L6	TSS1500	OpenSea	154	0.015615032	0.648423674	4.285455011	2.65E-05	0.0136195	0.220977234	Yes
cg15128226	chr4	123747672	FGF2	TSS200	N_Shore	316	0.01100349	0.366257063	2.123296353	0.034763737	0.47479201	-6.416517671	No
cg15128785	chr22	42230879	SREBF2;SREBF2	Body;Body	S_Shore	466	0.032117336	0.642915413	3.788736778	0.000191959	0.040623285	-1.662411071	Yes
cg15138109	chr2	24713234			N_Shore	181	0.012770314	0.609859726	3.443404157	0.000678859	0.078284753	-2.850463237	No
cg15138339	chr17	40715222	COASY;COASY;COASY;COASY;COASY	1stExon;Body;Body;Body;5'UTR	Island	324	0.008047189	0.917529249	2.185549123	0.029826154	0.450122152	-6.284456631	No
cg15172734	chr3	57743377	SLMAP;SLMAP	5'UTR;1stExon	S_Shore	699	0.021462392	0.852808248	3.470048182	0.0006179	0.074762105	-2.762432901	No
cg15174565	chr15	101728234	CHSY1	Body	OpenSea	6	0.024468539	0.459629154	5.34778455	2.09E-07	0.000800807	4.896027561	Yes
cg15183129	chr1	160759781			OpenSea	172	0.025920051	0.670302987	4.248716006	3.09E-05	0.014851213	0.074807351	Yes
cg15209808	chr22	30476254	HORMAD2	TSS200	Island	170	0.025881409	0.349296187	3.417066875	0.00074461	0.082207912	-2.936876491	No
cg15221507	chr1	19440010	UBR4	Body	OpenSea	364	0.024314388	0.896222586	3.64747861	0.000325498	0.054086699	-2.160653707	No
cg15244183	chr18	11143	LOC102723376	TSS1500	N_Shore	631	0.071651214	0.79869103	3.847759024	0.000153241	0.035825507	-1.449259285	Yes
cg15249315	chr14	55850710	ATG14	Body	OpenSea	477	0.04023312	0.827593414	4.180483198	4.09E-05	0.017704681	-0.193791756	Yes
cg15274273	chr1	1690610	NADK;NADK;NADK;NADK	TSS1500;Body;Body;Body	N_Shore	62	0.021258664	0.640947882	3.658638107	0.000312377	0.052891588	-2.121906151	No
cg15293582	chr10	72362866	PRF1;PRF1	TSS1500;TSS1500	S_Shelf	1094	-0.008590065	0.753943136	-1.501264636	0.134615701	0.703625465	-7.532341563	No
cg15299536	chr6	33255472	WDR46;WDR46	Body;Body	N_Shore	132	0.006672495	0.867829019	1.884711166	0.060690213	0.566678666	-6.888502109	No
cg15325047	chr16	67956148	PSKH1	Body	OpenSea	303	0.018791908	0.753329338	3.647542928	0.000325421	0.054086699	-2.16043069	No
cg15326645	chr2	220264835			OpenSea	591	0.013820049	0.461870532	3.132384234	0.001951747	0.134514775	-3.832261102	No
cg15326863	chr8	130996306	FAM49B;FAM49B	Body;Body	S_Shore	1177	0.01063058	0.955216979	3.7719533	0.000204557	0.04210904	-1.722489774	Yes
cg15338098	chr12	56120970	CD63;CD63;CD63;CD63;CD63;CD63;CD63;CD63	Body;Body;Body;Body;Body;Body;5'UTR;5'UTR	N_Shore	193	0.013963859	0.287085674	2.71356329	0.007144221	0.250900287	-5.018356567	No
cg15352829	chr14	105391018	PLD4	TSS200	OpenSea	609	0.014942843	0.337525213	2.69422528	0.007558915	0.25747186	-5.069280743	No
cg15360665	chr16	3006598			OpenSea	137	0.016903451	0.601273169	3.565305832	0.000439358	0.062828615	-2.442705295	No
cg15370819	chr19	54379397	MYADM;MYADM;MYADM;MYADM;MYADM;MYADM;MYADM;MYADM;MYADM;MYADM;MYADM;MYADM	3'UTR;3'UTR;3'UTR;3'UTR;3'UTR;3'UTR;3'UTR;3'UTR;3'UTR;3'UTR;3'UTR;3'UTR	S_Shore	38	0.031481063	0.529522613	5.860555622	1.53E-08	0.000179998	7.443304912	Yes
cg15384772	chr1	235107121			OpenSea	449	0.01690198	0.4444222	3.197589349	0.001574283	0.12058225	-3.633469621	No
cg15416870	chr1	9908304			OpenSea	553	0.020237593	0.314911811	3.181172433	0.001662359	0.123769611	-3.683874409	No
cg15446391	chr11	32452370	WT1;WT1;WT1;WT1	Body;Body;Body;Body	Island	157	0.018181866	0.534624894	3.305172733	0.00109599	0.100619337	-3.297281618	No
cg15464148	chr12	6745057	LPAR5	5'UTR	OpenSea	4	0.005815811	0.8156909	1.36091515	0.174830728	0.744680734	-7.732251689	No
cg15501865	chr1	36565850	COL8A2;COL8A2;COL8A2;COL8A2	ExonBnd;ExonBnd;5'UTR;5'UTR	OpenSea	174	0.026664396	0.20058123	4.292629256	2.57E-05	0.013363541	0.249646531	Yes
cg15505203	chr12	122501235			OpenSea	44	0.012916877	0.196771302	2.444857415	0.015218961	0.347728815	-5.69510363	No
cg15514896	chr1	229074115			OpenSea	71	0.027915365	0.496447311	4.158367866	4.48E-05	0.018656921	-0.280044216	Yes
cg15518358	chr11	32452365	WT1;WT1;WT1;WT1;WT1	TSS200;TSS200;Body;Body;Body	Island	157	0.020497336	0.369291189	2.906558146	0.003999907	0.191042296	-4.491453712	No
cg15526863	chr3	48602075	UCN2;COL7A1	TSS1500;Body	OpenSea	327	0.013506674	0.831317426	3.528821709	0.000501085	0.067453564	-2.566083799	No
cg15544235	chr4	3080113	HTT	Body	S_Shelf	254	0.026306552	0.830403612	3.387497844	0.000825499	0.086593718	-3.033176405	No
cg15560375	chr17	55059968	SCPEP1	Body	OpenSea	320	0.024359092	0.561631026	3.770103633	0.000205992	0.042309657	-1.729096435	Yes
cg15564329	chr22	26859954	HPS4;HPS4;HPS4;HPS4	Body;Body;Body;Body	OpenSea	17	0.029175331	0.415267626	6.137052816	3.50E-09	7.24E-05	8.889159928	Yes
cg15586392	chr8	142238691	SLC45A4	TSS200	S_Shore	332	0.020642432	0.434933581	3.24557938	0.001340999	0.111361558	-3.484762599	No
cg15633073	chr19	30942096	ZNF536	Body	Island	977	0.026615926	0.773390447	2.831602982	0.005028848	0.212297318	-4.700111085	No
cg15638709	chr10	110226387			Island	352	0.026809704	0.251202679	3.337500381	0.000981191	0.095019146	-3.194277198	No
cg15643933	chr11	70165886	PPFIA1;PPFIA1;PPFIA1	Body;Body;Body	OpenSea	685	0.019561734	0.899676426	2.568639781	0.010822398	0.301510584	-5.391635733	No
cg15646096	chr1	155160365	MUC1;MUC1;MUC1;MUC1;MUC1;MUC1;MUC1;MUC1;MUC1;MUC1;MUC1;MUC1;MUC1;MUC1;MUC1;MUC1;MUC1;MUC1;MUC1;MUC1	Body;Body;Body;Body;Body;Body;Body;Body;Body;Body;Body;Body;Body;Body;Body;Body;Body;Body;Body;Body	N_Shelf	500	0.011998523	0.489327858	2.765928932	0.006122439	0.233259599	-4.878741593	No
cg15648283	chr21	45843500	TRPM2;TRPM2;TRPM2-AS	Body;Body;Body	N_Shore	519	0.020462555	0.693476449	4.050303217	6.93E-05	0.023546488	-0.695804492	Yes
cg15693399	chr13	30938440	LINC00426	Body	OpenSea	153	0.029456862	0.536528197	5.367523579	1.90E-07	0.000765864	4.990742833	Yes
cg15713169	chr20	3297193	C20orf194	Body	OpenSea	99	0.028931764	0.885203017	4.339591949	2.11E-05	0.012076367	0.438328301	Yes
cg15716241	chr9	139715722	RABL6;RABL6;RABL6	Body;Body;Body	Island	253	0.024290942	0.241403686	3.746893979	0.000224829	0.044318585	-1.811752441	Yes
cg15723531	chr11	63999410	DNAJC4;DNAJC4;DNAJC4	Body;Body;Body	S_Shore	152	0.033116214	0.569157741	4.846236591	2.27E-06	0.00330297	2.583279082	Yes
cg15732078	chr10	86097061	CCSER2;CCSER2;CCSER2	5'UTR;5'UTR;5'UTR	OpenSea	672	0.032513381	0.801780638	4.101583249	5.64E-05	0.020998233	-0.49969736	Yes
cg15749836	chr3	11643341	VGLL4;VGLL4;VGLL4;VGLL4	Body;Body;Body;Body	OpenSea	461	0.016855286	0.214965683	3.378370691	0.000852079	0.088148521	-3.062748135	No
cg15769772	chr9	140273119	EXD3;EXD3;EXD3	Body;Body;Body	N_Shore	233	0.028905896	0.744971649	4.374471533	1.82E-05	0.011095605	0.57959672	Yes
cg15797933	chr19	51018014	ASPDH;ASPDH	TSS1500;TSS200	N_Shelf	474	0.01406242	0.299133381	2.270364072	0.024082306	0.41640538	-6.098639858	No
cg15800722	chr17	42144929	LSM12;LSM12	1stExon;5'UTR	S_Shore	226	0.006338105	0.928023106	2.003372152	0.046273831	0.522003926	-6.660549725	No
cg15803221	chr17	38473166	RARA;RARA;RARA	TSS1500;5'UTR;TSS1500	Island	177	0.017842444	0.913933063	3.688591945	0.000279577	0.050009922	-2.017379252	No
cg15820458	chr17	79005344	BAIAP2-AS1	Body	N_Shore	897	0.016072304	0.404076079	2.6673719	0.008170795	0.266297518	-5.13942729	No
cg15858822	chr12	122618405	MLXIP	Body	OpenSea	445	0.0116386	0.914336159	3.022919797	0.00277805	0.159905012	-4.157491915	No
cg15878604	chr22	39852790	MGAT3	TSS1500	Island	598	0.038739351	0.797675045	3.575990582	0.000422679	0.061776804	-2.406356759	No
cg15878792	chr3	53266479	TKT;TKT;TKT;TKT	Body;Body;Body;Body	OpenSea	1174	0.011350191	0.848704409	2.835225162	0.004974052	0.211239874	-4.690144837	No
cg15884223	chr17	49242847	NME2;NME2;NME2;NME1-NME2;NME2	TSS200;TSS1500;TSS1500;Body;TSS1500	N_Shore	362	0.017657639	0.704764931	3.894784873	0.000127815	0.032575953	-1.277350645	Yes
cg15903936	chr11	73714778	UCP3;UCP3	Body;3'UTR	OpenSea	441	0.015103276	0.96343354	3.453130499	0.000655982	0.076894607	-2.818399066	No
cg15936066	chr8	42356637	SLC20A2	5'UTR	OpenSea	700	0.016274348	0.332987785	3.280273878	0.0011928	0.105207998	-3.375992477	No
cg15971496	chr17	695156	RNMTL1	Body	OpenSea	114	0.018155787	0.841494079	3.424403816	0.000725719	0.081255796	-2.912864195	No
cg16001461	chr6	2962471	SERPINB6;SERPINB6;SERPINB6;SERPINB6;SERPINB6;SERPINB6;SERPINB6;SERPINB6	TSS200;Body;Body;Body;5'UTR;5'UTR;5'UTR;5'UTR	OpenSea	74	0.01494393	0.300535092	2.463982506	0.014450073	0.341211264	-5.649145221	No
cg16016471	chr16	85654438	GSE1;GSE1;GSE1	5'UTR;Body;Body	OpenSea	1252	0.003243654	0.97347998	2.547220563	0.011490519	0.309170024	-5.44516362	No
cg16017313	chr12	109971103	UBE3B;UBE3B	Body;Body	OpenSea	594	0.010081155	0.934536584	3.16494347	0.001753891	0.126962825	-3.733467918	No
cg16048522	chr13	34184956	STARD13	5'UTR	OpenSea	640	-0.021142179	0.778203916	-3.250174606	0.001320433	0.110529033	-3.470416948	No
cg16048727	chr19	3025829	TLE2;TLE2;TLE2;TLE2	Body;Body;Body;Body	N_Shelf	82	0.018578887	0.847824155	2.82385626	0.005147887	0.214647798	-4.72138583	No
cg16053299	chr16	30492931	ITGAL;ITGAL	Body;Body	OpenSea	55	0.042327877	0.566147686	4.765458505	3.28E-06	0.004081712	2.228111832	Yes
cg16054434	chr12	58328727	LOC100506844	Body	N_Shore	1160	0.017748712	0.226356134	2.770870841	0.0060332	0.231816847	-4.865436431	No
cg16063416	chr17	42345478	SLC4A1;SLC4A1	1stExon;5'UTR	OpenSea	229	0.007210244	0.950894224	3.24728645	0.001333325	0.111048414	-3.479435534	No
cg16074010	chr14	105854783	PACS2;PACS2;PACS2	Body;Body;Body	S_Shelf	578	0.005439386	0.964076496	3.579132438	0.000417889	0.061301093	-2.395649875	No
cg16097041	chr1	154965544	FLAD1;LENEP;FLAD1	3'UTR;TSS1500;3'UTR	OpenSea	54	0.029403092	0.641891979	6.871554282	5.54E-11	5.38E-06	12.95820975	Yes
cg16115627	chr7	154684433	DPP6;DPP6;DPP6	3'UTR;3'UTR;3'UTR	Island	411	0.051024102	0.54624572	2.961513907	0.003371968	0.175889866	-4.335245746	No
cg16140253	chr1	110166563	AMPD2;AMPD2;AMPD2	Body;Body;TSS1500	S_Shelf	30	0.008317925	0.26647746	1.970345285	0.04996074	0.535276068	-6.725348637	No
cg16160637	chr22	32150934	DEPDC5;DEPDC5;DEPDC5	1stExon;Body;Body	S_Shore	1130	0.035936449	0.579726481	4.680994863	4.80E-06	0.00500139	1.862017967	Yes
cg16169193	chr11	118957994	HMBS;HMBS;HMBS;HMBS	5'UTR;Body;Body;TSS1500	S_Shelf	547	0.024904246	0.612287155	3.677812502	0.000290988	0.050884026	-2.055082785	No
cg16177693	chr1	27240669	NR0B2	TSS200	OpenSea	297	0.024949559	0.824293533	3.305055698	0.001096427	0.100646384	-3.297652862	No
cg16196780	chr1	235107109			OpenSea	449	0.020356813	0.49605997	4.602433443	6.80E-06	0.006015117	1.526395923	Yes
cg16197636	chr8	42234724	DKK4	TSS200	OpenSea	904	0.02168866	0.33503698	3.00417299	0.002948294	0.164543358	-4.212117576	No
cg16205760	chr20	4764312	RASSF2;RASSF2	3'UTR;3'UTR	OpenSea	276	0.007902277	0.965512624	3.053016113	0.002523541	0.152227513	-4.069137661	No
cg16218241	chr6	90597591			Island	736	0.021093639	0.238106173	3.393246665	0.000809157	0.085592936	-3.014513203	No
cg16234490	chr4	77138082			S_Shelf	341	0.024460109	0.556666601	4.906859841	1.72E-06	0.002802678	2.853041994	Yes
cg16239296	chr15	83736925	BTBD1;BTBD1	TSS1500;TSS1500	S_Shore	629	0.025742939	0.637069719	4.530705441	9.32E-06	0.007375958	1.224119585	Yes
cg16246425	chr3	169758473	GPR160	5'UTR	S_Shore	400	0.027439754	0.86102003	4.033214688	7.42E-05	0.024181701	-0.760678055	Yes
cg16264724	chr16	30466524			OpenSea	675	0.027804009	0.88581438	3.488205527	0.000579336	0.072528537	-2.702090893	No
cg16277071	chr17	75537317			OpenSea	257	0.018434994	0.510694328	4.154563139	4.55E-05	0.018782923	-0.294843256	Yes
cg16306925	chr19	54368958	MYADM;MYADM;MYADM;MYADM	TSS1500;TSS1500;1stExon;5'UTR	N_Shore	166	0.022283878	0.518892416	4.357283581	1.96E-05	0.011581967	0.509862105	Yes
cg16347361	chr17	76850052	TIMP2	3'UTR	N_Shore	588	0.021337919	0.723552532	3.456760938	0.000647629	0.076304388	-2.806409883	No
cg16349667	chr1	3807168	C1orf174	Body	N_Shore	136	0.021639229	0.586634758	3.710253039	0.000257912	0.047930656	-1.941317353	Yes
cg16364693	chr20	36024650	SRC;SRC	Body;Body	OpenSea	155	0.001564547	0.972911053	1.672458654	0.095750971	0.646488313	-7.262487749	No
cg16375265	chr17	80554146	FOXK2	Body	N_Shore	207	0.024887639	0.908070877	4.196345262	3.83E-05	0.017039798	-0.131684729	Yes
cg16392086	chr11	62444389	UBXN1;UBXN1;UBXN1	Body;Body;Body	N_Shore	278	0.01858506	0.424266832	5.623562496	5.24E-08	0.000365437	6.243819846	Yes
cg16409452	chr14	100610186	EVL	3'UTR	N_Shore	351	0.021437345	0.928433494	3.015950566	0.002840255	0.161676366	-4.177836069	No
cg16436647	chr2	223725049	ACSL3;ACSL3	TSS1500;TSS1500	N_Shore	241	0.030078124	0.362917911	3.038064892	0.002647165	0.155924522	-4.113131427	No
cg16454316	chr6	32847845	PPP1R2P1	Body	Island	141	0.027796317	0.746170915	3.016935184	0.00283139	0.161510923	-4.17496447	No
cg16458752	chr6	33255241	WDR46;WDR46	Body;Body	N_Shore	132	0.015011409	0.886110612	3.206364094	0.001529	0.11913976	-3.606430947	No
cg16466154	chr10	81964395	ANXA11;ANXA11;ANXA11;ANXA11;ANXA11;ANXA11	TSS200;5'UTR;5'UTR;5'UTR;5'UTR;5'UTR	N_Shore	784	0.01748952	0.317317429	3.449061234	0.000665464	0.077600599	-2.83182389	No
cg16494291	chr1	243876786	AKT3;AKT3;AKT3	Body;Body;Body	OpenSea	41	0.032335939	0.637370549	4.140482451	4.82E-05	0.019424264	-0.349510256	Yes
cg16501028	chr11	32450000	WT1;WT1;WT1;WT1	Body;Body;Body;Body	S_Shore	216	0.010139482	0.503520623	2.044346845	0.042022504	0.506241969	-6.578710375	No
cg16510709	chr12	6745415	LPAR5	TSS200	OpenSea	4	0.0104064	0.495618723	3.138414747	0.001913612	0.132981924	-3.814033881	No
cg16527441	chr11	65545949	DKFZp761E198	1stExon	N_Shore	15	0.019578194	0.887059914	4.090468099	5.90E-05	0.021569602	-0.542386306	Yes
cg16530324	chr17	3824599			N_Shelf	490	0.026011502	0.929999605	3.445730489	0.00067332	0.078023972	-2.842801621	No
cg16553272	chr6	31847028	SLC44A4	TSS1500	OpenSea	866	0.0152545	0.824041975	1.371213736	0.171602823	0.741579958	-7.718238252	No
cg16561409	chr22	36844793			OpenSea	186	0.040050202	0.694834925	3.199654519	0.001563515	0.120200609	-3.627112079	No
cg16571825	chr8	49648297	EFCAB1;EFCAB1;EFCAB1	TSS1500;TSS1500;TSS1500	S_Shore	507	0.010830587	0.310877077	2.282185054	0.023363806	0.411735017	-6.072203769	No
cg16599817	chr1	2036283	PRKCZ;PRKCZ;PRKCZ;PRKCZ	1stExon;5'UTR;Body;5'UTR	N_Shelf	212	0.028268285	0.792648342	3.601131314	0.000385753	0.058917111	-2.320445332	No
cg16602097	chr6	32182013	NOTCH4	Body	OpenSea	342	0.022185225	0.329358204	2.789044283	0.005715085	0.226211634	-4.816316452	No
cg16626479	chr6	31138420	POU5F1;POU5F1	1stExon;5'UTR	OpenSea	718	0.020707529	0.694892511	3.779694548	0.000198652	0.041388507	-1.69480832	Yes
cg16627358	chr16	88540175	ZFPM1	Body	Island	1102	0.014979632	0.868374377	2.999050256	0.002996453	0.165615775	-4.226989752	No
cg16639692	chr5	43037666			S_Shore	428	0.01669517	0.85606757	2.13814687	0.033526113	0.46938756	-6.385347638	No
cg16663209	chr3	187684812			OpenSea	651	0.017075028	0.461317716	3.346339984	0.000951811	0.093498666	-3.165952951	No
cg16674514	chr17	42145043	LSM12	TSS200	S_Shore	226	0.030898124	0.626845037	4.59197044	7.12E-06	0.006220747	1.482054941	Yes
cg16675583	chr12	4676482			OpenSea	121	0.025624854	0.347058529	4.829453689	2.45E-06	0.003420394	2.509083769	Yes
cg16686158	chr22	30476098	HORMAD2	TSS1500	Island	170	0.017315295	0.486988822	2.447818318	0.0150976	0.34669338	-5.688010725	No
cg16687693	chr8	144652862	MROH6	Body	S_Shore	158	0.01417874	0.789708906	4.175334851	4.18E-05	0.017927129	-0.213906203	Yes
cg16694293	chr19	5699060	LONP1	Body	Island	602	0.009517746	0.703198724	3.161120098	0.001776124	0.127758536	-3.7451177	No
cg16710146	chr1	247496575			S_Shore	410	0.014048004	0.868885707	3.742003984	0.000229	0.044851187	-1.829109253	Yes
cg16722983	chr14	91244421	TTC7B	Body	OpenSea	968	0.023290303	0.639636587	3.39228354	0.000811874	0.085803026	-3.017641935	No
cg16740586	chr21	43655919	ABCG1;ABCG1;ABCG1;ABCG1;ABCG1;ABCG1	Body;Body;Body;Body;Body;Body	S_Shore	1	0.040208591	0.736858084	7.044048164	2.00E-11	2.53E-06	13.95895805	Yes
cg16745444	chr10	81964268	ANXA11;ANXA11;ANXA11;ANXA11;ANXA11;ANXA11	TSS200;5'UTR;5'UTR;5'UTR;5'UTR;5'UTR	N_Shore	784	0.017237152	0.170179437	2.710718558	0.007203907	0.251868324	-5.025869285	No
cg16760382	chr7	65419261	VKORC1L1	Body	OpenSea	537	0.005955939	0.956012555	1.964295811	0.050662246	0.536895076	-6.737104799	No
cg16777618	chr11	128694184			Island	906	0.035534387	0.342149529	3.08617318	0.002268113	0.144361807	-3.970861552	No
cg16797699	chr12	109569084			OpenSea	81	0.033732651	0.681629004	3.678948102	0.000289765	0.05080558	-2.051115407	No
cg16805291	chr7	36022575			Island	191	0.029189416	0.498704624	4.074933594	6.28E-05	0.022268535	-0.601879681	Yes
cg16836681	chr6	31590736	SNORA38;PRRC2A;PRRC2A	TSS200;Body;Body	S_Shore	234	0.001990818	0.116937168	0.617240926	0.537667255	0.911967905	-8.46722818	No
cg16851139	chr20	36024647	SRC;SRC	Body;Body	OpenSea	155	-0.000254454	0.948988518	-0.235302055	0.814177103	0.971766654	-8.630525093	No
cg16866100	chr17	57502922			OpenSea	502	0.012797908	0.870459423	4.044596451	7.09E-05	0.023745839	-0.717495789	Yes
cg16867702	chr5	14326531	TRIO	Body	OpenSea	653	0.029725807	0.766484474	3.869293903	0.000141054	0.034161276	-1.370764361	Yes
cg16868031	chr1	27240812	NR0B2	TSS1500	OpenSea	297	0.026694197	0.840110338	3.138696864	0.001911845	0.132908573	-3.813180392	No
cg16883145	chr19	41860619	B9D2;TGFB1	Body;TSS1500	S_Shore	384	0.011946404	0.875692843	4.727112323	3.90E-06	0.00450324	2.061234671	Yes
cg16899380	chr11	1807214			OpenSea	405	0.008914539	0.337706513	1.863539423	0.063620841	0.574661535	-6.927755111	No
cg16928551	chr6	32847441	PPP1R2P1	Body	N_Shore	141	0.003616193	0.893821926	0.86561133	0.387577065	0.863808739	-8.282798058	No
cg16931554	chr19	47579511	ZC3H4	Body	OpenSea	231	0.030176627	0.691611163	3.253783874	0.001304485	0.109988333	-3.459136303	No
cg16934127	chr11	1769645	HCCA2;LOC402778	Body;TSS1500	Island	723	0.003728375	0.034901623	1.95752324	0.051457438	0.539643771	-6.750224663	No
cg16945152	chr19	39304002	LGALS4	TSS1500	OpenSea	976	0.002720509	0.960650909	1.899523638	0.058707487	0.56147954	-6.860783513	No
cg16958939	chr6	7225223	RREB1;RREB1;RREB1;RREB1	Body;Body;Body;Body	OpenSea	701	0.022693044	0.421091549	3.025862877	0.002752159	0.159118884	-4.148887599	No
cg16970761	chr14	105391100	PLD4;PLD4	TSS200;TSS200	OpenSea	609	0.014383826	0.222729604	2.671500916	0.008073899	0.264935237	-5.128684489	No
cg16980637	chr19	51815359	IGLON5	Body	Island	379	0.01191438	0.240557435	2.627918059	0.009150839	0.280462689	-5.241287757	No
cg17017272	chr15	91447374	MAN2A2	TSS200	S_Shore	496	0.014656814	0.542048055	4.473969759	1.19E-05	0.00848844	0.987853589	Yes
cg17023856	chr1	2036508	PRKCZ;PRKCZ;PRKCZ	5'UTR;Body;5'UTR	N_Shelf	212	0.01542841	0.400937358	2.833440088	0.005000988	0.211820656	-4.695057869	No
cg17054691	chr17	79813439	P4HB	Body	OpenSea	58	0.019928661	0.884317864	4.153815917	4.56E-05	0.018818157	-0.297748313	Yes
cg17054995	chr19	39303929	LGALS4	TSS200	OpenSea	976	0.010237039	0.900371775	2.326389042	0.020840341	0.394105396	-5.972183833	No
cg17057812	chr17	40167977	DNAJC7;DNAJC7;DNAJC7	Body;Body;5'UTR	N_Shore	313	0.008091829	0.922289709	2.902344294	0.004052213	0.192233646	-4.503318891	No
cg17066010	chr10	104392124	SUFU	3'UTR	OpenSea	541	0.015250906	0.474130833	3.811618033	0.000175963	0.038725601	-1.580124044	Yes
cg17080211	chr11	126206304	DCPS	Body	OpenSea	655	0.019125262	0.49715403	4.22204407	3.45E-05	0.015994383	-0.030632466	Yes
cg17080697	chr6	30297382	TRIM39;TRIM39	Body;Body	S_Shelf	275	0.013100389	0.427681534	2.806728737	0.005420221	0.220510252	-4.768229483	No
cg17107156	chr17	7350244	CHRNB1	Body	S_Shore	377	0.022052177	0.334781942	2.68485199	0.007767632	0.26031737	-5.093840832	No
cg17126555	chr19	10445516	RAVER1;ICAM3	TSS1500;Body	Island	249	0.020378776	0.863383381	4.372123046	1.84E-05	0.011138608	0.570054703	Yes
cg17134838	chr11	60589230			OpenSea	1015	0.02289926	0.811826912	3.164273668	0.001757768	0.127086756	-3.735509734	No
cg17139328	chr13	100188895	TM9SF2	Body	OpenSea	386	0.019317739	0.916910296	3.93195204	0.000110607	0.02996362	-1.140182169	Yes
cg17146917	chr17	4674194	TM4SF5	TSS1500	OpenSea	624	0.050608174	0.665306615	4.737565093	3.72E-06	0.00440436	2.106613115	Yes
cg17154218	chr12	124912182	NCOR2;NCOR2	Body;Body	S_Shore	261	0.002662187	0.927416357	0.816781513	0.414872	0.873726598	-8.323911657	No
cg17167331	chr21	46506673	ADARB1;ADARB1;ADARB1;ADARB1;ADARB1;ADARB1;ADARB1;ADARB1	5'UTR;5'UTR;5'UTR;5'UTR;Body;Body;Body;Body	OpenSea	638	0.018107952	0.618323668	3.490316914	0.000575001	0.072322754	-2.695055705	No
cg17175421	chr19	3025354	TLE2;TLE2;TLE2;TLE2	Body;Body;Body;Body	N_Shelf	82	0.023369548	0.321512651	3.45592397	0.000649546	0.076468544	-2.8091749	No
cg17180313	chr3	53266334	TKT;TKT;TKT;TKT	Body;Body;Body;Body	OpenSea	1174	0.011279462	0.650212791	4.043025172	7.13E-05	0.023815982	-0.72346351	Yes
cg17192888	chr10	7486888			OpenSea	156	0.013200331	0.145445802	3.485117478	0.000585731	0.072915006	-2.712373421	No
cg17205327	chr5	131803357	C5orf56	Body	OpenSea	424	0.021186748	0.395393106	4.294369205	2.55E-05	0.01331648	0.256605798	Yes
cg17214107	chr4	123747542	FGF2	TSS1500	N_Shore	316	0.019428466	0.32977241	3.95932194	9.94E-05	0.028604708	-1.038440454	Yes
cg17220314	chr10	72992083	UNC5B;UNC5B	Body;Body	OpenSea	135	0.039312581	0.776534185	4.803343432	2.77E-06	0.003697682	2.394073711	Yes
cg17237086	chr22	40814966	MKL1	Body	Island	839	0.01864775	0.603292551	5.000927536	1.11E-06	0.00218371	3.277029612	Yes
cg17239974	chr11	2890629	KCNQ1DN	TSS1500	Island	211	0.016620917	0.27326079	2.119695989	0.035069634	0.476127739	-6.424043047	No
cg17261469	chr16	87420879	FBXO31	5'UTR	S_Shelf	76	0.030110268	0.878284098	4.923133446	1.59E-06	0.002688451	2.92592279	Yes
cg17295878	chr17	77924665	TBC1D16	Body	S_Shore	127	0.036023244	0.707282735	2.909683473	0.003961511	0.190261887	-4.482643203	No
cg17309880	chr19	3025265	TLE2;TLE2;TLE2;TLE2	Body;Body;Body;Body	N_Shelf	82	0.011664869	0.158697149	2.578987353	0.010512255	0.297803622	-5.365624653	No
cg17317280	chr5	41871189	OXCT1	TSS1500	S_Shore	830	0.008595588	0.924293622	3.637524919	0.000337639	0.055020366	-2.19512523	No
cg17320136	chr5	10567905	ANKRD33B	Body	S_Shelf	117	0.022478115	0.575533968	4.316069014	2.33E-05	0.012741505	0.343601051	Yes
cg17330838	chr11	57267101	SLC43A1	Body	Island	514	0.01757156	0.473019923	2.821227212	0.005188865	0.215744213	-4.728593574	No
cg17343483	chr2	97527523	SEMA4C	Body	Island	380	0.001521593	0.963187001	1.795684071	0.073816152	0.600459512	-7.050656327	No
cg17352045	chr6	32847702	PPP1R2P1	Body	Island	141	0.030339563	0.566673972	3.531500706	0.000496289	0.067051318	-2.557063068	No
cg17356718	chr2	240230587	HDAC4	Body	OpenSea	20	0.024248802	0.814688568	4.779379066	3.08E-06	0.003929248	2.288967522	Yes
cg17367596	chr11	65546988	DKFZp761E198	1stExon	N_Shore	15	0.017334633	0.58749163	3.510635217	0.00053481	0.069800251	-2.627158428	No
cg17372327	chr17	57503086			OpenSea	502	0.016015346	0.715094358	3.638214364	0.000336784	0.054925901	-2.192740266	No
cg17406023	chr19	30942040	ZNF536	Body	Island	977	0.021326085	0.888187481	2.450434498	0.014991084	0.345895877	-5.681736821	No
cg17419299	chr13	48876950	RB1	TSS1500	N_Shore	793	0.020758758	0.925244744	3.670819028	0.000298624	0.051700225	-2.079491384	No
cg17427615	chr19	3539097	C19orf28;C19orf71;C19orf28	Body;TSS200;3'UTR	OpenSea	344	0.017657868	0.678953711	4.46702839	1.23E-05	0.008658778	0.95911992	Yes
cg17461278	chr1	31196527	MATN1	TSS200	S_Shore	1003	0.006060586	0.882126329	2.042052096	0.042251482	0.507265245	-6.583336011	No
cg17485681	chr10	73565625	CDH23	Body	Island	201	0.021669076	0.559736548	3.775868125	0.00020155	0.041717523	-1.708497279	Yes
cg17486446	chr11	2986575	SNORA54;NAP1L4	TSS1500;Body	OpenSea	326	0.019346784	0.925603757	3.129314112	0.00197143	0.13492736	-3.841528148	No
cg17490189	chr16	67978198	SLC12A4;SLC12A4;SLC12A4;SLC12A4;SLC12A4;LCAT	3'UTR;3'UTR;3'UTR;3'UTR;3'UTR;TSS200	OpenSea	35	0.016335664	0.858001952	4.242441011	3.17E-05	0.015108504	0.049949641	Yes
cg17514353	chr11	73714800	UCP3;UCP3	3'UTR;Body	OpenSea	441	0.026097028	0.888860397	4.357168917	1.96E-05	0.011581967	0.509397681	Yes
cg17521120	chr19	51961666	SIGLEC8;SIGLEC8	1stExon;5'UTR	OpenSea	840	0.022289882	0.772872058	3.540005869	0.000481347	0.065889401	-2.528383611	No
cg17540765	chr17	73631586	RECQL5;LOC643008;LOC643008	Body;TSS1500;5'UTR	S_Shelf	898	0.021630244	0.622932749	3.086517115	0.002265594	0.144265802	-3.969837009	No
cg17570835	chr12	122618355	MLXIP	Body	OpenSea	445	0.006216421	0.768974894	1.694937169	0.091398276	0.637738195	-7.224940979	No
cg17582777	chr1	155050100	EFNA3	TSS1500	N_Shore	505	0.021942312	0.912308595	3.888004399	0.000131217	0.033047529	-1.302250959	Yes
cg17605063	chr1	235069164			OpenSea	682	0.00694936	0.943089295	2.724898938	0.006910799	0.246925006	-4.988346464	No
cg17628730	chr8	37638696			OpenSea	7	0.032814742	0.795834057	5.468024441	1.15E-07	0.000579105	5.477206848	Yes
cg17632937	chr22	30476326	HORMAD2	TSS200	Island	170	0.01850924	0.365979564	3.57825983	0.000419215	0.061406014	-2.398624412	No
cg17641566	chr10	73565966	CDH23	Body	S_Shore	201	0.015759321	0.714736701	2.191559328	0.029383256	0.447963066	-6.271512661	No
cg17643662	chr20	30407052	MYLK2	TSS200	N_Shelf	504	0.00438503	0.862122963	1.543884915	0.123947872	0.690155928	-7.467825161	No
cg17647904	chr12	124908601	NCOR2;NCOR2	Body;Body	N_Shelf	992	0.025801645	0.563129687	4.298841829	2.51E-05	0.013195865	0.274506009	Yes
cg17710947	chr19	45580221	ZNF296	TSS1500	S_Shore	540	0.007517055	0.929661727	2.483805623	0.013689698	0.33403959	-5.601150395	No
cg17728125	chr19	1113155	SBNO2;SBNO2	Body;Body	S_Shore	557	0.014243678	0.595656623	3.518045789	0.000520819	0.068823191	-2.602306258	No
cg17758563	chr6	16323116	ATXN1;ATXN1	Body;Body	N_Shelf	13	0.051524301	0.277136918	6.502185904	4.63E-10	1.68E-05	10.87187488	Yes
cg17792970	chr20	49125445	PTPN1;PTPN1	TSS1500;TSS1500	N_Shore	29	0.031021459	0.794944301	5.426293065	1.42E-07	0.000652704	5.274356323	Yes
cg17818613	chr2	97527586	SEMA4C	Body	Island	380	0.015144812	0.940069555	3.893231282	0.000128587	0.032678142	-1.283059357	Yes
cg17820586	chr11	12181422	MICAL2;MICAL2;MICAL2;MICAL2;MICAL2	5'UTR;5'UTR;5'UTR;5'UTR;5'UTR	OpenSea	146	0.023740333	0.547879422	4.099892166	5.68E-05	0.021029513	-0.506198633	Yes
cg17833746	chr17	40489785	STAT3;STAT3;STAT3	Body;Body;Body	OpenSea	48	0.04319121	0.597072987	5.088817749	7.33E-07	0.001755802	3.679053008	Yes
cg17834632	chr17	81039747	METRNL	Body	S_Shore	799	0.019621253	0.36699437	3.512991206	0.000530324	0.069506449	-2.619262479	No
cg17874802	chr12	6745691	LPAR5	TSS1500	OpenSea	4	0.024962204	0.423333871	5.705335254	3.44E-08	0.000278749	6.653456588	Yes
cg17879299	chr6	30860300	DDR1;DDR1;DDR1	Body;Body;Body	OpenSea	67	0.023558158	0.588465213	4.118220233	5.27E-05	0.02028278	-0.435613472	Yes
cg17883142	chr12	122826012	CLIP1;CLIP1;CLIP1	Body;Body;Body	OpenSea	420	0.020676137	0.951392263	3.263298454	0.001263298	0.108012303	-3.42934393	No
cg17888379	chr22	36837180			OpenSea	522	0.018919378	0.799668978	2.631477006	0.009058288	0.279265765	-5.232158131	No
cg17907888	chr19	30432128	URI1;URI1;URI1	TSS1500;TSS1500;Body	N_Shore	574	0.013910332	0.953846736	3.227892362	0.001422965	0.114864234	-3.539805606	No
cg17918090	chr1	17751920	RCC2;RCC2	Body;Body	OpenSea	101	0.012802536	0.938371567	3.226276132	0.001430683	0.115155788	-3.544821671	No
cg17936236	chr1	167520305	CREG1	Body	N_Shelf	1002	0.019257662	0.60105964	3.871224015	0.000140008	0.034034052	-1.363710218	Yes
cg17943663	chr17	74001963	CDK3	3'UTR	N_Shore	674	0.008492535	0.402466079	2.487930653	0.013536015	0.332182452	-5.591117162	No
cg17962638	chr6	90597340			Island	736	0.026215066	0.473643501	3.156019103	0.001806191	0.12889496	-3.76064023	No
cg17964062	chr7	100180578	LRCH4;LRCH4	Body;Body	N_Shelf	599	0.005106499	0.040146795	2.784306479	0.005796517	0.227594014	-4.829150989	No
cg17965730	chr14	101016373	BEGAIN;BEGAIN	Body;Body	S_Shelf	195	0.024928832	0.779282347	4.119136561	5.25E-05	0.020265352	-0.432077339	Yes
cg17975763	chr19	45580180	ZNF296	TSS1500	S_Shore	540	0.024838266	0.707895067	5.197092267	4.36E-07	0.001275281	4.182032283	Yes
cg17988187	chr2	74612222	LOC100189589	TSS1500	OpenSea	40	0.02800123	0.80629577	3.596078537	0.000392922	0.059534598	-2.33775513	No
cg18020072	chr6	31590640	SNORA38;BAT2	TSS1500;Body	S_Shore	234	0.018391479	0.604581992	5.413151136	1.51E-07	0.000679065	5.210725834	Yes
cg18034859	chr20	30406688	MYLK2	TSS1500	N_Shelf	504	0.006021659	0.848253407	1.867182127	0.06310839	0.573284909	-6.921032101	No
cg18041435	chr8	49648363	EFCAB1;EFCAB1;EFCAB1	TSS1500;TSS1500;TSS1500	S_Shore	507	0.014864464	0.12995968	3.83602891	0.000160292	0.036758645	-1.491853043	Yes
cg18042632	chr21	42520902	C21orf130	TSS1500	OpenSea	513	0.034264727	0.848982112	3.961004087	9.87E-05	0.028474543	-1.032167257	Yes
cg18047920	chr8	144656997	NAPRT1	3'UTR	N_Shelf	42	0.025633059	0.640642623	5.403713652	1.59E-07	0.000693987	5.165105771	Yes
cg18053481	chr8	126445748	TRIB1;TRIB1	Body;Body	S_Shore	740	0.026417227	0.869165357	3.632514361	0.00034391	0.055421486	-2.212445862	No
cg18054492	chr12	31799111	METTL20	TSS1500	OpenSea	882	0.023586021	0.621729189	2.356919258	0.019240137	0.381740791	-5.902033288	No
cg18062064	chr20	35504553	C20orf118	TSS200	OpenSea	39	0.009664545	0.354843097	2.952628018	0.003466958	0.17841651	-4.360687607	No
cg18062721	chr3	11643427	VGLL4;VGLL4	Body;Body	OpenSea	461	0.039567564	0.423983848	3.447240399	0.000669748	0.0778242	-2.837826329	No
cg18162412	chr16	84118682	MBTPS1	Body	OpenSea	295	0.024862028	0.536683416	3.232781729	0.001399854	0.113873892	-3.524617158	No
cg18173263	chr17	17465242	PEMT;PEMT;PEMT	Body;Body;Body	Island	642	0.016096618	0.694331684	2.269958323	0.024107307	0.416587706	-6.09954493	No
cg18188717	chr5	154230223	C5orf4	TSS200	OpenSea	886	0.016793085	0.18080251	3.263269175	0.001263423	0.108012303	-3.429435732	No
cg18217136	chr20	36157651	BLCAP;BLCAP	TSS1500;TSS1500	S_Shore	36	0.026154571	0.697242646	6.854764237	6.11E-11	5.38E-06	12.8616811	Yes
cg18260397	chr5	154230438	C5orf4	TSS1500	OpenSea	886	0.007182137	0.132793676	1.468339901	0.143335363	0.713915205	-7.580967984	No
cg18262201	chr10	6187854	PFKFB3	Body	Island	77	-0.039593237	0.257506625	-4.082580023	6.09E-05	0.021937064	-0.572620297	Yes
cg18286894	chr7	157647204	LOC100506585;PTPRN2;PTPRN2;PTPRN2;PTPRN2;PTPRN2	TSS200;Body;Body;Body;Body;Body	N_Shore	919	0.01283524	0.242071886	2.880699778	0.004330864	0.198578039	-4.564011729	No
cg18288532	chr6	90597356			Island	736	0.020470351	0.303231736	2.576220821	0.010594386	0.298973224	-5.372588672	No
cg18297203	chr16	55542784	LPCAT2	TSS200	N_Shore	311	0.014660886	0.76560391	2.787611719	0.005739597	0.226690691	-4.82019937	No
cg18305324	chr6	31590580	SNORA38;BAT2	TSS1500;Body	S_Shore	234	0.010377679	0.707285209	2.92657129	0.003759806	0.185310495	-4.434882816	No
cg18308338	chr22	38627344	TMEM184B;TMEM184B;TMEM184B;TMEM184B;TMEM184B;TMEM184B	ExonBnd;ExonBnd;ExonBnd;Body;Body;Body	OpenSea	587	0.007536905	0.901680535	2.925512959	0.003772166	0.185698856	-4.437883435	No
cg18317135	chr19	4677230	DPP9	Body	S_Shore	306	0.022510784	0.686135595	4.109488332	5.46E-05	0.020576313	-0.469275874	Yes
cg18325054	chr19	3521333	FZR1	5'UTR	OpenSea	641	0.021913478	0.379757674	2.638943783	0.008866841	0.276304261	-5.212966031	No
cg18338293	chr11	66277283	BBS1	TSS1500	OpenSea	371	0.039241088	0.870176176	5.07285833	7.90E-07	0.00182569	3.605633016	Yes
cg18355997	chr20	35504335	TLDC2;TLDC2	TSS200;TSS200	OpenSea	39	0.026432829	0.80862144	4.072163648	6.35E-05	0.022361149	-0.612467234	Yes
cg18376568	chr14	76164217	TTLL5	Body	OpenSea	134	0.041154116	0.758575036	5.189601672	4.52E-07	0.001311209	4.14696337	Yes
cg18409562	chr8	144657636	NAPRT;NAPRT	Body;Body	N_Shelf	42	0.01309334	0.615032591	4.513825128	1.00E-05	0.007637086	1.153562363	Yes
cg18439445	chr1	110165236	AMPD2;AMPD2;AMPD2;AMPD2;AMPD2	Body;Body;Body;Body;TSS1500	S_Shelf	30	0.015831622	0.807785627	3.526492635	0.00050529	0.067668075	-2.573921259	No
cg18450163	chr3	187684809			OpenSea	651	0.011597853	0.571857549	2.086679	0.037984287	0.489254727	-6.49248043	No
cg18520119	chr11	66277055	BBS1;DPP3;DPP3;DPP3	TSS1500;3'UTR;3'UTR;3'UTR	OpenSea	371	0.015106712	0.375973512	2.973759347	0.003244971	0.172299623	-4.300068578	No
cg18526643	chr22	44389365	SAMM50	Body	N_Shelf	543	0.009982072	0.085949982	2.734425981	0.006719975	0.243954703	-4.9630336	No
cg18538810	chr12	122501460			OpenSea	44	0.018275527	0.56705448	4.075197341	6.27E-05	0.022258745	-0.600871237	Yes
cg18550847	chr14	100610570	EVL	3'UTR	Island	351	0.028652029	0.852044286	3.078992974	0.002321315	0.145849799	-3.992226526	No
cg18553399	chr16	1458719	UNKL;UNKL	Body;Body	S_Shore	692	0.02089789	0.362555539	3.680282877	0.000288335	0.050669146	-2.046450784	No
cg18555411	chr12	122618241	MLXIP	Body	OpenSea	445	0.010305453	0.768012886	3.09035615	0.002237641	0.143327159	-3.958393796	No
cg18568930	chr19	51815658	IGLON5	Body	S_Shore	379	0.042909759	0.790453966	4.524786283	9.56E-06	0.007471187	1.199353153	Yes
cg18581998	chr9	136335884	CACFD1;CACFD1;CACFD1;CACFD1	3'UTR;3'UTR;3'UTR;3'UTR	OpenSea	105	0.058010113	0.734209334	5.247349272	3.42E-07	0.001100528	4.41836061	Yes
cg18600211	chr14	21456717	METT11D1;METT11D1	TSS1500;TSS1500	N_Shore	1057	0.00780203	0.940607913	2.93237404	0.003692698	0.183945515	-4.418412713	No
cg18612044	chr7	923365	C7orf20	Body	OpenSea	23	0.004749729	0.954811956	2.680927264	0.007856558	0.261576802	-5.104100555	No
cg18617808	chr7	5717675	RNF216;RNF216	Body;Body	OpenSea	782	0.014053709	0.383471285	3.74008154	0.00023066	0.045027701	-1.835927362	Yes
cg18648169	chr12	125028295			Island	536	0.012830831	0.656887693	2.765205681	0.006135599	0.233584382	-4.880686944	No
cg18653982	chr5	176920259	PDLIM7;PDLIM7;PDLIM7	Body;Body;Body	S_Shore	1023	0.004985909	0.845278036	1.910095732	0.057325704	0.557318557	-6.840871215	No
cg18734309	chr17	2612512	CLUH	5'UTR	N_Shore	56	0.015445335	0.760508351	3.710619706	0.000257559	0.047915875	-1.940026404	Yes
cg18745690	chr7	99754227	C7orf43;C7orf43;MIR4658	Body;Body;Body	N_Shore	12	0.016755695	0.579559718	4.941229576	1.47E-06	0.002570137	3.007196466	Yes
cg18762806	chr8	48676000			N_Shore	503	0.026036947	0.572706175	2.733618922	0.006735953	0.244281953	-4.965181131	No
cg18792281	chr3	185870372	DGKG;DGKG;DGKG	Body;Body;Body	OpenSea	223	0.024217365	0.474358899	4.603682944	6.77E-06	0.006015117	1.531696805	Yes
cg18915196	chr4	6782016			N_Shore	32	0.034488917	0.730863598	4.705654652	4.30E-06	0.004719311	1.968341014	Yes
cg18931815	chr1	36565772	COL8A2	1stExon	OpenSea	174	0.039103894	0.630823463	3.267848411	0.001244032	0.107338698	-3.415068846	No
cg18933133	chr8	38705090	TACC1;TACC1;TACC1	Body;Body;Body	OpenSea	279	0.024596041	0.839524226	4.056845527	6.75E-05	0.023166954	-0.670904552	Yes
cg18951718	chr12	6745343	LPAR5	TSS200	OpenSea	4	0.031059949	0.568524062	4.343068974	2.08E-05	0.011992621	0.452367606	Yes
cg18956079	chr1	1690982	NADK;NADK;NADK;NADK	TSS1500;Body;Body;Body	N_Shore	62	0.024402159	0.696402982	4.724905292	3.94E-06	0.004519648	2.051663932	Yes
cg18972676	chr22	40784025	SGSM3;SGSM3	5'UTR;5'UTR	OpenSea	813	0.024136966	0.785597409	3.912272041	0.000119424	0.031309284	-1.212955429	Yes
cg18982073	chr17	42275458	ATXN7L3;ATXN7L3;ATXN7L3;ATXN7L3	1stExon;1stExon;5'UTR;5'UTR	N_Shore	22	0.024064029	0.576511768	5.510358679	9.30E-08	0.000511178	5.684219336	Yes
cg18985251	chr19	35936995			OpenSea	11	0.03954856	0.603562985	5.814294608	1.95E-08	0.000211787	7.206235446	Yes
cg18989491	chr10	6185502	PFKFB3	TSS1500	N_Shore	107	-0.031704948	0.800768598	-4.362064878	1.92E-05	0.011447188	0.52923722	Yes
cg19001789	chr13	111464554			N_Shore	110	0.023378366	0.333123879	2.528785751	0.012094791	0.315660392	-5.490893449	No
cg19004465	chr17	77925136	TBC1D16	Body	S_Shore	127	0.007084363	0.951867685	2.791634268	0.00567101	0.225403928	-4.80929164	No
cg19011149	chr1	155160273	MUC1;MUC1;MUC1;MUC1;MUC1;MUC1;MUC1;MUC1;MUC1;MUC1;MUC1;MUC1;MUC1;MUC1;MUC1;MUC1;MUC1;MUC1;MUC1;MUC1	Body;Body;Body;Body;Body;Body;Body;Body;Body;Body;Body;Body;Body;Body;Body;Body;Body;Body;Body;Body	N_Shelf	500	0.021479664	0.675770251	4.968347048	1.29E-06	0.002396193	3.129440745	Yes
cg19018985	chr22	40353266	GRAP2;GRAP2;GRAP2;GRAP2;GRAP2	5'UTR;5'UTR;Body;Body;Body	OpenSea	470	0.027714023	0.16944415	4.104635091	5.57E-05	0.020851576	-0.487958843	Yes
cg19039872	chr22	40353362	GRAP2;GRAP2;GRAP2;GRAP2;GRAP2	5'UTR;5'UTR;Body;Body;Body	OpenSea	470	0.028656178	0.636003349	3.632436956	0.000344008	0.055421486	-2.212713271	No
cg19069884	chr15	101728309	CHSY1	Body	OpenSea	6	0.020068371	0.374801696	4.807583614	2.71E-06	0.003654701	2.412715932	Yes
cg19098932	chr1	2345152	PEX10;PEX10	TSS1500;TSS1500	N_Shore	1026	0.044036486	0.627584098	3.996182402	8.59E-05	0.026287731	-0.90044325	Yes
cg19127745	chr20	31443469			OpenSea	106	0.016083077	0.80042279	2.411507227	0.016646777	0.361335962	-5.774430532	No
cg19128463	chr9	139715736	RABL6;RABL6;RABL6	Body;Body;Body	Island	253	0.010420833	0.452543478	2.768661839	0.006072942	0.23252688	-4.871386506	No
cg19138538	chr11	60623415	GPR44;GPR44	5'UTR;1stExon	S_Shelf	980	0.00779665	0.137868624	2.343862321	0.019910779	0.386979556	-5.932141628	No
cg19140064	chr5	78282793	ARSB;ARSB	TSS1500;TSS1500	S_Shore	1049	0.027060824	0.82161516	3.517304605	0.000522203	0.068952793	-2.604794027	No
cg19165274	chr10	4868328	AKR1E2	TSS200	Island	589	0.034623989	0.238177761	2.837280423	0.004943203	0.210696504	-4.684484596	No
cg19178585	chr12	109971145	UBE3B;UBE3B	Body;Body	OpenSea	594	0.01916749	0.894463406	4.377894029	1.80E-05	0.01101176	0.593510296	Yes
cg19188597	chr22	46469942			S_Shore	90	0.020931455	0.878943846	4.190878578	3.92E-05	0.017295249	-0.153112131	Yes
cg19211915	chr11	32452513	WT1;WT1;WT1;WT1	Body;Body;Body;Body	Island	157	0.018566982	0.265702806	3.377003186	0.00085613	0.08843593	-3.067172573	No
cg19240795	chr9	136335852	CACFD1;CACFD1;CACFD1;CACFD1	3'UTR;3'UTR;3'UTR;3'UTR	OpenSea	105	0.018457916	0.623527949	4.116815759	5.30E-05	0.020334189	-0.441032048	Yes
cg19240857	chr6	31683109	LY6G6E;LY6G6E;LY6G6D	TSS1500;TSS1500;TSS200	OpenSea	566	0.011840167	0.939088157	4.305176406	2.44E-05	0.01300613	0.299885352	Yes
cg19307673	chr12	122287619	HPD;HPD	Body;Body	OpenSea	552	0.02896923	0.719930529	5.046142221	8.97E-07	0.001950258	3.483143254	Yes
cg19327252	chr3	50267735	GNAI2;GNAI2;GNAI2	TSS1500;5'UTR;Body	S_Shelf	143	0.010647877	0.500314162	3.113652479	0.002074724	0.13779452	-3.888671916	No
cg19355069	chr12	125028302			Island	536	0.012852979	0.544417142	3.648800865	0.000323917	0.053938386	-2.156068151	No
cg19359099	chr2	75060770	HK2;HK2	5'UTR;1stExon	N_Shore	91	0.015767449	0.784098263	3.345476491	0.000954644	0.093594708	-3.168722797	No
cg19392551	chr10	4868333	AKR1E2	TSS200	Island	589	0.025927677	0.303411177	2.521097251	0.012355076	0.318708989	-5.509872721	No
cg19419519	chr19	39303698	LGALS4;LGALS4	5'UTR;1stExon	OpenSea	976	0.009610218	0.920064912	2.834747538	0.004981246	0.211389208	-4.691459679	No
cg19420720	chr17	79816504	P4HB	Body	N_Shore	3	0.021975913	0.620277638	4.816415129	2.61E-06	0.003576852	2.451587663	Yes
cg19440264	chr17	7350413	CHRNB1	Body	S_Shore	377	0.019320848	0.540893083	2.525129533	0.012217952	0.317200873	-5.499925753	No
cg19448292	chr20	35504064	C20orf118	TSS1500	OpenSea	39	0.028637434	0.840160958	3.56090431	0.000446407	0.063360874	-2.457650454	No
cg19449565	chr2	240230892	HDAC4	Body	OpenSea	20	0.019903097	0.866356776	2.853486882	0.004705977	0.206227517	-4.63971737	No
cg19458020	chr17	38473119	RARA;RARA;RARA	TSS1500;5'UTR;TSS1500	Island	177	0.011773497	0.876485288	3.249220769	0.001324678	0.11069753	-3.473396221	No
cg19473653	chr13	48876866	RB1	TSS1500	N_Shore	793	0.005680488	0.955648217	2.721588425	0.006978245	0.248127163	-4.9971229	No
cg19537511	chr17	8213813	ARHGEF15	5'UTR	OpenSea	704	0.025025499	0.691500134	3.089074523	0.002246937	0.143639247	-3.962215468	No
cg19546700	chr19	939596	ARID3A	Body	Island	643	0.007683782	0.964125666	3.290062073	0.001153831	0.103555137	-3.345114601	No
cg19560014	chr12	31799118	C12orf72	TSS1500	OpenSea	882	0.034849948	0.553556309	3.923910369	0.000114132	0.030535365	-1.169957636	Yes
cg19582046	chr21	46506629	ADARB1;ADARB1;ADARB1;ADARB1;ADARB1;ADARB1;ADARB1;ADARB1	5'UTR;5'UTR;5'UTR;5'UTR;Body;Body;Body;Body	OpenSea	638	0.02622333	0.736045901	3.956863844	0.00010033	0.02870614	-1.047603182	Yes
cg19612770	chr19	4475216	HDGF2;HDGF2	Body;Body	S_Shelf	673	0.006062926	0.896435191	1.990827197	0.047646181	0.52679416	-6.685285708	No
cg19613587	chr16	67956123	PSKH1	Body	OpenSea	303	0.023115235	0.669377509	4.600244993	6.87E-06	0.006043086	1.517114549	Yes
cg19618279	chr17	40715228	COASY;COASY;COASY;COASY;COASY	1stExon;Body;Body;Body;5'UTR	Island	324	0.018573783	0.868672898	3.385880208	0.000830153	0.086919763	-3.038422784	No
cg19627006	chr2	85637673	CAPG;CAPG	5'UTR;1stExon	N_Shelf	981	0.006246656	0.25061325	0.71194756	0.477196148	0.894440185	-8.404158256	No
cg19628603	chr6	32847596	PPP1R2P1	Body	Island	141	0.038817339	0.624258639	3.941871552	0.0001064	0.029485339	-1.10338003	Yes
cg19643276	chr17	79817123	P4HB	Body	N_Shore	3	0.017783913	0.560788032	4.556932473	8.31E-06	0.006858972	1.334183745	Yes
cg19658247	chr11	118013514	SCN4B;SCN4B;SCN4B;SCN4B	Body;Body;Body;Body	N_Shelf	1031	0.031545881	0.321093873	2.905606126	0.00401167	0.191276529	-4.494135771	No
cg19666256	chr6	30614422	C6orf136;C6orf136;C6orf136	TSS1500;TSS1500;TSS1500	N_Shore	116	0.015821522	0.867433167	3.300694259	0.001112845	0.101589998	-3.311479133	No
cg19673640	chr22	26860199	HPS4;HPS4;HPS4;HPS4	Body;Body;Body;Body	OpenSea	17	0.01336056	0.843600325	2.590001034	0.010190911	0.294229142	-5.337830536	No
cg19680554	chr7	99754907	C7orf43;MIR4658;C7orf43	Body;TSS1500;5'UTR	N_Shore	12	0.029689734	0.548559814	4.32148736	2.28E-05	0.012603014	0.365381848	Yes
cg19693031	chr1	145441552	TXNIP	3'UTR	OpenSea	2	-0.112959003	0.67937514	-8.844886958	2.13E-16	1.50E-10	25.2827806	Yes
cg19696053	chr19	35937940			OpenSea	11	0.031360887	0.503321209	5.682179272	3.88E-08	0.000303814	6.53700093	Yes
cg19697351	chr7	1545526			S_Shore	285	0.014760162	0.266004579	3.579934645	0.000416675	0.061247683	-2.392914743	No
cg19731122	chr17	1396395	MYO1C;MYO1C	TSS1500;TSS1500	S_Shore	422	0.015221905	0.488231419	3.132817289	0.001948985	0.134403304	-3.830953269	No
cg19731401	chr7	2775893	GNA12	Body	S_Shore	1060	0.02109859	0.839200386	3.284011047	0.001177779	0.104575351	-3.364213102	No
cg19755576	chr7	923089	GET4	Body	OpenSea	23	0.038223456	0.684489489	5.255814905	3.28E-07	0.001075312	4.458346801	Yes
cg19770906	chr11	73721165	UCP3;UCP3	TSS1500;TSS1500	OpenSea	617	0.012930146	0.765730363	3.354062653	0.000926816	0.092250758	-3.141151842	No
cg19796584	chr17	80246233			N_Shelf	33	0.031773894	0.402144083	5.286535439	2.82E-07	0.000980407	4.6038788	Yes
cg19835618	chr16	67424855	TPPP3;TPPP3	Body;Body	N_Shelf	151	0.025479463	0.780173425	4.505430823	1.04E-05	0.007827871	1.118557949	Yes
cg19841423	chr20	62366755	ZGPAT;ZGPAT;ZGPAT;LIME1	Body;Body;Body;TSS1500	S_Shore	150	0.037693836	0.686092319	4.758884745	3.38E-06	0.004160877	2.199424642	Yes
cg19843891	chr8	48675647			N_Shore	503	0.034434097	0.189487173	3.078037345	0.002328481	0.146065677	-3.995066572	No
cg19870717	chr19	1472936	APC2	3'UTR	Island	941	0.021417315	0.415175573	3.398331386	0.000794955	0.08486772	-2.997982032	No
cg19880751	chr10	72362618	PRF1;PRF1	TSS200;TSS200	S_Shelf	1094	-0.013057829	0.307633156	-3.09811562	0.00218211	0.141571792	-3.935224676	No
cg19928955	chr13	34184932			OpenSea	640	-0.009008958	0.86136313	-2.215509203	0.027674449	0.438087191	-6.219593734	No
cg19959921	chr1	114521960	OLFML3;OLFML3;OLFML3	TSS200;TSS200;TSS200	OpenSea	597	0.017644598	0.725412929	2.799234724	0.005543444	0.223069258	-4.788641689	No
cg19967622	chr16	75628183			OpenSea	248	0.019641878	0.367709503	4.181983933	4.07E-05	0.017661808	-0.187924401	Yes
cg19971833	chr16	3005587			OpenSea	137	0.016005014	0.315890689	3.146011271	0.001866554	0.131162733	-3.791027479	No
cg19993680	chr10	5576748			OpenSea	923	0.027748823	0.789832046	3.605124892	0.000380174	0.058576986	-2.306748723	No
cg20003499	chr7	97755792	LMTK2	Body	OpenSea	485	0.021833575	0.682784361	2.853360128	0.004707792	0.206263403	-4.640068427	No
cg20016673	chr1	108023366	NTNG1;NTNG1;NTNG1	Body;Body;Body	Island	936	0.029839346	0.313990606	2.237232114	0.026199802	0.429687355	-6.172034279	No
cg20025086	chr12	109569130			OpenSea	81	0.02690523	0.50771353	3.944712643	0.000105224	0.029343923	-1.092824382	Yes
cg20073681	chr16	4674013	MGRN1;MGRN1;MGRN1;MGRN1;MGRN1	TSS1500;TSS1500;TSS1500;TSS1500;TSS1500	N_Shore	64	0.019676689	0.852275155	4.606296956	6.69E-06	0.006005574	1.542790374	Yes
cg20097219	chr17	77925317	TBC1D16	Body	S_Shore	127	0.012366598	0.90163725	3.171030116	0.001719029	0.125952941	-3.714895263	No
cg20124394	chr6	71376554	SMAP1;SMAP1;SMAP1	TSS1500;TSS1500;TSS1500	N_Shore	92	0.03132667	0.599554731	5.456476443	1.22E-07	0.000593655	5.420952698	Yes
cg20130085	chr21	43733981	TFF3	Body	OpenSea	215	0.013825314	0.849564558	4.800223169	2.80E-06	0.003729343	2.380363928	Yes
cg20133890	chr6	31680144	LY6G6E;LY6G6E	Body;Body	OpenSea	518	0.018251656	0.636539218	3.160957105	0.001777077	0.127800635	-3.745614049	No
cg20136951	chr1	2345400	PEX10;PEX10	TSS1500;TSS1500	N_Shore	1026	0.009883016	0.61871952	2.699377693	0.007446353	0.255664396	-5.055745992	No
cg20182202	chr22	24550935	CABIN1;CABIN1;CABIN1	Body;Body;Body	N_Shore	752	0.026909325	0.740218227	3.445095997	0.000674827	0.078062465	-2.844891741	No
cg20223784	chr3	30655065	TGFBR2;TGFBR2	Body;Body	OpenSea	1040	-0.023867875	0.246495572	-3.267878398	0.001243906	0.107338698	-3.414974704	No
cg20250981	chr11	2890644	KCNQ1DN	TSS1500	Island	211	0.015283189	0.227889822	2.231550868	0.026578716	0.431639506	-6.184515593	No
cg20253872	chr1	110166571	AMPD2;AMPD2;AMPD2	Body;Body;TSS1500	S_Shelf	30	0.008213414	0.300752192	1.993414599	0.047360349	0.52595915	-6.680196201	No
cg20259191	chr17	55059920	SCPEP1	Body	OpenSea	320	0.03097907	0.869176351	4.404338619	1.61E-05	0.01024114	0.701328026	Yes
cg20259557	chr8	145643626	SLC39A4	TSS1500	S_Shore	462	0.021164908	0.830511918	3.246469221	0.001336994	0.111199267	-3.481986091	No
cg20267283	chr1	6645171	ZBTB48;ZBTB48;ZBTB48	Body;Body;Body	OpenSea	401	0.029057364	0.844434277	3.113418174	0.002076306	0.137841886	-3.889375553	No
cg20272155	chr11	1769462	HCCA2;LOC402778	Body;TSS200	Island	723	0.029516616	0.562454683	3.048241067	0.002562433	0.153525755	-4.083209877	No
cg20282550	chr10	4868331	AKR1E2	TSS200	Island	589	0.034853652	0.185908157	3.014219842	0.0028559	0.162076861	-4.182881551	No
cg20288341	chr6	31683131	LY6G6E;LY6G6E;LY6G6D	TSS1500;TSS1500;TSS200	OpenSea	566	0.007407725	0.964530558	2.795248602	0.005610018	0.224295376	-4.79947828	No
cg20298668	chr2	240230663	HDAC4	Body	OpenSea	20	0.022128487	0.915409542	5.085288596	7.45E-07	0.001767458	3.662801468	Yes
cg20316427	chr8	142288216			OpenSea	228	0.023001284	0.676305097	3.434057225	0.000701546	0.079801086	-2.881199514	No
cg20318391	chr8	19936702			OpenSea	372	0.02756223	0.741917179	3.23293523	0.001399134	0.113854757	-3.524139977	No
cg20335906	chr6	30859977	DDR1;DDR1;DDR1	Body;Body;Body	OpenSea	67	0.002764924	0.969153544	2.097801394	0.036980083	0.484615473	-6.469541631	No
cg20364025	chr16	88905749	GALNS	Body	Island	323	0.037127659	0.804150243	4.865883645	2.08E-06	0.003107844	2.670404512	Yes
cg20393839	chr20	48806052	CEBPB;CEBPB;CEBPB;CEBPB-AS1	TSS1500;TSS1500;TSS1500;Body	N_Shore	299	0.025471114	0.716319037	4.431567527	1.43E-05	0.009449861	0.812919207	Yes
cg20408402	chr10	72362452	PRF1;PRF1;PRF1;PRF1	1stExon;5'UTR;5'UTR;1stExon	S_Shore	1094	-0.010734159	0.34524051	-2.261719109	0.024619897	0.420143523	-6.117889971	No
cg20422157	chr7	99754980	C7orf43;MIR4658;C7orf43;C7orf43;C7orf43	Body;TSS1500;5'UTR;ExonBnd;ExonBnd	N_Shore	12	0.015533116	0.468233025	3.695317161	0.000272674	0.049364227	-1.993806453	Yes
cg20435896	chr4	40632723	RBM47	TSS1500	S_Shore	432	0.009037172	0.325808924	2.101145078	0.036682676	0.483447964	-6.462622652	No
cg20468003	chr21	45843534	TRPM2;TRPM2;TRPM2;TRPM2;TRPM2-AS	ExonBnd;ExonBnd;Body;Body;Body	N_Shore	519	0.015588216	0.539145423	3.596947168	0.00039168	0.059410397	-2.334780925	No
cg20484181	chr12	32733371	FGD4;FGD4;FGD4;FGD4;FGD4	5'UTR;5'UTR;Body;Body;Body	OpenSea	786	0.018144876	0.923430295	3.409620949	0.00076425	0.083190305	-2.961197749	No
cg20494841	chr22	50984597			N_Shore	301	0.020115309	0.703980104	3.261968719	0.001268981	0.108329748	-3.433512421	No
cg20513976	chr20	62367893	LIME1	TSS200	N_Shore	150	0.011972494	0.539810246	1.601735101	0.110543672	0.670512575	-7.377424023	No
cg20537488	chr10	106013945	GSTO1;GSTO1;GSTO1	TSS1500;TSS1500;TSS200	N_Shore	621	0.014307318	0.31838139	3.646324586	0.000326885	0.054181565	-2.164654627	No
cg20574493	chr12	113770868	SLC8B1	5'UTR	N_Shore	346	0.022687126	0.539795155	3.773554483	0.000203322	0.041956932	-1.716768328	Yes
cg20579173	chr12	122502077			OpenSea	44	0.035936413	0.622038444	4.015755079	7.95E-05	0.025197529	-0.826713337	Yes
cg20594912	chr19	3025746	TLE2;TLE2;TLE2;TLE2	Body;Body;Body;Body	N_Shelf	82	0.022444259	0.835177775	3.423975599	0.000726809	0.081312706	-2.914266944	No
cg20595453	chr6	33219392	VPS52	Body	S_Shore	296	0.014881808	0.659097785	2.929552889	0.003725186	0.184479423	-4.426423854	No
cg20618842	chr1	114521572	OLFML3	TSS1500	OpenSea	597	0.007373545	0.103457077	2.013108503	0.045231946	0.518349096	-6.641248184	No
cg20623506	chr17	79813410	P4HB	Body	OpenSea	58	0.011269172	0.927877917	3.940835126	0.000106833	0.029535749	-1.107229053	Yes
cg20643687	chr15	80189821	MTHFS;MTHFS;MTHFS;ST20-MTHFS	TSS1500;TSS1500;TSS200;Body	S_Shore	764	-0.034868894	0.157885494	-4.486883576	1.13E-05	0.008193661	1.041410304	Yes
cg20647285	chr12	122287782	HPD;HPD	Body;Body	OpenSea	552	0.007352878	0.34807783	1.547849903	0.122990179	0.689019056	-7.461733151	No
cg20703671	chr17	1396001	MYO1C;MYO1C	TSS200;TSS1500	S_Shore	422	0.006448114	0.408602368	1.339497263	0.18168949	0.750345409	-7.76106218	No
cg20727124	chr21	42520659	C21orf130	TSS1500	OpenSea	513	0.02993099	0.786283742	2.850965749	0.004742187	0.206863846	-4.646697156	No
cg20728857	chr4	1359138	UVSSA	Body	OpenSea	21	0.018789052	0.775339266	4.492599999	1.10E-05	0.008077333	1.065159276	Yes
cg20749792	chr13	34185166			OpenSea	640	-0.016350728	0.732502834	-2.710087897	0.0072172	0.252110509	-5.027533809	No
cg20755748	chr12	31799116	C12orf72	TSS1500	OpenSea	882	0.018480021	0.5005326	2.987338601	0.00310928	0.16866793	-4.260902288	No
cg20761853	chr17	76850198	TIMP2	3'UTR	N_Shore	588	0.029453174	0.799717836	3.397380027	0.000797594	0.085074819	-3.001076749	No
cg20764098	chr12	122825966	CLIP1;CLIP1;CLIP1	Body;Body;Body	OpenSea	420	0.005961656	0.977993099	2.679573503	0.007887443	0.261964162	-5.107636181	No
cg20779276	chr20	30406052	MYLK2	TSS1500	OpenSea	504	0.02776539	0.392230403	4.155313336	4.54E-05	0.018767372	-0.291926182	Yes
cg20806180	chr22	39852862	MGAT3	TSS1500	Island	598	0.010634537	0.939734204	2.647869863	0.008642755	0.273330677	-5.189955752	No
cg20812378	chr17	77925296	TBC1D16;TBC1D16;TBC1D16;TBC1D16	TSS1500;TSS1500;TSS1500;Body	S_Shore	127	0.013152922	0.780013042	2.513453799	0.012618774	0.321822277	-5.528686491	No
cg20823695	chr1	2345410	PEX10;PEX10	TSS1500;TSS1500	N_Shore	1026	0.014770533	0.562628237	2.793916855	0.005632422	0.224841573	-4.803095521	No
cg20824844	chr5	14326397	TRIO	Body	OpenSea	653	0.029728441	0.437141791	3.549633488	0.000464943	0.064701769	-2.495844343	No
cg20836212	chr7	65419185	VKORC1L1	Body	OpenSea	537	0.029295231	0.729291874	3.488657755	0.000578405	0.072502137	-2.700584383	No
cg20844262	chr20	62367372	ZGPAT;ZGPAT;LIME1;ZGPAT	3'UTR;3'UTR;TSS1500;3'UTR	N_Shore	150	0.005773677	0.913709681	1.938918508	0.053696166	0.547067602	-6.786039996	No
cg20849824	chr1	110166093	AMPD2;AMPD2;AMPD2;AMPD2;AMPD2	Body;Body;Body;Body;TSS1500	S_Shelf	30	0.006905102	0.932225236	2.932955774	0.003686031	0.183808302	-4.416759889	No
cg20852226	chr11	76859010	MYO7A;MYO7A;MYO7A	Body;Body;Body	Island	563	0.024397984	0.111460314	3.12206494	0.002018635	0.136077152	-3.863376283	No
cg20861649	chr16	67978132	SLC12A4;SLC12A4;SLC12A4;SLC12A4;SLC12A4;LCAT	3'UTR;3'UTR;3'UTR;3'UTR;3'UTR;TSS200	OpenSea	35	0.01256026	0.928327483	3.251300763	0.001315438	0.11039666	-3.466898411	No
cg20861822	chr20	30406707	MYLK2	TSS1500	N_Shelf	504	0.010849415	0.512206293	2.658430403	0.008384225	0.269464471	-5.162637474	No
cg20874785	chr2	74612674	LOC100189589	TSS200	OpenSea	40	0.016697641	0.416917901	2.278141903	0.02360742	0.413301194	-6.081260538	No
cg20875821	chr18	61557735	SERPINB2;SERPINB2	5'UTR;5'UTR	OpenSea	95	0.025068447	0.415486119	3.718657737	0.000249941	0.047071476	-1.911697866	Yes
cg20882793	chr19	2256575	JSRP1	TSS200	S_Shelf	109	0.023356728	0.711416016	3.767094638	0.000208347	0.042545369	-1.739837854	Yes
cg20892245	chr6	15244618			N_Shore	1091	0.032562375	0.816992551	4.992555113	1.15E-06	0.002196922	3.239028112	Yes
cg20927462	chr16	50243475	PAPD5;PAPD5	Body;Body	OpenSea	14	0.023964858	0.597623109	5.202553679	4.25E-07	0.001262938	4.207626483	Yes
cg20929545	chr11	118958046	HMBS;HMBS	TSS1500;Body	S_Shelf	547	0.015784558	0.616909842	2.877184098	0.004377741	0.19957522	-4.573829973	No
cg20933297	chr11	128694388			Island	906	0.035262599	0.394030677	2.639514913	0.008852348	0.276166679	-5.211495927	No
cg20937418	chr18	11145	LOC102723376	TSS1500	N_Shore	631	0.031459262	0.494307929	3.71780404	0.00025074	0.047148136	-1.91470915	Yes
cg20958086	chr1	160759689			OpenSea	172	0.026569195	0.560182724	4.577591505	7.59E-06	0.006450735	1.42125652	Yes
cg20967028	chr12	14996272	ART4;ART4	5'UTR;1stExon	OpenSea	65	0.011932189	0.953144809	4.114892021	5.34E-05	0.020344557	-0.448451386	Yes
cg20989280	chr1	160343735			S_Shelf	27	0.038277749	0.607664543	6.054715157	5.45E-09	8.62E-05	8.453481709	Yes
cg21005975	chr12	122618284	MLXIP	Body	OpenSea	445	0.024358034	0.838637645	5.056061084	8.56E-07	0.001920198	3.528559105	Yes
cg21008399	chr12	56120816	CD63;CD63	Body;Body	N_Shore	193	0.021433056	0.732892212	4.186265999	4.00E-05	0.017494169	-0.171173018	Yes
cg21053989	chr12	122287774	HPD;HPD	Body;Body	OpenSea	552	0.005111161	0.404382081	1.065512079	0.287726498	0.82050272	-8.089792093	No
cg21059060	chr10	106013826	GSTO1;GSTO1;GSTO1	TSS1500;TSS1500;TSS200	N_Shore	621	0.014419593	0.698887086	1.84197239	0.066726194	0.58336904	-6.967298131	No
cg21104363	chr7	65419248	VKORC1L1	Body	OpenSea	537	0.025224742	0.708435859	3.032601871	0.002693709	0.157309543	-4.129156452	No
cg21151061	chr12	50498016	GPD1	Body	OpenSea	1048	0.017484218	0.739325737	3.812111155	0.000175633	0.03866602	-1.578345818	Yes
cg21164455	chr18	10870	LOC102723376	TSS1500	N_Shore	631	-0.012083715	0.880205838	-1.846160479	0.06611353	0.581738511	-6.959654287	No
cg21181774	chr1	114522056	OLFML3;OLFML3;OLFML3;OLFML3;OLFML3;OLFML3	5'UTR;1stExon;1stExon;1stExon;5'UTR;5'UTR	OpenSea	597	0.016519283	0.379672472	3.399923566	0.000790556	0.084616009	-2.992801005	No
cg21201401	chr20	62367884	LIME1	TSS200	N_Shore	150	0.015984699	0.455837742	1.746178076	0.082073238	0.619222505	-7.137523339	No
cg21207090	chr10	119184482			OpenSea	1120	0.020770961	0.738435431	2.662144932	0.008294959	0.268200374	-5.153004279	No
cg21207418	chr19	11688711	ACP5;ACP5;ACP5;ACP5	5'UTR;5'UTR;TSS200;5'UTR	N_Shore	87	0.024435204	0.80061762	3.626550036	0.000351518	0.056098964	-2.233035654	No
cg21209091	chr8	42234975	DKK4	TSS1500	OpenSea	904	0.012900689	0.185639192	2.320812765	0.021144902	0.396358151	-5.984902317	No
cg21218768	chr18	11155	LOC102723376	TSS1500	N_Shore	631	0.043602227	0.811195528	3.842682063	0.000156256	0.036168297	-1.467708567	Yes
cg21220721	chr1	6341230	ACOT7;ACOT7;ACOT7;ACOT7	Body;Body;Body;Body	Island	908	0.038617866	0.894860145	3.373399137	0.000866891	0.089045132	-3.078825353	No
cg21238609	chr17	38472961	RARA	5'UTR	Island	177	0.010024212	0.770259526	2.259276233	0.024773692	0.420995047	-6.123316882	No
cg21279874	chr13	113646899	MCF2L;MCF2L	Body;Body	N_Shore	355	0.020810041	0.775484549	4.25556195	3.00E-05	0.014634963	0.101962795	Yes
cg21291449	chr6	30614400	C6orf136;C6orf136;C6orf136	TSS1500;TSS1500;TSS1500	N_Shore	116	0.018144249	0.709332225	3.528634371	0.000501422	0.067460269	-2.566714373	No
cg21295012	chr11	64661321			N_Shore	433	0.005087108	0.933006248	2.336462919	0.020299879	0.390405718	-5.949133217	No
cg21320221	chr17	79792997	DYSFIP1	TSS200	S_Shore	657	0.008945866	0.789013525	1.916373319	0.056518172	0.555276474	-6.82899681	No
cg21351640	chr4	1359728	UVSSA	Body	OpenSea	21	0.021149327	0.808675264	4.892835655	1.83E-06	0.002876818	2.790393102	Yes
cg21391714	chr1	160343604			S_Shelf	27	0.028155567	0.556634008	5.021902171	1.01E-06	0.002060879	3.372457287	Yes
cg21408251	chr11	67372865	NDUFV1;NDUFV1;C11orf72	TSS1500;TSS1500;Body	N_Shore	349	0.014011624	0.808757075	3.68058593	0.000288011	0.050669146	-2.0453915	No
cg21440365	chr8	130995997			Island	1177	0.009060662	0.941939528	2.774658044	0.005965613	0.230610049	-4.855225031	No
cg21461856	chr22	39852666	MGAT3	TSS1500	Island	598	0.027974235	0.905864179	3.737923912	0.000232536	0.045130846	-1.843575866	Yes
cg21462693	chr6	32182174	NOTCH4	Body	OpenSea	342	0.02150981	0.54697154	2.662189479	0.008293893	0.268200374	-5.152888674	No
cg21466096	chr12	122825944	CLIP1;CLIP1;CLIP1	Body;Body;Body	OpenSea	420	0.009458945	0.970414709	3.294563092	0.001136311	0.102715358	-3.330887482	No
cg21467100	chr10	119184664			OpenSea	1120	0.024214196	0.739517171	2.72535744	0.006901504	0.246805589	-4.98713015	No
cg21480264	chr4	2137264	POLN	Body	OpenSea	213	0.018595304	0.511718807	5.048398589	8.87E-07	0.001935554	3.493468253	Yes
cg21494075	chr11	129817717	PRDM10;PRDM10;PRDM10;PRDM10	TSS1500;Body;TSS1500;Body	OpenSea	282	0.006516892	0.856016161	1.996821886	0.046986158	0.524481221	-6.673484201	No
cg21513254	chr6	30624502	DHX16;DHX16	Body;Body	OpenSea	8	0.017712592	0.400077199	4.277499142	2.74E-05	0.013916753	0.189232483	Yes
cg21550024	chr4	123747533	FGF2	TSS1500	N_Shore	316	0.026043355	0.477493984	3.413726283	0.000753362	0.082656261	-2.947794098	No
cg21554588	chr5	138720378	SLC23A1;SLC23A1	TSS1500;TSS1500	OpenSea	533	0.019781292	0.810093843	3.937490562	0.000108239	0.029658465	-1.119643866	Yes
cg21571162	chr6	33219654	VPS52	Body	S_Shelf	296	0.011989968	0.73082122	4.542889322	8.83E-06	0.007106113	1.275183998	Yes
cg21580846	chr5	41510076	PLCXD3	Body	Island	947	0.035520119	0.287499612	3.18456495	0.001643793	0.12304308	-3.673477899	No
cg21583068	chr7	1082392	C7orf50;C7orf50;C7orf50	Body;Body;Body	S_Shore	452	0.018062749	0.451306836	3.039804954	0.002632496	0.15549977	-4.108021589	No
cg21606291	chr10	5455561	NET1	Body	S_Shore	863	0.023151143	0.580398999	4.001476886	8.42E-05	0.026021317	-0.880530073	Yes
cg21606490	chr1	108023428	NTNG1;NTNG1;NTNG1	Body;Body;Body	Island	936	0.031045239	0.195652421	2.526936159	0.012156956	0.316375874	-5.495464219	No
cg21616897	chr2	74612600	DCTN1-AS1;DCTN1;DCTN1	TSS1500;Body;5'UTR	OpenSea	40	0.007556702	0.368982511	2.053467484	0.041122834	0.502342404	-6.560275894	No
cg21622464	chr17	56164461	DYNLL2	Body	S_Shelf	252	0.008927935	0.930351838	3.804340862	0.000180908	0.039311701	-1.606342231	No
cg21638712	chr11	118958129	HMBS;HMBS	TSS1500;Body	S_Shelf	547	0.011722842	0.888862519	2.389049451	0.017673761	0.37000857	-5.827264123	No
cg21650866	chr8	142297256			S_Shore	61	0.047126545	0.395273841	4.776649933	3.12E-06	0.003970997	2.277025194	Yes
cg21686486	chr2	172377802	CYBRD1;CYBRD1;CYBRD1	TSS1500;TSS1500;TSS1500	N_Shore	889	0.017864422	0.817002179	2.223556075	0.027119998	0.434917645	-6.202028066	No
cg21714061	chr17	42275551	ATXN7L3;ATXN7L3	TSS200;TSS200	N_Shore	22	0.01998734	0.6496929	3.916913843	0.000117286	0.031049119	-1.195819748	Yes
cg21733560	chr7	2284960	NUDT1;NUDT1;NUDT1;NUDT1;NUDT1;NUDT1;NUDT1	Body;Body;Body;Body;Body;Body;Body	S_Shelf	876	0.006230712	0.937163324	2.465955277	0.014372757	0.340597262	-5.644385206	No
cg21753226	chr11	2890668	KCNQ1DN	TSS1500	Island	211	0.023512484	0.165956412	2.64295901	0.008765402	0.27508079	-5.202624362	No
cg21754854	chr7	96646127			Island	965	0.011148746	0.079618271	4.350752944	2.02E-05	0.011749625	0.483427443	Yes
cg21761784	chr11	118013658	SCN4B;SCN4B;SCN4B;SCN4B	Body;Body;Body;Body	N_Shelf	1031	0.016966887	0.458347955	2.536073096	0.011852612	0.31322017	-5.472853893	No
cg21762695	chr7	36022695			S_Shore	191	0.015373442	0.341121103	2.423632053	0.016114533	0.356382668	-5.74571032	No
cg21774827	chr19	54379120	MYADM;MYADM;MYADM;MYADM;MYADM	3'UTR;3'UTR;3'UTR;3'UTR;3'UTR	S_Shore	38	0.012813596	0.764352075	4.72215313	3.99E-06	0.004530971	2.039734429	Yes
cg21781157	chr20	47874111	ZNFX1	Body	OpenSea	194	0.021944951	0.371161067	3.005862393	0.002932568	0.164116028	-4.207207792	No
cg21800373	chr1	27176685	ZDHHC18	Body	OpenSea	312	0.00928904	0.90238838	2.705939098	0.0073052	0.253547245	-5.038474792	No
cg21807665	chr16	27650820	KIAA0556	Body	OpenSea	112	0.019033454	0.889046837	4.889228233	1.87E-06	0.002892175	2.774301695	Yes
cg21824343	chr17	1633714	WDR81;WDR81;WDR81;WDR81	Body;Body;Body;Body	N_Shelf	532	0.022993048	0.879420498	3.348807873	0.000943756	0.093121408	-3.158033057	No
cg21843594	chr22	30476285	HORMAD2	TSS200	Island	170	0.019053928	0.350271117	2.946196272	0.003537235	0.180161971	-4.379058506	No
cg21846903	chr17	26697281	VTN;VTN	1stExon;5'UTR	N_Shore	100	0.010856071	0.43498456	2.84914632	0.004768475	0.207215235	-4.651730688	No
cg21851276	chr20	62701000	TCEA2;TCEA2	Body;Body	OpenSea	1096	0.016451899	0.532517728	3.995015765	8.63E-05	0.02633677	-0.904828013	Yes
cg21855205	chr11	67166421	PPP1CA;PPP1CA;PPP1CA	Body;Body;Body	Island	72	0.009397376	0.817049054	3.224668409	0.001438398	0.115423805	-3.549809049	No
cg21861233	chr8	142238957	SLC45A4	TSS1500	S_Shore	332	0.013088011	0.940233778	3.22484117	0.001437567	0.115422846	-3.54927323	No
cg21863334	chr20	36157405	BLCAP;BLCAP;BLCAP;BLCAP	TSS1500;TSS1500;TSS1500;TSS1500	S_Shore	36	0.004168944	0.87054905	1.547741345	0.123016322	0.689066039	-7.461900149	No
cg21883904	chr7	2596713	BRAT1	TSS1500	N_Shore	98	0.025213172	0.610974381	4.018781729	7.86E-05	0.025042904	-0.815283926	Yes
cg21890667	chr22	30476089	HORMAD2	TSS1500	Island	170	0.020463469	0.485696201	3.057623926	0.002486526	0.151032361	-4.055538982	No
cg21918969	chr1	17751520	RCC2;RCC2	Body;Body	OpenSea	101	0.020122115	0.774143939	4.536029588	9.10E-06	0.007231374	1.246419679	Yes
cg21932513	chr1	17751974	RCC2;RCC2	Body;Body	OpenSea	101	0.036821136	0.78875438	5.187068284	4.58E-07	0.001316486	4.135111851	Yes
cg22020227	chr1	114521775	OLFML3	TSS1500	OpenSea	597	0.0104308	0.866254964	2.223138952	0.0271485	0.435098662	-6.202940112	No
cg22039909	chr1	3635100	TP73;TP73;TP73;TP73	Body;Body;Body;Body	Island	185	0.025439118	0.80169568	3.947620533	0.000104032	0.029219807	-1.082013645	Yes
cg22050564	chr1	40006671	PPIEL	Body	OpenSea	509	0.019505897	0.476195272	4.296389428	2.53E-05	0.013262604	0.264689107	Yes
cg22068208	chr16	31213015	PYCARD;PYCARD;PYCARD-AS1	Body;Body;TSS200	N_Shore	706	0.016163348	0.728021767	3.482566987	0.000591063	0.073199827	-2.720859799	No
cg22116061	chr19	48016076	NAPA;NAPA;NAPA	Body;Body;Body	N_Shore	46	0.013651968	0.358801343	3.407788577	0.000769157	0.083428055	-2.967175608	No
cg22136125	chr4	1291667	MAEA;MAEA;MAEA;MAEA;MAEA	Body;Body;Body;Body;Body	OpenSea	49	0.031349617	0.846035833	5.272317151	3.03E-07	0.001025628	4.536439351	Yes
cg22155039	chr6	32182002	NOTCH4	Body	OpenSea	342	0.043692768	0.504929881	5.145445741	5.59E-07	0.001453743	3.941057228	Yes
cg22157494	chr1	3774827	KIAA0562;DFFB	TSS1500;Body	N_Shore	515	0.02852507	0.789580711	2.878453297	0.004360765	0.199230115	-4.570286771	No
cg22197811	chr22	38627189	TMEM184B;TMEM184B;TMEM184B	Body;Body;Body	OpenSea	587	0.026440053	0.726903799	3.053365173	0.002520719	0.152137316	-4.068108171	No
cg22214659	chr15	91455349	MAN2A2	Body	OpenSea	60	0.016343275	0.728685524	3.827938335	0.000165333	0.037386628	-1.521164162	Yes
cg22258315	chr8	48675723			N_Shore	503	0.019761534	0.451469239	2.434336319	0.015657217	0.352004251	-5.72024108	No
cg22273231	chr17	17910351	LRRC48;LRRC48;LRRC48;LRRC48	Body;Body;Body;Body	Island	1025	0.007583229	0.85633974	2.828981865	0.005068842	0.213078153	-4.707315531	No
cg22291359	chr17	16119456	NCOR1;PIGL	TSS1500;TSS1500	Island	208	0.024437374	0.324165897	3.58804152	0.000404583	0.060511706	-2.365243422	No
cg22311669	chr16	30466567			OpenSea	675	0.032851886	0.882165738	3.907664457	0.000121583	0.031569859	-1.229947133	Yes
cg22330763	chr6	44194767	SLC29A1;SLC29A1;SLC29A1;SLC29A1;SLC29A1	5'UTR;5'UTR;5'UTR;5'UTR;5'UTR	S_Shelf	103	0.003946605	0.962889675	2.828963636	0.005069121	0.213078153	-4.707365613	No
cg22369986	chr11	67776504	ALDH3B1;ALDH3B1;ALDH3B1;ALDH3B1;ALDH3B1	TSS1500;TSS1500;TSS1500;TSS1500;5'UTR	OpenSea	259	0.016998659	0.329652428	4.118507696	5.27E-05	0.02028278	-0.434504217	Yes
cg22387784	chr12	14996149	ART4;ART4	1stExon;5'UTR	OpenSea	65	0.028526106	0.546903031	4.330873571	2.19E-05	0.012377655	0.403167985	Yes
cg22389375	chr11	2890670	KCNQ1DN	TSS1500	Island	211	0.035025579	0.23767525	2.872228457	0.004444604	0.200773646	-4.587650608	No
cg22424909	chr13	113639318	MCF2L	Body	S_Shelf	314	0.019346596	0.689982262	3.443089196	0.000679612	0.078331471	-2.851500181	No
cg22509504	chr17	19322114			OpenSea	199	0.019589693	0.614586574	4.049685412	6.95E-05	0.02357998	-0.698154042	Yes
cg22533573	chr11	32452771	WT1;WT1;WT1;WT1	Body;Body;Body;Body	S_Shore	157	0.008779184	0.124056301	2.557975285	0.01115058	0.305395794	-5.418339958	No
cg22542139	chr17	17465476	PEMT;PEMT;PEMT	Body;Body;Body	S_Shore	642	0.015035505	0.793070772	2.584188735	0.010359382	0.296087826	-5.3525124	No
cg22544915	chr17	10634349	TMEM220;TMEM220-AS1;TMEM220-AS1;TMEM220-AS1;TMEM220-AS1	TSS1500;Body;Body;Body;Body	S_Shore	665	0.036405219	0.654483664	3.330226731	0.001005999	0.096218273	-3.217532594	No
cg22557409	chr19	2256468	JSRP1	TSS200	S_Shelf	109	0.026374636	0.642595564	3.591098911	0.000400109	0.060132311	-2.354793002	No
cg22559900	chr20	49125450	PTPN1;PTPN1	TSS1500;TSS1500	N_Shore	29	0.034021497	0.849284763	5.60619235	5.72E-08	0.000380481	6.157386635	Yes
cg22589165	chr16	88597573	ZFPM1	Body	N_Shore	1206	0.018493812	0.698721654	3.575242618	0.000423827	0.06179907	-2.408904443	No
cg22616379	chr20	62367648	LIME1;LIME1;LIME1	5'UTR;TSS200;TSS200	N_Shore	150	0.015283257	0.478864799	2.658928019	0.008372216	0.269233198	-5.1613477	No
cg22622505	chr19	2256673	JSRP1	TSS1500	S_Shelf	109	0.008611184	0.893862789	2.244337125	0.025732547	0.426615653	-6.156382236	No
cg22623033	chr19	3653592	PIP5K1C	Body	Island	80	0.018710394	0.623134443	5.340491555	2.17E-07	0.000816783	4.861102319	Yes
cg22625220	chr17	16119441	NCOR1;PIGL	TSS1500;TSS1500	Island	208	0.027033226	0.202638607	4.13689709	4.89E-05	0.019552722	-0.363404448	Yes
cg22666350	chr17	4052392	CYB5D2;CYB5D2;CYB5D2	5'UTR;Body;5'UTR	OpenSea	619	0.005175439	0.947240355	2.313571066	0.021546243	0.399134382	-6.001375787	No
cg22671931	chr1	3774853	KIAA0562;DFFB	TSS1500;Body	N_Shore	515	0.014171898	0.244047662	2.743428093	0.006544058	0.24092379	-4.93903924	No
cg22672431	chr19	1854549	KLF16	Body	Island	37	0.016971846	0.925896072	4.453333916	1.30E-05	0.008942784	0.902542485	Yes
cg22673320	chr22	43509870	BIK	5'UTR	S_Shelf	1059	0.014154791	0.395049189	2.131603368	0.034066687	0.471698616	-6.399107687	No
cg22676821	chr7	55605845	VOPP1;VOPP1;VOPP1;VOPP1	TSS1500;Body;Body;Body	OpenSea	302	0.023653059	0.510837698	4.253558611	3.03E-05	0.014700278	0.094012371	Yes
cg22688213	chr22	39835412			OpenSea	272	0.022013583	0.817811638	4.400935862	1.63E-05	0.010343922	0.687423662	Yes
cg22692545	chr10	6185933	PFKFB3	TSS1500	N_Shore	107	-0.017906213	0.801074583	-2.669747004	0.008114931	0.265576782	-5.133249697	No
cg22698501	chr19	3521294	FZR1	5'UTR	OpenSea	641	0.011125299	0.391682885	2.256907063	0.024923646	0.421844496	-6.128574688	No
cg22699725	chr1	207242586	PFKFB2;PFKFB2	Body;Body	OpenSea	69	0.032968112	0.468431986	5.341394173	2.16E-07	0.000816783	4.865422813	Yes
cg22779717	chr19	30432102	URI1;URI1;URI1	TSS1500;TSS1500;Body	N_Shore	574	0.012243003	0.962001426	3.056438642	0.002496	0.151281793	-4.05903883	No
cg22785554	chr1	17751459	RCC2;RCC2	Body;Body	OpenSea	101	0.00065978	0.982435841	0.889873562	0.37443446	0.858833021	-8.26148788	No
cg22785629	chr17	1554549	PRPF8;RILP	Body;TSS1500	S_Shore	510	0.008752802	0.924435133	2.918292871	0.003857478	0.187924813	-4.458327133	No
cg22795769	chr17	1396123	MYO1C;MYO1C	TSS200;TSS1500	S_Shore	422	0.027833753	0.727235034	3.782920723	0.000196239	0.04116251	-1.683257185	Yes
cg22818215	chr10	119184588			OpenSea	1120	0.016679017	0.407101514	2.85747668	0.00464919	0.204975337	-4.628659798	No
cg22850451	chr19	17829496	MAP1S	TSS1500	N_Shore	343	0.023957473	0.71240064	4.600414274	6.86E-06	0.006043086	1.517832348	Yes
cg22855020	chr8	42356731	SLC20A2	5'UTR	OpenSea	700	0.016680973	0.338625169	2.962148304	0.003365279	0.175656792	-4.333426642	No
cg22882506	chr10	106093718	ITPRIP	TSS200	N_Shelf	167	0.018296712	0.6684937	4.177169192	4.15E-05	0.017847909	-0.206741937	Yes
cg22908922	chr14	105855008	PACS2;PACS2	Body;Body	S_Shelf	578	0.014904301	0.881127018	3.980645904	9.14E-05	0.027248949	-0.958744778	Yes
cg22910549	chr22	50985117	KLHDC7B	TSS1500	Island	301	0.01924299	0.789068091	2.879463312	0.004347299	0.198830508	-4.567466084	No
cg22930808	chr3	122281881	PARP9;PARP9;DTX3L;PARP9;PARP9;PARP9;PARP9	5'UTR;5'UTR;TSS1500;5'UTR;5'UTR;5'UTR;5'UTR	N_Shore	358	0.028247116	0.735403801	2.72316848	0.00694598	0.247541959	-4.992935296	No
cg23011886	chr5	179230002	MGAT4B;MGAT4B	Body;TSS200	S_Shore	221	0.022172344	0.866042769	4.046005953	7.05E-05	0.023711461	-0.712140779	Yes
cg23035781	chr6	44194749	SLC29A1;SLC29A1;SLC29A1;SLC29A1;SLC29A1;SLC29A1	5'UTR;5'UTR;Body;Body;Body;Body	S_Shelf	103	0.003167305	0.975972644	2.598213577	0.009957053	0.291428479	-5.317032524	No
cg23059461	chr10	72362694	PRF1;PRF1	TSS200;TSS200	S_Shelf	1094	-0.015686273	0.331630179	-3.191938235	0.001604101	0.121524888	-3.650847087	No
cg23075364	chr11	57267445	SLC43A1	Body	S_Shore	514	0.023799735	0.405348843	2.963478467	0.003351292	0.17531584	-4.329611282	No
cg23090159	chr7	65419194	VKORC1L1	Body	OpenSea	537	0.018205695	0.729219337	2.655334876	0.008459275	0.270448654	-5.170655679	No
cg23137343	chr12	51422132	SLC11A2	TSS200	S_Shore	695	0.005471893	0.070996469	2.044294285	0.042027736	0.506252191	-6.57881638	No
cg23157190	chr2	75060880	HK2;HK2	1stExon;5'UTR	Island	91	0.021455782	0.568905641	4.461054762	1.26E-05	0.008757544	0.93442238	Yes
cg23184372	chr12	122502133			OpenSea	44	0.030328411	0.692368287	3.324653817	0.001025399	0.09712475	-3.235319112	No
cg23197073	chr2	240231055	HDAC4	Body	OpenSea	20	0.023591388	0.491303423	5.257723213	3.25E-07	0.001074909	4.467367464	Yes
cg23234261	chr14	55582407			OpenSea	189	0.020488984	0.7615748	4.305172598	2.44E-05	0.01300613	0.299870087	Yes
cg23268208	chr22	30476345	HORMAD2	TSS200	Island	170	0.019994713	0.338446519	4.010507368	8.12E-05	0.025441662	-0.846512231	Yes
cg23280999	chr8	37378276			OpenSea	776	0.023456384	0.619786887	4.05100826	6.91E-05	0.023502902	-0.693122789	Yes
cg23291200	chr19	1473179	APC2	3'UTR	Island	941	0.021475689	0.642481103	3.655069882	0.000316517	0.053234504	-2.134307102	No
cg23314866	chr19	48016020	NAPA	Body	N_Shore	46	0.011976145	0.361567095	3.034629087	0.00267635	0.156869997	-4.123213006	No
cg23325384	chr2	223724754	ACSL3;ACSL3	TSS1500;TSS1500	N_Shore	241	0.029760849	0.756525831	3.656470688	0.000314886	0.053124922	-2.129440054	No
cg23360388	chr5	94726774	FAM81B	TSS1500	OpenSea	575	0.012166231	0.940626688	4.139880447	4.83E-05	0.019449597	-0.351843903	Yes
cg23364656	chr10	72362715	PRF1;PRF1	TSS200;TSS200	S_Shelf	1094	-0.010257857	0.553671555	-2.16162997	0.031646486	0.459520621	-6.335632007	No
cg23387597	chr10	106093778	ITPRIP	TSS200	N_Shelf	167	0.008793975	0.944308293	3.166291481	0.001746115	0.126719466	-3.729357453	No
cg23389013	chr12	51422160	SLC11A2	TSS200	S_Shore	695	0.020652993	0.512650698	2.835097331	0.004975977	0.211280087	-4.690496761	No
cg23445341	chr19	1113357	SBNO2;SBNO2	Body;Body	S_Shore	557	0.014774983	0.23083226	3.175968019	0.001691219	0.12490225	-3.699803771	No
cg23448998	chr17	17110353	PLD6	TSS1500	S_Shore	31	0.021343814	0.788875085	4.1683916	4.30E-05	0.018178334	-0.240999397	Yes
cg23476802	chr20	30407261	MYLK2	5'UTR	N_Shelf	504	0.007734441	0.828727136	2.365982408	0.018786386	0.378047716	-5.881040485	No
cg23545556	chr6	6928585			OpenSea	479	0.025035894	0.357742887	4.230729413	3.33E-05	0.015605394	0.003639866	Yes
cg23566333	chr5	154230213	FAXDC2	TSS200	OpenSea	886	0.018883537	0.206112031	3.326147397	0.001020166	0.09686339	-3.230554862	No
cg23580219	chr11	129817868	PRDM10;PRDM10;PRDM10;PRDM10	TSS1500;TSS1500;Body;Body	OpenSea	282	0.019007305	0.773616699	3.537799072	0.000485183	0.066168573	-2.535830906	No
cg23582644	chr18	61557687	SERPINB2;SERPINB2	5'UTR;5'UTR	OpenSea	95	0.027896844	0.500443318	3.406223454	0.000773372	0.083679131	-2.972279297	No
cg23596678	chr17	79793000	DYSFIP1	TSS200	S_Shore	657	0.005219539	0.820784585	1.637963246	0.102753789	0.658711715	-7.319154345	No
cg23598212	chr11	1769289	HCCA2;LOC402778;LOC402778	Body;5'UTR;1stExon	Island	723	0.031635633	0.743508257	2.9587461	0.003401297	0.176526648	-4.34317808	No
cg23625431	chr3	50268259	GNAI2;GNAI2;GNAI2;GNAI2	1stExon;5'UTR;Body;5'UTR	S_Shelf	143	0.009416051	0.747743273	2.62301427	0.009279755	0.282180222	-5.253848155	No
cg23626733	chr1	2345398	PEX10;PEX10	TSS1500;TSS1500	N_Shore	1026	0.018467167	0.675298036	3.315410876	0.001058346	0.098645968	-3.26475905	No
cg23629166	chr1	2345368	PEX10;PEX10	TSS1500;TSS1500	N_Shore	1026	0.013238873	0.806262232	2.407906646	0.016807795	0.362663938	-5.78293286	No
cg23648347	chr15	91447241	MAN2A2	TSS200	S_Shore	496	0.010018714	0.742251849	2.427742618	0.015937539	0.354658561	-5.735942461	No
cg23651872	chr17	77924733	TBC1D16	Body	S_Shore	127	0.045356654	0.603358762	3.17691938	0.001685909	0.124640713	-3.696893689	No
cg23654093	chr12	51421985	SLC11A2	1stExon	S_Shore	695	0.01479827	0.23876837	3.546264551	0.000470623	0.06509366	-2.50723966	No
cg23661344	chr17	17109678	PLD6	TSS200	Island	31	0.014399192	0.0585405	2.144503989	0.033008024	0.467267662	-6.371940662	No
cg23663627	chr16	30772083	RNF40;RNF40;RNF40;PHKG2;C16orf93;PHKG2;C16orf93	TSS1500;TSS1500;TSS1500;3'UTR;Body;3'UTR;Body	N_Shore	353	0.021145143	0.690171954	3.632827908	0.000343514	0.055420693	-2.211362609	No
cg23708206	chr17	79792925	DYSFIP1;DYSFIP1	5'UTR;1stExon	S_Shore	657	0.011533347	0.907312707	3.067376028	0.00240983	0.148578229	-4.026695868	No
cg23708725	chr18	10922	LOC102723376	TSS1500	N_Shore	631	0.011639292	0.733904247	1.346820833	0.179321971	0.748685325	-7.75126144	No
cg23714751	chr22	40833318	MKL1;MKL1;MKL1;MKL1	Body;Body;Body;Body	OpenSea	805	0.029411448	0.773751288	3.129325425	0.001971357	0.13492736	-3.841494014	No
cg23725703	chr1	24120048	LYPLA2	Body	S_Shelf	9	0.002035962	0.078392895	1.162686772	0.246123793	0.796667425	-7.981672434	No
cg23728471	chr17	42345689	SLC4A1	TSS200	OpenSea	229	0.019472565	0.76189095	3.639922899	0.000334675	0.054835812	-2.18682827	No
cg23736020	chr12	6745244	LPAR5;LPAR5	1stExon;5'UTR	OpenSea	4	0.018347276	0.2354686	4.434816522	1.41E-05	0.009382283	0.826273361	Yes
cg23743591	chr14	55583319			OpenSea	189	0.030924284	0.72329797	3.379715477	0.000848113	0.087931879	-3.058395616	No
cg23781334	chr4	1772062			Island	267	0.014865244	0.931029239	3.893594343	0.000128406	0.03266754	-1.281725458	Yes
cg23786883	chr20	4764234	RASSF2;RASSF2	3'UTR;3'UTR	OpenSea	276	0.004579077	0.944726235	1.807540102	0.071943593	0.596121779	-7.029502002	No
cg23810282	chr5	43037519			Island	428	0.01920153	0.840546327	2.159331166	0.03182638	0.460570877	-6.34052182	No
cg23825301	chr11	1296823	TOLLIP	3'UTR	N_Shore	909	0.007690632	0.858152451	1.76573558	0.078725354	0.611939833	-7.103488869	No
cg23827284	chr20	30407145	MYLK2	TSS200	N_Shelf	504	0.005267188	0.926723222	2.030726799	0.043397176	0.511561438	-6.606091476	No
cg23837707	chr10	88477746	LDB3;LDB3;LDB3	Body;Body;Body	OpenSea	559	-0.002380537	0.959591227	-1.367628933	0.172721282	0.742757045	-7.723127945	No
cg23840493	chr1	154965483	FLAD1;LENEP;FLAD1	Body;TSS1500;Body	OpenSea	54	0.009026666	0.93594779	3.601274283	0.000385552	0.058917111	-2.319955232	No
cg23855392	chr15	80189782	MTHFS	TSS1500	S_Shore	764	-0.000150591	0.022477919	-0.14822681	0.882289571	0.983214542	-8.647285663	No
cg23911543	chr8	142238794	SLC45A4;SLC45A4;SLC45A4	TSS200;TSS200;Body	S_Shore	332	0.02814652	0.868213967	3.380039422	0.00084716	0.087896979	-3.057346905	No
cg23913713	chr10	7486755			OpenSea	156	0.01313612	0.19898036	2.862482733	0.004578821	0.203476862	-4.614765315	No
cg23923854	chr11	64660996			N_Shore	433	0.030233138	0.677912966	3.496808871	0.000561862	0.071474967	-2.673400301	No
cg23931819	chr1	1245076	PUSL1	Body	Island	230	0.008906104	0.951673512	3.079201267	0.002319755	0.145842692	-3.99160739	No
cg23947066	chr18	10930	LOC102723376	TSS1500	N_Shore	631	0.025204213	0.793595663	2.937988811	0.003628808	0.182517548	-4.402447274	No
cg23969297	chr10	102087451	PKD2L1;PKD2L1	Body;Body	OpenSea	464	0.016219134	0.955671585	3.327736095	0.001014626	0.096630713	-3.225485065	No
cg23983208	chr10	73565812	CDH23	Body	Island	201	0.031550573	0.291053476	3.95885569	9.95E-05	0.028645414	-1.040178815	Yes
cg23986918	chr2	179149592	OSBPL6;OSBPL6;OSBPL6;OSBPL6	5'UTR;5'UTR;5'UTR;5'UTR	OpenSea	856	0.0309984	0.78543089	3.134538123	0.001938046	0.133937313	-3.825754681	No
cg23987137	chr5	58653624	PDE4D;PDE4D;PDE4D	Body;Body;Body	OpenSea	419	0.034992991	0.826746939	3.732788384	0.00023706	0.045606934	-1.86176484	Yes
cg23989110	chr1	27683139	MAP3K6	Body	N_Shore	558	0.016315652	0.676055904	2.523953963	0.012257788	0.317659893	-5.502827243	No
cg23990557	chr15	99443249	IGF1R	Body	OpenSea	260	0.027739179	0.680954967	3.721111908	0.000247657	0.046782717	-1.903037728	Yes
cg23992051	chr3	65425637	MAGI1;MAGI1;MAGI1	Body;Body;Body	OpenSea	339	0.045979993	0.498399415	4.815468503	2.62E-06	0.003576852	2.447418301	Yes
cg24009118	chr11	65545808	DKFZp761E198	1stExon	N_Shore	15	0.019097581	0.897367874	3.564459695	0.000440705	0.062944581	-2.445579602	No
cg24034752	chr20	36023689	SRC;SRC	Body;Body	OpenSea	155	0.030727765	0.771605867	5.025635017	9.88E-07	0.002041202	3.38947434	Yes
cg24049326	chr17	79877507	MAFG;MAFG;SIRT7	3'UTR;3'UTR;TSS1500	S_Shore	482	0.002733954	0.824724795	1.073994827	0.283915181	0.818525965	-8.08072583	No
cg24084706	chr19	4475136	HDGF2;HDGF2	Body;Body	S_Shelf	673	0.012266475	0.491074832	2.934165924	0.003672197	0.183442988	-4.413320631	No
cg24099565	chr11	3058478	CARS;CARS;CARS;CARS;CARS	Body;Body;Body;Body;Body	OpenSea	85	0.025819182	0.639642461	4.78487703	3.01E-06	0.003881568	2.313042961	Yes
cg24137240	chr19	47834537	C5AR2	TSS1500	OpenSea	367	0.01813704	0.330403196	3.665681479	0.000304353	0.052173035	-2.097396016	No
cg24160331	chr10	7486948			OpenSea	156	0.022494107	0.66926559	3.425704605	0.000722417	0.081078752	-2.90860211	No
cg24160421	chr8	48675771			N_Shore	503	0.026013299	0.362948927	2.470276339	0.014204689	0.338740592	-5.633946456	No
cg24164953	chr19	17829491	MAP1S;MAP1S	TSS1500;TSS1500	N_Shore	343	0.018317395	0.840453165	4.915712949	1.65E-06	0.002749633	2.892665939	Yes
cg24177393	chr5	43037517			Island	428	0.018229456	0.774622174	2.549600456	0.011414507	0.308254676	-5.439237077	No
cg24200501	chr2	172378036	CYBRD1;CYBRD1	TSS1500;TSS1500	N_Shore	889	0.026471353	0.763589337	3.054519135	0.002511412	0.151798135	-4.064703992	No
cg24210717	chr12	50497827	GPD1;GPD1	5'UTR;1stExon	OpenSea	1048	0.013406585	0.686452237	2.210861971	0.027999116	0.440336374	-6.229710428	No
cg24222580	chr13	113639509	MCF2L;MCF2L	Body;Body	S_Shelf	314	0.032559802	0.525667775	4.045913616	7.05E-05	0.023711461	-0.712491636	Yes
cg24227984	chr19	4474970	HDGF2;HDGF2	Body;Body	S_Shore	673	0.012007097	0.148676807	3.267458799	0.001245671	0.107341089	-3.41629193	No
cg24230588	chr1	31196473	MATN1;MATN1-AS1	TSS200;Body	S_Shore	1003	0.009118177	0.767463097	2.343705227	0.019918971	0.387069578	-5.932502905	No
cg24233240	chr11	118013775	SCN4B;SCN4B;SCN4B;SCN4B	Body;Body;Body;Body	N_Shelf	1031	0.012326818	0.23426374	3.291716321	0.001147363	0.103224436	-3.339887808	No
cg24251439	chr19	1112327	SBNO2;SBNO2	Body;Body	Island	557	0.015169699	0.487179047	4.507312905	1.03E-05	0.007780846	1.126401494	Yes
cg24259291	chr20	47874072	ZNFX1	Body	OpenSea	194	0.02041603	0.424728312	4.641778937	5.72E-06	0.005477595	1.693891832	Yes
cg24266825	chr3	187684611			OpenSea	651	0.039926647	0.559921625	4.45763295	1.28E-05	0.008813326	0.920287726	Yes
cg24278615	chr22	36837152			OpenSea	522	0.032147555	0.78129471	5.070834364	7.98E-07	0.001837269	3.596335176	Yes
cg24288706	chr12	122287927	HPD;HPD	Body;Body	OpenSea	552	0.060903595	0.695299997	3.717047481	0.00025145	0.047243209	-1.917377281	Yes
cg24298539	chr8	37378424			OpenSea	776	0.025758459	0.623938085	2.277091641	0.023671064	0.413679489	-6.083610638	No
cg24299301	chr19	2256470	JSRP1	TSS200	S_Shelf	109	0.032425249	0.752579659	4.420373095	1.50E-05	0.009725133	0.766970904	Yes
cg24312520	chr17	40489584	STAT3;STAT3;STAT3	Body;Body;Body	OpenSea	48	0.041693265	0.632928336	3.884462766	0.000133027	0.03320941	-1.315241913	Yes
cg24346905	chr1	108023249	NTNG1;NTNG1;NTNG1	Body;Body;Body	Island	936	0.031011172	0.169353473	2.773617626	0.005984112	0.230919805	-4.858031604	No
cg24361823	chr19	1112732	SBNO2;SBNO2	Body;Body	Island	557	0.001522298	0.88278879	0.5377834	0.591230261	0.925636276	-8.513230557	No
cg24380489	chr17	79793082	DYSFIP1	TSS200	S_Shore	657	0.01396914	0.775280067	2.151722632	0.032428099	0.464177226	-6.356670339	No
cg24383718	chr16	27650786	KIAA0556	Body	OpenSea	112	0.021829592	0.635218538	3.879424296	0.000135644	0.033493231	-1.333705401	Yes
cg24408646	chr5	179229002	MGAT4B;MGAT4B	Body;1stExon	Island	221	0.017042823	0.150299432	2.23722108	0.026200533	0.42968935	-6.172058549	No
cg24439334	chr1	2345374	PEX10;PEX10	TSS1500;TSS1500	N_Shore	1026	0.007990949	0.749826397	1.929984257	0.054799987	0.55036547	-6.803121249	No
cg24467290	chr8	144652049	C8orf73	Body	Island	158	0.015447626	0.582982438	3.30228732	0.001106822	0.101270767	-3.306430873	No
cg24508095	chr11	838487	CD151;CD151;CD151;CD151	3'UTR;3'UTR;3'UTR;3'UTR	N_Shelf	26	0.022624996	0.745151025	4.232044983	3.31E-05	0.015541444	0.00883638	Yes
cg24512544	chr8	141588943	EIF2C2;EIF2C2	Body;Body	OpenSea	333	0.013006831	0.960667593	3.094632324	0.002206879	0.142425867	-3.945632133	No
cg24517604	chr16	11709855			OpenSea	258	0.034101665	0.845430743	4.130124087	5.03E-05	0.019838814	-0.389623135	Yes
cg24520381	chr17	37784694	PPP1R1B;PPP1R1B	TSS200;Body	S_Shore	511	0.024306173	0.851006072	3.058951633	0.002475954	0.15059788	-4.051617108	No
cg24529722	chr6	31846924	SLC44A4	TSS200	OpenSea	866	0.019113558	0.526544659	3.791151308	0.000190209	0.040475463	-1.653748492	Yes
cg24531825	chr1	31196423	MATN1;MATN1	1stExon;5'UTR	S_Shore	1003	0.007411877	0.869123556	2.623324174	0.00927156	0.282077084	-5.253055032	No
cg24578857	chr17	17110207	PLD6	TSS1500	Island	31	0.055757256	0.735699278	4.680118322	4.82E-06	0.005009542	1.858247215	Yes
cg24607642	chr17	42345612	SLC4A1	TSS200	OpenSea	229	0.014488338	0.467063245	2.473619713	0.014075849	0.33757076	-5.625857677	No
cg24639679	chr6	32847590	PPP1R2P1	Body	Island	141	0.02832594	0.809188051	3.317902117	0.001049371	0.098206197	-3.256831486	No
cg24650267	chr10	110226691			S_Shore	352	0.04435872	0.904249973	4.743480856	3.63E-06	0.004339425	2.132331864	Yes
cg24652913	chr4	40633095	RBM47	TSS1500	S_Shore	432	0.017558516	0.663155315	1.879042613	0.061463608	0.568762787	-6.899053962	No
cg24661624	chr11	837514	CD151;CD151;CD151;CD151	Body;Body;Body;Body	S_Shelf	26	0.019057001	0.891931668	3.246470575	0.001336987	0.111199267	-3.481981867	No
cg24683623	chr4	123747447	FGF2	TSS1500	N_Shore	316	0.009635393	0.74965969	2.069509761	0.039580231	0.495764744	-6.527659399	No
cg24697460	chr12	124908653	NCOR2;NCOR2	Body;Body	N_Shelf	992	0.028569028	0.646098456	2.961117292	0.003376157	0.175950907	-4.336382841	No
cg24707219	chr6	31847009	SLC44A4	TSS200	OpenSea	866	0.017430932	0.852431442	2.517674357	0.012472552	0.320155739	-5.518304607	No
cg24713670	chr11	71799615	LRTOMT;LRTOMT;LRTOMT;LRTOMT;LRTOMT;LRTOMT;LRTOMT;LRTOMT	Body;5'UTR;5'UTR;5'UTR;5'UTR;5'UTR;5'UTR;Body	OpenSea	330	0.011922449	0.884934113	3.427136382	0.000718798	0.080817263	-2.903909147	No
cg24718015	chr17	40489721	STAT3;STAT3;STAT3	Body;Body;Body	OpenSea	48	0.022902848	0.188008636	4.629979817	6.02E-06	0.005637043	1.643537413	Yes
cg24742525	chr7	97755587	LMTK2	Body	OpenSea	485	0.01292033	0.401494341	1.78748555	0.075134348	0.603761461	-7.06520544	No
cg24774354	chr16	4467554	CORO7;CORO7;CORO7;CORO7-PAM16	TSS1500;TSS1500;TSS1500;TSS1500	S_Shore	232	0.038160771	0.837459569	3.631466651	0.000345235	0.05552036	-2.216064913	No
cg24780501	chr11	2890450	KCNQ1DN	TSS1500	Island	211	0.040104032	0.439901544	3.233714038	0.001395487	0.113662959	-3.52171862	No
cg24824581	chr22	24551208	CABIN1;CABIN1;CABIN1	Body;Body;Body	N_Shore	752	0.016680846	0.443762135	3.846782005	0.000153817	0.035904628	-1.452811368	Yes
cg24828484	chr19	17317061	MYO9B;MYO9B	Body;Body	Island	811	0.010868629	0.879571382	3.642409586	0.000331629	0.054564951	-2.178219224	No
cg24842334	chr7	157647224	PTPRN2;PTPRN2;PTPRN2	Body;Body;Body	N_Shore	919	0.015872655	0.341923442	3.061546539	0.00245541	0.150028298	-4.043947545	No
cg24922246	chr4	89379038	HERC5	Body	S_Shore	224	0.007761653	0.093061877	2.626403267	0.009190489	0.28094478	-5.245170056	No
cg24924577	chr15	90735148	SEMA4B	5'UTR	OpenSea	469	0.030364193	0.342263981	3.596705752	0.000392025	0.05943708	-2.335607602	No
cg24933199	chr17	19322136			OpenSea	199	0.016694976	0.228654696	3.857247231	0.000147753	0.035140594	-1.41472226	Yes
cg24982541	chr5	96078678	CAST;CAST;CAST;CAST;CAST;CAST;CAST;CAST;CAST;CAST;CAST	TSS1500;Body;Body;Body;Body;Body;Body;Body;Body;Body;Body	OpenSea	130	0.035515553	0.348357389	3.489897687	0.000575859	0.072345802	-2.696452885	No
cg24990317	chr12	124908617	NCOR2;NCOR2	Body;Body	N_Shelf	992	0.00624253	0.446271873	1.227894163	0.22070249	0.78049272	-7.903894027	No
cg25009141	chr1	17751614	RCC2;RCC2	Body;Body	OpenSea	101	0.026440311	0.689287239	4.528889226	9.39E-06	0.007409557	1.216517439	Yes
cg25011477	chr16	27651109	KIAA0556	Body	OpenSea	112	0.012179773	0.168912935	2.311102628	0.021684562	0.400096565	-6.006979763	No
cg25028289	chr12	51422070	SLC11A2	TSS200	S_Shore	695	0.018148273	0.491193282	2.414817869	0.016499929	0.360290903	-5.766602185	No
cg25058654	chr16	84118790	MBTPS1	Body	OpenSea	295	0.015968236	0.45662897	4.134816835	4.93E-05	0.019650564	-0.37146119	Yes
cg25073093	chr11	64458129	NRXN2;NRXN2	Body;Body	OpenSea	86	0.034249044	0.729445699	6.130765532	3.62E-09	7.28E-05	8.855740569	Yes
cg25106671	chr7	4765362	FOXK1	Body	S_Shore	1141	0.019749004	0.254734822	3.678307751	0.000290454	0.050840926	-2.053352696	No
cg25110523	chr6	31868025	ZBTB12	Body	N_Shore	78	0.023581014	0.337672701	4.155834767	4.53E-05	0.018751733	-0.289898378	Yes
cg25135457	chr17	40715244	COASY;COASY;COASY;COASY;COASY	1stExon;Body;Body;Body;5'UTR	Island	324	0.016731504	0.863308564	3.086508185	0.002265659	0.144265802	-3.969863609	No
cg25173739	chr5	176920516	PDLIM7;PDLIM7;PDLIM7;PDLIM7	Body;Body;Body;Body	S_Shore	1023	0.013368935	0.61197945	3.83637395	0.00016008	0.036745964	-1.49060179	Yes
cg25209674	chr10	116581344	FAM160B1;FAM160B1	TSS200;TSS200	N_Shore	872	-0.000395887	0.018436224	-0.7470698	0.45576054	0.887463802	-8.37849355	No
cg25212053	chr11	66055683	YIF1A	Body	N_Shore	16	0.02885285	0.70931761	5.176212532	4.82E-07	0.001370372	4.084379453	Yes
cg25213590	chr20	31443082			OpenSea	106	0.028756239	0.796652338	4.080406208	6.14E-05	0.022025427	-0.580943342	Yes
cg25222408	chr1	6645094	ZBTB48;ZBTB48;ZBTB48	Body;Body;Body	OpenSea	401	0.017055764	0.903382824	3.063691511	0.002438548	0.149535896	-4.037603284	No
cg25282976	chr17	79005047	FLJ90757	Body	N_Shore	897	0.015523155	0.440125631	2.613994703	0.009521135	0.285383705	-5.276892746	No
cg25332918	chr7	158766061			N_Shore	1084	0.081212764	0.749445143	4.097963745	5.72E-05	0.021127098	-0.513609502	Yes
cg25341313	chr1	235069288			OpenSea	682	0.022933457	0.544417551	4.698994589	4.43E-06	0.004817513	1.93957981	Yes
cg25352980	chr1	3635210	TP73;TP73;TP73;TP73	Body;Body;Body;Body	S_Shore	185	0.002542489	0.878729541	0.725028379	0.469148489	0.891844941	-8.39474353	No
cg25355213	chr17	73780246	UNK	TSS1500	N_Shore	964	0.018441179	0.40890872	3.210711629	0.001507014	0.11823726	-3.593009196	No
cg25378281	chr10	119184448			OpenSea	1120	0.021655633	0.646519667	3.027444562	0.002738337	0.158786361	-4.144260221	No
cg25392060	chr8	142297121			S_Shore	61	0.027525059	0.470577974	5.24987319	3.38E-07	0.001096646	4.430276628	Yes
cg25393494	chr17	17109936	PLD6	TSS1500	Island	31	0.076869408	0.785492032	6.464955162	5.71E-10	1.83E-05	10.6660013	Yes
cg25429312	chr19	4475183	HDGF2;HDGF2	Body;Body	S_Shelf	673	0.00374718	0.926436479	1.291452863	0.197802417	0.764356271	-7.824051455	No
cg25461130	chr6	30614081	C6orf136;C6orf136;C6orf136	TSS1500;TSS1500;TSS1500	N_Shore	116	0.002641931	0.912013334	0.842529585	0.400339413	0.868286519	-8.302528025	No
cg25503259	chr17	29731206	RAB11FIP4	Body	OpenSea	512	0.017766801	0.629051929	3.639645601	0.000335017	0.054847969	-2.187787966	No
cg25541528	chr7	1545819			S_Shore	285	0.019073206	0.298450566	2.626057912	0.00919955	0.281054635	-5.246054878	No
cg25581039	chr17	7350881	CHRNB1	Body	S_Shelf	377	0.021778736	0.655942306	4.787187336	2.98E-06	0.003854354	2.323166536	Yes
cg25588975	chr16	27650789	KIAA0556	Body	OpenSea	112	0.021054465	0.458091796	3.573230909	0.000426929	0.062007594	-2.415754269	No
cg25595914	chr11	71799362	LRTOMT;LRTOMT;LRTOMT;LRTOMT;LRTOMT;LRTOMT;LRTOMT;LRTOMT	5'UTR;5'UTR;5'UTR;5'UTR;5'UTR;5'UTR;5'UTR;Body	OpenSea	330	0.009965479	0.945365851	3.752976738	0.000219741	0.043682145	-1.790133869	No
cg25643253	chr7	65419190	VKORC1L1	Body	OpenSea	537	0.023856212	0.691226908	3.502343344	0.000550883	0.07079793	-2.654910142	No
cg25644877	chr11	251188	PSMD13;PSMD13	Body;Body	OpenSea	570	0.021015936	0.829745374	4.66201395	5.22E-06	0.005222776	1.780496187	Yes
cg25645310	chr10	116581305	FAM160B1;FAM160B1	TSS200;TSS200	N_Shore	872	-0.004709901	0.026513401	-3.44555002	0.000673749	0.078023972	-2.843396153	No
cg25654945	chr8	19936758			OpenSea	372	0.027329364	0.547512892	4.791279159	2.92E-06	0.00382033	2.341106455	Yes
cg25655096	chr12	6745292	LPAR5;LPAR5	1stExon;5'UTR	OpenSea	4	0.041366627	0.424456528	5.550877781	7.58E-08	0.000464508	5.883511124	Yes
cg25693597	chr17	79817271	P4HB;P4HB	ExonBnd;Body	N_Shore	3	0.028136738	0.643319261	4.435397017	1.41E-05	0.009381051	0.82866021	Yes
cg25703784	chr6	33255181	WDR46;WDR46	Body;Body	N_Shore	132	0.012421384	0.761045942	3.861235613	0.000145503	0.034852407	-1.400182174	Yes
cg25727825	chr3	195542580			OpenSea	96	0.025472324	0.561782886	3.675344035	0.000293662	0.051193394	-2.063702956	No
cg25738116	chr3	156530658	PA2G4P4	TSS1500	N_Shelf	684	0.029642773	0.642805906	3.969099937	9.56E-05	0.027936165	-1.001942926	Yes
cg25738218	chr6	44193413	SLC29A1;SLC29A1;SLC29A1;SLC29A1;SLC29A1;SLC29A1	5'UTR;5'UTR;Body;Body;Body;Body	S_Shore	103	0.024938337	0.914286132	3.054676363	0.002510146	0.151767093	-4.06424008	No
cg25765464	chr19	30941858	ZNF536	Body	Island	977	0.037702101	0.746262634	4.040683593	7.20E-05	0.023903629	-0.732353081	Yes
cg25782229	chr11	32450692	WT1;WT1;WT1;WT1	Body;Body;Body;Body	N_Shore	216	0.037883022	0.210172519	4.336644234	2.14E-05	0.012168082	0.42643372	Yes
cg25783125	chr13	100188885	TM9SF2	Body	OpenSea	386	0.027279078	0.840096466	4.019673088	7.83E-05	0.02499962	-0.811916492	Yes
cg25791430	chr11	59574962	MRPL16	Body	N_Shelf	325	0.027887189	0.602972668	3.821449185	0.000169485	0.037887042	-1.544634001	Yes
cg25798632	chr17	77924774	TBC1D16;TBC1D16;TBC1D16;TBC1D16	TSS200;TSS200;TSS200;Body	S_Shore	127	0.038116484	0.786501645	3.667796983	0.000301982	0.05196806	-2.090026082	No
cg25858738	chr1	21501574	EIF4G3;EIF4G3;EIF4G3	TSS1500;5'UTR;5'UTR	N_Shore	97	0.022591168	0.565032403	4.124796402	5.13E-05	0.020036333	-0.41022077	Yes
cg25877009	chr8	142288517			OpenSea	228	0.01839721	0.57933776	3.569218511	0.00043318	0.062417686	-2.429406058	No
cg25885282	chr7	1545522			S_Shore	285	0.017466177	0.273706095	4.488498051	1.12E-05	0.00815153	1.048115084	Yes
cg25950625	chr5	41510116	PLCXD3	Body	Island	947	0.040460164	0.166845557	3.310833896	0.001075024	0.099445908	-3.279309657	No
cg25956901	chr19	17829678	MAP1S;MAP1S	TSS1500;TSS1500	N_Shore	343	0.009104173	0.431638949	1.379725408	0.168969045	0.739085406	-7.706577812	No
cg25957332	chr20	61562955	DIDO1;DIDO1;DIDO1	5'UTR;5'UTR;5'UTR	S_Shelf	190	0.029749559	0.788935841	5.274761574	2.99E-07	0.001023308	4.548023396	Yes
cg25975823	chr19	41860824	B9D2;TGFB1	Body;TSS1500	S_Shore	384	0.00855927	0.935687404	3.249287595	0.00132438	0.11069753	-3.47318752	No
cg25987478	chr1	155050129	EFNA3	TSS1500	N_Shore	505	0.016891074	0.917539373	3.781113534	0.000197588	0.041289648	-1.689728799	Yes
cg25988421	chr5	58653738	PDE4D;PDE4D;PDE4D;PDE4D;PDE4D	TSS1500;Body;Body;Body;Body	OpenSea	419	0.041557111	0.659727373	3.496492625	0.000562495	0.071525687	-2.674456052	No
cg26010350	chr12	109569059			OpenSea	81	0.03200964	0.776893942	3.710980382	0.000257213	0.047903708	-1.938756439	Yes
cg26015416	chr1	108023482	NTNG1;NTNG1;NTNG1	3'UTR;3'UTR;3'UTR	S_Shore	936	0.046213957	0.244273359	2.867662546	0.004507032	0.201788191	-4.600364663	No
cg26033504	chr1	201458737	CSRP1;CSRP1	Body;Body	OpenSea	508	0.022908742	0.766354101	3.395756356	0.000802118	0.085296454	-3.006356638	No
cg26034658	chr11	65836743	PACS1	TSS1500	N_Shore	823	0.018594904	0.771158002	5.25290471	3.33E-07	0.001085598	4.444595157	Yes
cg26038649	chr1	27683501	MAP3K6	Body	Island	558	0.01992361	0.646394778	3.32338227	0.001029874	0.097274067	-3.239373582	No
cg26057699	chr22	40833477	MKL1;MKL1;MKL1;MKL1	Body;Body;Body;Body	OpenSea	805	0.029958559	0.684988222	4.101718514	5.64E-05	0.020998233	-0.499177244	Yes
cg26066180	chr20	61923786	COL20A1	TSS1500	S_Shelf	423	0.009468641	0.6017867	2.908438735	0.003976763	0.190551228	-4.486153262	No
cg26082587	chr4	40632839	RBM47	TSS1500	S_Shore	432	0.014171277	0.296766255	2.436409321	0.015569992	0.351093523	-5.715296332	No
cg26090034	chr12	31752318	DENND5B-AS1	Body	OpenSea	187	0.037179716	0.804874859	5.297267473	2.68E-07	0.000955923	4.654877362	Yes
cg26092106	chr2	240162404	HDAC4	Body	OpenSea	1128	0.023751068	0.478168281	4.082737977	6.09E-05	0.021935816	-0.572015377	Yes
cg26157872	chr17	42145037	LSM12	TSS200	S_Shore	226	0.030337679	0.806538529	4.565452522	8.00E-06	0.006722374	1.370053656	Yes
cg26217847	chr11	118013672	SCN4B;SCN4B;SCN4B;SCN4B	Body;Body;Body;Body	N_Shelf	1031	0.00366806	0.056653604	2.685243199	0.007758818	0.260218395	-5.092817389	No
cg26233227	chr12	6745367	LPAR5	TSS200	OpenSea	4	0.022862014	0.304029203	4.318875881	2.31E-05	0.012633021	0.354881245	Yes
cg26234644	chr17	10634427	TMEM220	TSS1500	S_Shore	665	0.03530131	0.826094123	3.408322622	0.000767724	0.083344988	-2.965433662	No
cg26236214	chr13	111867078	ARHGEF7;ARHGEF7;ARHGEF7;ARHGEF7;ARHGEF7	5'UTR;5'UTR;Body;Body;Body	OpenSea	308	0.049740743	0.736286392	5.82331028	1.86E-08	0.000205182	7.252326749	Yes
cg26248766	chr9	138970845	NACC2	5'UTR	S_Shelf	18	0.017066736	0.823974948	4.324330006	2.25E-05	0.012538804	0.376818118	Yes
cg26257411	chr6	33397122	SYNGAP1	Body	S_Shore	263	0.027264376	0.631359939	4.829353488	2.46E-06	0.003420394	2.508641427	Yes
cg26272088	chr15	99443339	IGF1R	Body	OpenSea	260	0.032513344	0.841321105	4.049009875	6.97E-05	0.023600207	-0.700722792	Yes
cg26296701	chr16	85705340	GSE1;GSE1;GSE1	Body;Body;Body	OpenSea	703	0.012810591	0.952322587	4.899809938	1.78E-06	0.002824509	2.821530347	Yes
cg26332052	chr17	73780035	UNK	TSS1500	N_Shore	964	0.023197464	0.624510143	3.816659413	0.000172612	0.038240033	-1.561934975	Yes
cg26348882	chr15	83736960	BTBD1;BTBD1	TSS1500;TSS1500	S_Shore	629	0.023483366	0.552752998	2.955405429	0.003437007	0.177630223	-4.352743022	No
cg26398213	chr12	32733366	FGD4;FGD4;FGD4;FGD4;FGD4	5'UTR;5'UTR;Body;Body;Body	OpenSea	786	0.015872415	0.95393661	3.809543153	0.00017736	0.038876256	-1.587603937	Yes
cg26418434	chr11	57267120	SLC43A1	Body	Island	514	0.023461381	0.449778795	3.330532584	0.001004944	0.096145131	-3.216555649	No
cg26421610	chr11	118958280	HMBS;HMBS;HMBS;HMBS	5'UTR;Body;Body;TSS1500	S_Shelf	547	0.025883436	0.874731385	3.484825451	0.000586339	0.072948656	-2.713345379	No
cg26446803	chr11	1807232			OpenSea	405	0.021578972	0.722534926	3.736896035	0.000233435	0.045267905	-1.84721817	Yes
cg26465469	chr7	922981	GET4	Body	OpenSea	23	0.021809645	0.622132937	4.000453077	8.45E-05	0.026069985	-0.884382535	Yes
cg26470338	chr5	78283014	ARSB;ARSB	TSS1500;TSS1500	S_Shore	1049	0.01979084	0.93449756	3.420314841	0.000736191	0.081765222	-2.926252325	No
cg26476820	chr2	85637851	CAPG	TSS200	N_Shelf	981	0.018160888	0.77903461	2.668047977	0.008154858	0.26613721	-5.137669356	No
cg26539818	chr17	17109691	PLD6	TSS200	Island	31	0.025838022	0.089640002	2.298974327	0.022375534	0.404905867	-6.03443096	No
cg26548185	chr13	111464743			Island	110	0.053654315	0.307300921	4.561825247	8.13E-06	0.00678153	1.354775745	Yes
cg26577478	chr5	179229244	MGAT4B;MGAT4B;MGAT4B	Body;1stExon;5'UTR	S_Shore	221	0.015036164	0.807771465	3.771008647	0.000205289	0.042189777	-1.725864253	Yes
cg26599989	chr11	1297087	TOLLIP	3'UTR	N_Shore	909	0.019501879	0.586123633	3.325134492	0.001023712	0.097043221	-3.23378606	No
cg26601317	chr11	2890575	KCNQ1DN	TSS1500	Island	211	0.018296371	0.144958428	2.703268139	0.007362365	0.254429422	-5.045510158	No
cg26618703	chr7	922962	C7orf20	Body	OpenSea	23	0.015075034	0.422512029	4.026419856	7.62E-05	0.024633106	-0.786406991	Yes
cg26628069	chr17	80925036	B3GNTL1	Body	S_Shelf	735	0.020302462	0.802914773	3.317206498	0.00105187	0.098269198	-3.259045612	No
cg26648465	chr16	85676412	KIAA0182;KIAA0182	5'UTR;Body	Island	24	0.017649534	0.895565495	3.321112027	0.00103791	0.097695903	-3.246608988	No
cg26656375	chr20	30168680			OpenSea	576	0.023013783	0.83020193	4.217881081	3.51E-05	0.016151696	-0.047038125	Yes
cg26657725	chr17	79792929	DYSFIP1	TSS200	S_Shore	657	0.013509365	0.774329235	2.149216062	0.032628466	0.465383269	-6.361978332	No
cg26701500	chr20	36024614	SRC;SRC	Body;Body	OpenSea	155	0.027320425	0.582592381	7.323652699	3.73E-12	8.77E-07	15.61524522	Yes
cg26721382	chr1	31196596	MATN1	TSS200	S_Shelf	1003	0.016943473	0.573982285	4.027482486	7.59E-05	0.024558087	-0.782385789	Yes
cg26741262	chr15	80189694	MTHFS	TSS1500	Island	764	3.58E-05	0.020990171	0.047062212	0.962503202	0.995276205	-8.657201994	No
cg26748934	chr12	132566215			N_Shelf	403	0.011452699	0.948504184	3.410753222	0.000761233	0.08305427	-2.957502412	No
cg26761744	chr6	11779039	C6orf105;C6orf105;C6orf105;C6orf105	1stExon;5'UTR;1stExon;5'UTR	OpenSea	677	0.01109795	0.914464351	2.939951984	0.003606709	0.182038465	-4.396858348	No
cg26800803	chr7	4765095	FOXK1	Body	Island	1141	0.009649076	0.090934211	2.307480219	0.021888953	0.401555228	-6.015193188	No
cg26816421	chr22	32022314	PISD	5'UTR	N_Shelf	43	0.017866127	0.826161208	5.218530436	3.93E-07	0.001194225	4.282622169	Yes
cg26819549	chr1	6645165	ZBTB48;ZBTB48;ZBTB48	Body;Body;Body	OpenSea	401	0.017312247	0.698119064	2.871516671	0.004454284	0.200947699	-4.589633861	No
cg26833883	chr1	154965572	FLAD1;LENEP;FLAD1	3'UTR;TSS1500;3'UTR	OpenSea	54	0.017044415	0.288283267	4.840758493	2.33E-06	0.003335609	2.559037819	Yes
cg26838560	chr6	44193612	SLC29A1;SLC29A1;SLC29A1;SLC29A1;SLC29A1;SLC29A1	5'UTR;5'UTR;Body;Body;Body;Body	S_Shore	103	0.029232858	0.842200252	3.448653005	0.000666422	0.07765107	-2.833169879	No
cg26868097	chr16	84118667	MBTPS1	Body	OpenSea	295	0.026485209	0.356873916	3.539204025	0.000482738	0.066030621	-2.531090084	No
cg26870438	chr10	6186015	PFKFB3	TSS1500	N_Shore	107	-0.03271811	0.589403048	-4.755588611	3.43E-06	0.004201333	2.185052974	Yes
cg26872224	chr12	109569180			OpenSea	81	0.027704505	0.607286717	3.634595454	0.000341292	0.05526502	-2.205254475	No
cg26879421	chr10	5455710	NET1	Body	S_Shore	863	0.011370091	0.696306565	2.218918853	0.027438326	0.436608462	-6.212158204	No
cg26908123	chr17	1396298	MYO1C;MYO1C	TSS1500;TSS1500	S_Shore	422	0.02207847	0.434915601	3.827774112	0.000165437	0.037386628	-1.521758556	Yes
cg26918987	chr5	179518013			S_Shore	460	0.011099397	0.677001723	2.401596934	0.017093285	0.36538952	-5.797803284	No
cg26924825	chr16	67977865	SLC12A4;SLC12A4;SLC12A4;LCAT;SLC12A4;SLC12A4	3'UTR;3'UTR;3'UTR;1stExon;3'UTR;3'UTR	OpenSea	35	0.011778325	0.794370616	2.780468982	0.005863244	0.22882432	-4.839531642	No
cg26974062	chr1	145440734	TXNIP;NBPF20;NBPF10;NBPF10	Body;Body;Body;Body	OpenSea	2	-0.023631509	0.088545271	-5.750669354	2.72E-08	0.000242389	6.882488991	Yes
cg26979537	chr19	48016860	NAPA	Body	N_Shore	46	0.015173141	0.935733366	3.597910243	0.000390309	0.059355616	-2.331482591	No
cg26985937	chr1	204534941			OpenSea	290	0.025494429	0.267904527	3.970156943	9.52E-05	0.027918926	-0.997992804	Yes
cg26987613	chr6	33219410	VPS52	Body	S_Shore	296	0.012700314	0.480922254	3.449025142	0.000665549	0.077600599	-2.831942896	No
cg26996569	chr12	121829743			OpenSea	118	0.107314205	0.515125157	5.222405651	3.86E-07	0.001192584	4.300840148	Yes
cg27003765	chr6	31846769	SLC44A4;SLC44A4	5'UTR;1stExon	OpenSea	866	0.01148681	0.681857276	1.591121631	0.112912623	0.674273339	-7.394253306	No
cg27006408	chr3	65425807	MAGI1;MAGI1;MAGI1	Body;Body;Body	OpenSea	339	0.020880384	0.246257588	3.300976396	0.001111776	0.101578979	-3.310585231	No
cg27006914	chr7	5717968	RNF216;RNF216	Body;Body	OpenSea	782	0.010817803	0.93313793	3.508586719	0.00053874	0.070088427	-2.63401996	No
cg27012744	chr6	71376642	SMAP1;SMAP1;SMAP1	TSS1500;TSS1500;TSS1500	N_Shore	92	0.025424823	0.676018008	3.745594711	0.00022593	0.044464216	-1.816366096	Yes
cg27019901	chr12	120663296	PXN;PXN;PXN;PXN	Body;Body;Body;5'UTR	OpenSea	436	0.020440792	0.724845933	4.589810785	7.19E-06	0.00623799	1.472913088	Yes
cg27037013	chr21	35320667			OpenSea	57	-0.045001604	0.689474036	-4.255928347	3.00E-05	0.014632956	0.103417222	Yes
cg27049076	chr11	67166521	PPP1CA;PPP1CA;PPP1CA	Body;Body;Body	Island	72	0.014111942	0.741527808	3.576459596	0.000421961	0.061731322	-2.40475898	No
cg27076223	chr4	40632858	RBM47	TSS1500	S_Shore	432	0.014542655	0.315677703	2.488232064	0.013524846	0.332090139	-5.590383428	No
cg27090679	chr1	6420963	ACOT7;ACOT7;ACOT7	TSS200;Body;Body	OpenSea	180	0.003083016	0.459631502	0.315177329	0.752903823	0.96094236	-8.608461377	No
cg27094470	chr5	131637558	SLC22A4	Body	OpenSea	835	0.017534639	0.746060048	3.767937883	0.000207685	0.042459289	-1.73682843	Yes
cg27139457	chr2	85637739	CAPG	TSS200	N_Shelf	981	0.017587306	0.631506807	4.056716547	6.75E-05	0.023166954	-0.671395786	Yes
cg27180860	chr1	36183155	C1orf216	5'UTR	N_Shore	53	0.027775227	0.793334388	4.073523771	6.31E-05	0.02229731	-0.607269225	Yes
cg27198696	chr6	31680112	LY6G6E;LY6G6E	Body;Body	OpenSea	518	0.022361471	0.580672258	3.145758792	0.001868101	0.131174498	-3.791792945	No
cg27237814	chr6	30860014	DDR1;DDR1;DDR1	Body;Body;Body	OpenSea	67	0.021336126	0.718205214	3.419988433	0.000737033	0.081784664	-2.927320426	No
cg27252583	chr4	110768159	LRIT3	TSS1500	OpenSea	123	0.024732233	0.746705421	4.04044364	7.21E-05	0.023915253	-0.733263788	Yes
cg27300125	chr2	64713000			OpenSea	912	0.020465627	0.807025578	2.561000589	0.011056589	0.304338644	-5.410775184	No
cg27322595	chr6	32181814	NOTCH4	Body	OpenSea	342	0.010220859	0.805655181	2.491410116	0.013407578	0.330515289	-5.582641845	No
cg27334635	chr17	79817119	P4HB	Body	N_Shore	3	0.016766153	0.675335231	3.96950503	9.55E-05	0.027918926	-1.000429167	Yes
cg27360869	chr8	38024481	LSM1;LSM1;LSM1	Body;Body;Body	OpenSea	298	0.013576789	0.362403584	2.57597397	0.010601742	0.299100094	-5.373209712	No
cg27365978	chr10	106093659	ITPRIP;ITPRIP	1stExon;5'UTR	N_Shelf	167	0.013947746	0.933287683	3.62728278	0.000350575	0.056031345	-2.230507736	No
cg27366532	chr16	3843012	CREBBP;CREBBP	Body;Body	OpenSea	1039	0.016258413	0.636622975	3.028508457	0.002729075	0.158444877	-4.141146433	No
cg27394566	chr14	105391635	PLD4	5'UTR	OpenSea	609	0.024298633	0.76186359	4.619926728	6.30E-06	0.005816201	1.600718809	Yes
cg27430293	chr16	89069935			N_Shore	1191	0.026299726	0.484254551	2.908890686	0.003971219	0.190441527	-4.484878958	No
cg27431877	chr12	124911924	NCOR2;NCOR2	Body;Body	S_Shore	261	0.023363716	0.854393557	7.110745664	1.35E-11	2.37E-06	14.35027272	Yes
cg27434922	chr12	132566223			N_Shelf	403	0.023668414	0.852143938	3.694447184	0.000273558	0.049443062	-1.996857999	Yes
cg27449258	chr21	46493436	ADARB1;ADARB1;ADARB1;ADARB1;ADARB1;ADARB1;ADARB1;C21orf122	TSS1500;TSS1500;TSS1500;TSS1500;TSS1500;TSS1500;TSS1500;TSS1500	N_Shore	994	0.029211506	0.907825677	3.692955613	0.000275079	0.049585757	-2.002088363	Yes
cg27458265	chr16	55542981	LPCAT2;LPCAT2	1stExon;5'UTR	Island	311	0.00750181	0.059904867	2.350958475	0.019543795	0.384196842	-5.915798223	No
cg27470978	chr8	38704972	TACC1;TACC1;TACC1	Body;Body;Body	OpenSea	279	0.022095039	0.653183867	4.2450755	3.14E-05	0.015005542	0.06038204	Yes
cg27477939	chr11	63999442	DNAJC4;DNAJC4;DNAJC4;DNAJC4;DNAJC4;DNAJC4	Body;Body;Body;ExonBnd;ExonBnd;ExonBnd	S_Shore	152	0.019222113	0.807248119	4.100478106	5.67E-05	0.021012989	-0.503946284	Yes
cg27498171	chr12	32733442	FGD4;FGD4;FGD4;FGD4;FGD4	5'UTR;5'UTR;Body;Body;Body	OpenSea	786	0.011764895	0.894616383	2.401163755	0.017113041	0.365477569	-5.798822815	No
cg27506210	chr22	32150725	DEPDC5;DEPDC5;DEPDC5	5'UTR;TSS200;5'UTR	S_Shore	1130	0.017861598	0.846428867	3.116967677	0.002052451	0.137056269	-3.878710872	No
cg27516100	chr6	30624520	DHX16;DHX16	Body;Body	OpenSea	8	0.031607456	0.487383607	5.887460476	1.33E-08	0.000170409	7.581827258	Yes
cg27565899	chr1	110166664	AMPD2;AMPD2;AMPD2	Body;Body;TSS1500	S_Shelf	30	0.014865957	0.441983762	3.509435175	0.000537109	0.069968363	-2.631178459	No
cg27588075	chr5	96078437	CAST;CAST;CAST;CAST;CAST;CAST	TSS1500;Body;Body;Body;Body;Body	OpenSea	130	0.034877523	0.44173176	3.58171606	0.000413989	0.061112655	-2.386839027	No
cg27593250	chr6	30859984	DDR1;DDR1;DDR1	Body;Body;Body	OpenSea	67	0.013106077	0.876970255	3.590534637	0.000400931	0.060173222	-2.356722338	No
cg27606396	chr2	113542117	IL1A;IL1A	1stExon;5'UTR	OpenSea	289	0.0232374	0.694371837	2.228022037	0.026816465	0.433277387	-6.192252874	No
cg27615603	chr16	31213045	PYCARD;PYCARD	Body;Body	N_Shore	706	0.016691346	0.467814423	3.889496866	0.000130461	0.032952271	-1.296773366	Yes
cg27640302	chr11	57296133	TIMM10	3'UTR	OpenSea	902	0.009888287	0.660630523	2.492014183	0.01338539	0.330303422	-5.581169306	No
cg27652436	chr8	38024747	LSM1;LSM1;LSM1	Body;Body;Body	OpenSea	298	0.038290532	0.693203185	5.779567786	2.34E-08	0.000224642	7.029201276	Yes
