# Supplementary material for: DNA methylation signatures of youth-onset type 2 diabetes and exposure to maternal diabetes
Source: Clin Epigenetics. 2024 May 13;16:65. doi: 10.1186/s13148-024-01675-1 (PMC11092083; doi:10.1186/s13148-024-01675-1)
Supplement: Supplementary file 5 — Additional file 5. Table 4: Biological processes enrichment analysis for individual CpG analysis. [file 13148_2024_1675_MOESM5_ESM.csv]

	ONTOLOGY	TERM	N	DE	P.DE	FDR	SigGenesInSet
GO:0009056	BP	catabolic process	2490	389	1.35E-08	0.000153109	MIR190B,TOM1,ADAM8,FEM1B,RNF41,TRIB1,HNRNPR,STUB1,RGS19,MAEA,NOD1,ARIH2,VTI1B,ATG7,MTHFS,CELF1,TRAF3IP2,USP20,USP19,MMP24,PNPLA6,EHMT2,ABHD2,ADAMTS13,HIBADH,NUDT3,VPS26B,LYPLA2,PHB2,ACOT7,MGLL,TRIM9,CIRBP,CLU,WDR81,AFMID,RNF19B,DIS3L2,CPT1A,CARNMT1,MTCL2,ADAMTS14,SMCR8,CSNK1D,TICAM1,DTX3L,DAB2,ECI1,DCP2,LIX1,DXO,DPYD,AGO3,AGO4,PLBD2,UBR1,ELAVL1,TET3,PIKFYVE,FBXO45,PLD6,TRIM65,EPHB2,AKT2,ERN1,ALAD…
GO:0044248	BP	cellular catabolic process	1521	251	2.61E-08	0.000196922	MIR190B,TOM1,ADAM8,RNF41,HNRNPR,STUB1,RGS19,NOD1,VTI1B,ATG7,MTHFS,CELF1,TRAF3IP2,USP20,PNPLA6,EHMT2,ABHD2,ADAMTS13,HIBADH,NUDT3,VPS26B,LYPLA2,PHB2,ACOT7,MGLL,CIRBP,CLU,WDR81,AFMID,DIS3L2,CPT1A,CARNMT1,MTCL2,SMCR8,TICAM1,DTX3L,ECI1,DCP2,LIX1,DXO,DPYD,AGO3,AGO4,PLBD2,ELAVL1,TET3,PIKFYVE,TRIM65,EPHB2,AKT2,ERN1,ACSL1,TYSND1,TPCN2,PATL1,ALDH3B1,FOXK1,ATG14,ZHX2,NCBP2,SIRT2,SAMD4A,ATG2A,LARP4B,ATG4B,SY…
GO:0009894	BP	regulation of catabolic process	1023	183	1.13E-07	0.000636446	MIR190B,TOM1,ADAM8,RNF41,TRIB1,HNRNPR,STUB1,NOD1,ARIH2,ATG7,CELF1,TRAF3IP2,USP20,USP19,EHMT2,VPS26B,CIRBP,CLU,RNF19B,DIS3L2,CPT1A,MTCL2,SMCR8,CSNK1D,TICAM1,DTX3L,DAB2,DCP2,DXO,ELAVL1,TRIM65,AKT2,ERN1,ALAD,PTK2B,TYSND1,TPCN2,PATL1,FOXK1,ATG14,SIRT2,SAMD4A,ATG2A,LARP4B,MTCL1,CLEC16A,PUM2,UFL1,DAPK2,HSPBP1,FKBP8,MTOR,FUS,YTHDF3,ETFBKMT,RNF144B,PAN3,SVIP,HECTD1,CNOT10,ULK3,GPSM1,GGA1,SERBP1,FBXW8,BSC…
GO:0006402	BP	mRNA catabolic process	291	61	3.12E-07	0.001412076	MIR190B,HNRNPR,CELF1,TRAF3IP2,CIRBP,DIS3L2,DCP2,DXO,AGO3,AGO4,ELAVL1,ERN1,PATL1,ZHX2,NCBP2,SAMD4A,LARP4B,SMG6,PUM2,SMG5,EDC4,FUS,YTHDF3,PAN3,CNOT10,UPF2,SERBP1,AGO1,AGO2,LSM1,DCPS,GSPT1,IREB2,MEX3D,MIRLET7B,MIR93,EXOSC10,RBM47,TENT5C,NRDE2,TENT5A,PCID2,DCP1A,SMG9,ZC3HAV1,CNOT6,TNRC6C,UPF1,MIR486-1,TENT4B,SKIC2,UPF3A,SLC11A1,CSDE1,SECISBP2,METTL16,PRR5L,EDC3,CNOT8,GTPBP1,CTIF,SMG7,THRAP3
GO:0009057	BP	macromolecule catabolic process	1345	220	1.12E-06	0.003632561	MIR190B,ADAM8,FEM1B,RNF41,TRIB1,HNRNPR,STUB1,MAEA,ARIH2,ATG7,CELF1,TRAF3IP2,USP19,ADAMTS13,LYPLA2,TRIM9,CIRBP,CLU,WDR81,RNF19B,DIS3L2,CSNK1D,DTX3L,DAB2,DCP2,DXO,AGO3,AGO4,UBR1,ELAVL1,FBXO45,ERN1,ALAD,EXT1,PTK2B,PATL1,FGF2,ZHX2,DENND3,NCBP2,SIRT2,SAMD4A,LARP4B,UBXN4,ZC3H4,SMG6,UBR4,PUM2,UFL1,SMG5,DICER1,KCTD2,MTREX,HSPBP1,EDC4,PISD,MTOR,FUS,YTHDF3,RNF144B,PAN3,SVIP,HECTD1,CNOT10,UPF2,LTN1,GGA1,TRP…
GO:0031329	BP	regulation of cellular catabolic process	681	125	1.22E-06	0.003632561	MIR190B,TOM1,ADAM8,RNF41,HNRNPR,NOD1,CELF1,TRAF3IP2,USP20,EHMT2,VPS26B,CIRBP,DIS3L2,CPT1A,MTCL2,SMCR8,TICAM1,DTX3L,DCP2,DXO,ELAVL1,TRIM65,AKT2,ERN1,TYSND1,TPCN2,PATL1,FOXK1,ATG14,SIRT2,SAMD4A,ATG2A,LARP4B,MTCL1,CLEC16A,PUM2,UFL1,DAPK2,FKBP8,MTOR,FUS,YTHDF3,ETFBKMT,PAN3,SVIP,CNOT10,ULK3,GPSM1,SERBP1,AGO2,LSM1,GPD1,DCPS,PYCARD,MYLIP,HTT,PIK3R4,APOC1,APOC2,FOXK2,INSR,IREB2,ITPR1,MEX3D,ARNT,MIRLET7B,…
GO:0006401	BP	RNA catabolic process	345	67	1.29E-06	0.003632561	MIR190B,HNRNPR,CELF1,TRAF3IP2,CIRBP,DIS3L2,DCP2,DXO,AGO3,AGO4,ELAVL1,ERN1,PATL1,ZHX2,NCBP2,SAMD4A,LARP4B,ZC3H4,SMG6,PUM2,SMG5,DICER1,MTREX,EDC4,FUS,YTHDF3,PAN3,CNOT10,UPF2,SERBP1,AGO1,AGO2,LSM1,DCPS,GSPT1,IREB2,MEX3D,MIRLET7B,MIR93,METTL1,EXOSC10,RBM47,TENT5C,NSUN2,NRDE2,TENT5A,PCID2,DCP1A,SMG9,ZC3HAV1,CNOT6,TNRC6C,UPF1,MIR486-1,TENT4B,SKIC2,UPF3A,SLC11A1,CSDE1,TRIR,SECISBP2,METTL16,PRR5L,EDC3,RN…
GO:0043933	BP	protein-containing complex organization	2238	350	2.60E-06	0.006523529	CDKN2B-AS1,HDAC5,TOM1,CCAT1,AKAP9,LPCAT3,STUB1,ADAR,SMYD5,TFG,EIF3M,CARM1,PRPF8,CENPF,CELF1,CELF2,USP39,TUBGCP2,SRCAP,EHMT2,EHD1,CPSF6,CHD3,PRDM5,DMC1,CORO1A,DDX20,AP2M1,CLU,TRAPPC5,COL16A1,M1AP,NACC2,CREBBP,SMCR8,TMEM120B,CSNK1D,CSNK2B,DNAH2,TMC8,TICAM1,DTX3L,ZNF827,CAMSAP1,DAB2,DCTN1,DHX8,LIX1,CLYBL,DNMT3A,DYRK1A,PHC1,AGO3,AGO4,EIF2D,MLKL,EIF5,ELAVL1,TET3,TRIM65,EPB41,DMTN,EPRS1,FBL,ESR1,ALAD,E…
GO:1901575	BP	organic substance catabolic process	2064	314	3.31E-06	0.007485361	MIR190B,ADAM8,FEM1B,RNF41,TRIB1,HNRNPR,STUB1,MAEA,ARIH2,ATG7,MTHFS,CELF1,TRAF3IP2,USP19,PNPLA6,ABHD2,ADAMTS13,HIBADH,NUDT3,LYPLA2,ACOT7,MGLL,TRIM9,CIRBP,CLU,WDR81,AFMID,RNF19B,DIS3L2,CPT1A,CARNMT1,CSNK1D,DTX3L,DAB2,ECI1,DCP2,DXO,DPYD,AGO3,AGO4,PLBD2,UBR1,ELAVL1,TET3,FBXO45,PLD6,AKT2,ERN1,ALAD,EXT1,PTK2B,TYSND1,PATL1,ALDH3B1,FOXK1,ALDH3B2,FGF2,ALDOA,ZHX2,DENND3,NCBP2,SIRT2,SAMD4A,LARP4B,UBXN4,ZC3H…
GO:0046907	BP	intracellular transport	1512	250	1.91E-05	0.033196221	TOM1,AP1M2,SAE1,SNUPN,STX6,TFG,ARIH2,NXF1,VTI1B,IPO7,TXNIP,TRAF3IP2,YIF1A,EHD1,TOMM34,TMED1,RAB31,CPSF6,CAPN10,CORO1A,DDX19B,CHRM1,VPS26B,PHB2,AP2M1,CLU,CLTB,WDR81,MIEF2,TRAPPC5,ARL8A,COPA,CPT1A,CSE1L,CSNK1D,SLC25A10,DTX3L,DAB2,AP2A2,AP1B1,DENND1B,DCTN1,SNX31,DYNC1I2,EIF2D,ELAVL1,PIKFYVE,DMTN,STX2,AKT2,FABP3,TPCN2,LMTK2,ATG14,DENND3,TRAK1,NCBP2,RAB18,TMCC1,XPO7,KIF1B,MDN1,NUP210,MTCL1,DENND5A,CLE…
GO:0016071	BP	mRNA metabolic process	743	120	2.74E-05	0.044249337	MIR190B,NR1H3,MBNL2,HNRNPR,ADAR,ADARB1,ADARB2,PRPF8,CELF1,CELF2,USP39,TRAF3IP2,CPSF6,SNRNP35,CLASRP,DDX20,CIRBP,DIS3L2,CREB1,DHX8,DCP2,DXO,DYRK1A,AGO3,AGO4,ELAVL1,ERN1,PATL1,ZHX2,NCBP2,ACIN1,SNRNP200,SAMD4A,CMTR1,ZC3H3,LARP4B,SMG6,PUM2,SMG5,MTREX,EDC4,FUS,YTHDF3,PAN3,USP49,CNOT10,GEMIN5,UPF2,SERBP1,AGO1,DAZAP1,AGO2,LSM1,SLC39A5,DCPS,SSU72,GSPT1,RBM15B,IREB2,MEX3D,MIRLET7B,MIR93,ARVCF,HNRNPM,PCBP2…
GO:0000956	BP	nuclear-transcribed mRNA catabolic process	125	32	4.00E-05	0.06020145	DIS3L2,DCP2,DXO,PATL1,NCBP2,SAMD4A,SMG6,SMG5,EDC4,PAN3,CNOT10,UPF2,AGO1,AGO2,LSM1,DCPS,GSPT1,EXOSC10,DCP1A,SMG9,CNOT6,TNRC6C,UPF1,TENT4B,SKIC2,UPF3A,CSDE1,SECISBP2,EDC3,CNOT8,CTIF,SMG7,THRAP3
GO:0046700	BP	heterocycle catabolic process	505	85	6.42E-05	0.076054947	MIR190B,HNRNPR,MTHFS,CELF1,TRAF3IP2,NUDT3,ACOT7,CIRBP,AFMID,DIS3L2,DCP2,DXO,DPYD,AGO3,AGO4,ELAVL1,TET3,ERN1,PATL1,ZHX2,NCBP2,SAMD4A,LARP4B,ZC3H4,SMG6,PUM2,SMG5,DICER1,MTREX,EDC4,FUS,YTHDF3,PAN3,CNOT10,UPF2,SERBP1,AGO1,AGO2,LSM1,DCPS,GSPT1,IREB2,ACAT1,MEX3D,MIRLET7B,MIR93,METTL1,ALDH6A1,NUDT1,PDE4C,PDE4D,PDE8A,ENPP3,EXOSC10,RBM47,TET2,TENT5C,NSUN2,NRDE2,TENT5A,PCID2,DCP1A,SMG9,ZC3HAV1,PDXP,CNOT6,T…
GO:0044270	BP	cellular nitrogen compound catabolic process	504	84	7.13E-05	0.076054947	MIR190B,HNRNPR,MTHFS,CELF1,TRAF3IP2,NUDT3,ACOT7,CIRBP,AFMID,DIS3L2,DCP2,DXO,DPYD,AGO3,AGO4,ELAVL1,TET3,ERN1,PATL1,ZHX2,NCBP2,SAMD4A,LARP4B,ZC3H4,SMG6,PUM2,SMG5,DICER1,MTREX,EDC4,FUS,YTHDF3,PAN3,CNOT10,UPF2,SERBP1,AGO1,AGO2,LSM1,DCPS,GSPT1,IREB2,ACAT1,MEX3D,MIRLET7B,MIR93,METTL1,ALDH6A1,NUDT1,PDE4C,PDE4D,PDE8A,ENPP3,EXOSC10,RBM47,TET2,TENT5C,NSUN2,NRDE2,TENT5A,PCID2,DCP1A,SMG9,ZC3HAV1,PDXP,CNOT6,T…
GO:0022411	BP	cellular component disassembly	476	92	7.45E-05	0.076054947	TOM1,ADAM8,RNF41,ATG7,BLCAP,CAPN10,PHB2,SMCR8,DCTN1,DHX8,LIX1,EIF2D,DMTN,ATG14,ACIN1,SWAP70,ATG2A,FLII,ATG4B,CLEC16A,UFL1,FRAT2,DICER1,SH3BP1,FKBP8,ULK3,WIPI2,GSN,GSPT1,TMOD4,TMOD2,EEF2K,HTT,PIK3R4,HK2,HPN,IGF1R,INSR,KIF2A,KIF5B,KLC1,STMN1,LRP1,ASPH,NEDD9,HDGFL3,TEX264,UFM1,CHMP3,PEX10,PEX14,PIK3C3,PIK3R1,PPP1CA,VPS13D,DNAJC17,MAP1S,AMBRA1,PRKCB,PDXP,MCOLN1,MICAL3,USP36,UPF1,ATXN7,CX3CL1,SH3GL1,M…
GO:0006914	BP	autophagy	549	102	7.49E-05	0.076054947	TOM1,RNF41,STUB1,RGS19,NOD1,VTI1B,ATG7,USP20,EHMT2,VPS26B,PHB2,CLU,WDR81,MTCL2,SMCR8,TICAM1,LIX1,PIKFYVE,TRIM65,EPHB2,ERN1,TPCN2,FOXK1,ATG14,SIRT2,ATG2A,ATG4B,SYT11,PACS2,MTCL1,CLEC16A,UFL1,DAPK2,FKBP8,MTOR,SVIP,ULK3,GPSM1,WIPI2,PYCARD,HTT,PIK3R4,HK2,FOXK2,ITGB4,ITPR1,MIRLET7B,MAPT,NAGLU,TEX264,UFM1,CHMP3,ATP6V0C,ATP6V1C1,PIK3C3,TPCN1,TOLLIP,BCAS3,VPS13D,MAP1S,YOD1,AMBRA1,PRKACA,PSEN1,MCOLN1,RPTO…
GO:0061919	BP	process utilizing autophagic mechanism	549	102	7.49E-05	0.076054947	TOM1,RNF41,STUB1,RGS19,NOD1,VTI1B,ATG7,USP20,EHMT2,VPS26B,PHB2,CLU,WDR81,MTCL2,SMCR8,TICAM1,LIX1,PIKFYVE,TRIM65,EPHB2,ERN1,TPCN2,FOXK1,ATG14,SIRT2,ATG2A,ATG4B,SYT11,PACS2,MTCL1,CLEC16A,UFL1,DAPK2,FKBP8,MTOR,SVIP,ULK3,GPSM1,WIPI2,PYCARD,HTT,PIK3R4,HK2,FOXK2,ITGB4,ITPR1,MIRLET7B,MAPT,NAGLU,TEX264,UFM1,CHMP3,ATP6V0C,ATP6V1C1,PIK3C3,TPCN1,TOLLIP,BCAS3,VPS13D,MAP1S,YOD1,AMBRA1,PRKACA,PSEN1,MCOLN1,RPTO…
GO:0000184	BP	nuclear-transcribed mRNA catabolic process, nonsense-mediated decay	42	15	7.74E-05	0.076054947	DCP2,NCBP2,SMG6,SMG5,UPF2,GSPT1,EXOSC10,DCP1A,SMG9,UPF1,SKIC2,UPF3A,SECISBP2,CTIF,SMG7
GO:0009896	BP	positive regulation of catabolic process	570	101	8.33E-05	0.076166036	MIR190B,TOM1,ADAM8,RNF41,TRIB1,HNRNPR,STUB1,NOD1,ARIH2,ATG7,CELF1,USP20,CLU,RNF19B,DIS3L2,CPT1A,SMCR8,CSNK1D,TICAM1,DTX3L,DAB2,DCP2,DXO,TRIM65,AKT2,PTK2B,PATL1,SIRT2,SAMD4A,ATG2A,PUM2,UFL1,HSPBP1,MTOR,YTHDF3,RNF144B,PAN3,SVIP,HECTD1,CNOT10,GPSM1,GGA1,FBXW8,AGO2,LSM1,SGSM3,GPD1,DCPS,MYLIP,HTT,APOC2,SH3RF3,INSR,MEX3D,LRP1,ARNT,MIRLET7B,MIR93,NRDC,OAZ1,NDUFA13,FZR1,SIRT6,PHKG2,TPCN1,VPS13D,AMBRA1,DC…
GO:0051172	BP	negative regulation of nitrogen compound metabolic process	2229	335	0.00011713	0.098046691	MIR190B,HDAC5,NR1H3,TRIB1,HNRNPR,CDKN2A,ADAR,ADARB1,BASP1,ZBTB18,SEMA4D,CEBPB,DEAF1,IPO7,TXNIP,CENPF,CELF1,TRAF3IP2,EHMT2,CHD3,PRDM5,DDX20,NACC1,PHB2,CIRBP,CLU,DIS3L2,PPARGC1B,NACC2,CREB1,CREBBP,SMCR8,SIRPA,TCF23,DTX3L,CUX1,ZNF827,PAQR3,DAB2,ZFPM1,ZNF296,ZBTB49,DCP2,ZNF366,DHCR24,DNMT3A,DYRK1A,PHC1,AGO3,AGO4,EIF4EBP1,SERPINB1,ELAVL1,ELK4,ENG,DMTN,EPHB2,EPRS1,ESR1,ALAD,ETV6,SMTNL1,PATL1,ZBTB12,FOX…
GO:1901361	BP	organic cyclic compound catabolic process	547	89	0.000126507	0.09859261	MIR190B,HNRNPR,MTHFS,CELF1,TRAF3IP2,NUDT3,ACOT7,CIRBP,AFMID,DIS3L2,DCP2,DXO,DPYD,AGO3,AGO4,ELAVL1,TET3,ERN1,PATL1,ZHX2,NCBP2,SAMD4A,LARP4B,ZC3H4,SMG6,PUM2,SMG5,DICER1,MTREX,EDC4,FUS,YTHDF3,PAN3,CNOT10,UPF2,SERBP1,AGO1,AGO2,LSM1,DCPS,GSPT1,HPD,IREB2,ACAT1,MEX3D,MIRLET7B,MIR93,METTL1,ALDH6A1,NUDT1,PDE4C,PDE4D,PDE8A,ENPP3,EXOSC10,RBM47,TET2,TENT5C,NSUN2,NRDE2,TENT5A,PCID2,DCP1A,SMG9,ZC3HAV1,PDXP,CNO…
GO:0009892	BP	negative regulation of metabolic process	3175	424	0.000140244	0.10389898	AKT3,CDKN2B-AS1,MIR190B,HDAC5,MIR1306,MIR548H4,MIR3909,NR1H3,RNF41,TRIB1,HNRNPR,CDKN2A,ADAR,SMYD5,ADARB1,BASP1,ZBTB18,SEMA4D,CEBPB,DEAF1,IPO7,TXNIP,CENPF,CELF1,TRAF3IP2,EHMT2,CHD3,PRDM5,DDX20,NACC1,ADCY7,PHB2,CIRBP,CLU,MFSD12,DIS3L2,PPARGC1B,NACC2,CREB1,CREBBP,MTCL2,SMCR8,SIRPA,PIWIL4,CSK,TCF23,DTX3L,CUX1,ZNF827,PAQR3,DAB2,ZFPM1,ZNF296,ZBTB49,DCP2,ZNF366,DHCR24,AGER,DNMT3A,DXO,DYRK1A,PHC1,AGO3,AG…
GO:0034655	BP	nucleobase-containing compound catabolic process	466	78	0.000156422	0.110477802	MIR190B,HNRNPR,CELF1,TRAF3IP2,NUDT3,ACOT7,CIRBP,DIS3L2,DCP2,DXO,DPYD,AGO3,AGO4,ELAVL1,ERN1,PATL1,ZHX2,NCBP2,SAMD4A,LARP4B,ZC3H4,SMG6,PUM2,SMG5,DICER1,MTREX,EDC4,FUS,YTHDF3,PAN3,CNOT10,UPF2,SERBP1,AGO1,AGO2,LSM1,DCPS,GSPT1,IREB2,ACAT1,MEX3D,MIRLET7B,MIR93,METTL1,NUDT1,PDE4C,PDE4D,PDE8A,ENPP3,EXOSC10,RBM47,TENT5C,NSUN2,NRDE2,TENT5A,PCID2,DCP1A,SMG9,ZC3HAV1,CNOT6,TNRC6C,UPF1,MIR486-1,TENT4B,NMNAT1,S…
GO:0019439	BP	aromatic compound catabolic process	519	85	0.000163026	0.111653287	MIR190B,HNRNPR,MTHFS,CELF1,TRAF3IP2,NUDT3,ACOT7,CIRBP,AFMID,DIS3L2,DCP2,DXO,DPYD,AGO3,AGO4,ELAVL1,TET3,ERN1,PATL1,ZHX2,NCBP2,SAMD4A,LARP4B,ZC3H4,SMG6,PUM2,SMG5,DICER1,MTREX,EDC4,FUS,YTHDF3,PAN3,CNOT10,UPF2,SERBP1,AGO1,AGO2,LSM1,DCPS,GSPT1,HPD,IREB2,ACAT1,MEX3D,MIRLET7B,MIR93,METTL1,NUDT1,PDE4C,PDE4D,PDE8A,ENPP3,EXOSC10,RBM47,TET2,TENT5C,NSUN2,NRDE2,TENT5A,PCID2,DCP1A,SMG9,ZC3HAV1,PDXP,CNOT6,TNRC6…
GO:1903313	BP	positive regulation of mRNA metabolic process	186	34	0.000208641	0.134728611	MIR190B,HNRNPR,CELF1,CIRBP,DIS3L2,DCP2,PATL1,NCBP2,SAMD4A,PUM2,YTHDF3,PAN3,CNOT10,DAZAP1,AGO2,LSM1,SLC39A5,DCPS,MEX3D,MIRLET7B,MIR93,DCP1A,ZC3HAV1,CNOT6,TNRC6C,UPF1,MIR486-1,TENT4B,SNRNP70,CSDE1,METTL16,WDR77,PRR5L,CNOT8,GTPBP1,THRAP3
GO:0071895	BP	odontoblast differentiation	11	7	0.000226748	0.142353469	CEBPB,IPO7,DLX3,SMAD2,FAM20C,RPTOR,TGFB1
GO:0031324	BP	negative regulation of cellular metabolic process	2937	391	0.000249194	0.152217247	AKT3,CDKN2B-AS1,MIR190B,HDAC5,MIR1306,MIR548H4,MIR3909,NR1H3,RNF41,TRIB1,HNRNPR,CDKN2A,ADAR,SMYD5,ADARB1,BASP1,ZBTB18,SEMA4D,CEBPB,DEAF1,IPO7,TXNIP,CENPF,CELF1,TRAF3IP2,EHMT2,CHD3,PRDM5,DDX20,NACC1,ADCY7,PHB2,CIRBP,MFSD12,DIS3L2,PPARGC1B,NACC2,CREB1,CREBBP,MTCL2,SMCR8,SIRPA,PIWIL4,CSK,TCF23,CUX1,ZNF827,PAQR3,DAB2,ZFPM1,ZNF296,ZBTB49,DCP2,ZNF366,AGER,DNMT3A,DXO,DYRK1A,PHC1,AGO3,AGO4,EPHA2,EIF4EBP1…
GO:0071706	BP	tumor necrosis factor superfamily cytokine production	182	35	0.000405379	0.220057745	ADAM8,NOD1,ARFGEF2,CLU,SIRPA,TICAM1,AGER,EPHB2,SYT11,DICER1,FOXP1,C5AR2,PYCARD,GSTP1,HDAC2,NFKBIL1,PIK3R1,ACP5,SETD4,PSEN1,PTPN6,PTPRJ,RAD21,RARA,TRIM27,BCL3,CCL19,CX3CL1,CARD9,ILRUN,STAT3,TGFB1,TLR4,CD84,TNFRSF8
GO:1903555	BP	regulation of tumor necrosis factor superfamily cytokine production	182	35	0.000405379	0.220057745	ADAM8,NOD1,ARFGEF2,CLU,SIRPA,TICAM1,AGER,EPHB2,SYT11,DICER1,FOXP1,C5AR2,PYCARD,GSTP1,HDAC2,NFKBIL1,PIK3R1,ACP5,SETD4,PSEN1,PTPN6,PTPRJ,RAD21,RARA,TRIM27,BCL3,CCL19,CX3CL1,CARD9,ILRUN,STAT3,TGFB1,TLR4,CD84,TNFRSF8
GO:0061013	BP	regulation of mRNA catabolic process	236	43	0.000408939	0.220057745	MIR190B,HNRNPR,CELF1,TRAF3IP2,CIRBP,DIS3L2,DCP2,ELAVL1,PATL1,SAMD4A,LARP4B,PUM2,FUS,YTHDF3,PAN3,CNOT10,SERBP1,AGO2,LSM1,DCPS,IREB2,MEX3D,MIRLET7B,MIR93,RBM47,TENT5C,NRDE2,TENT5A,PCID2,DCP1A,ZC3HAV1,CNOT6,TNRC6C,UPF1,MIR486-1,TENT4B,UPF3A,SLC11A1,CSDE1,SECISBP2,METTL16,PRR5L,CNOT8,GTPBP1,THRAP3
GO:0009895	BP	negative regulation of catabolic process	321	65	0.000419086	0.220273462	RNF41,TRAF3IP2,EHMT2,CIRBP,SMCR8,ELAVL1,ALAD,FOXK1,SIRT2,LARP4B,CLEC16A,MTOR,FUS,ETFBKMT,SVIP,BSCL2,APOC1,FOXK2,IREB2,MIRLET7B,SMAD3,SMAD4,METTL1,MGAT3,UBXN1,SIRT6,SUFU,RBM47,TENT5C,NSUN2,NRDE2,TENT5A,ZDHHC7,PRKACA,PRKCG,PBK,PSEN1,TRIM39,FMN2,RPTOR,TBC1D14,USP36,RRAGD,BCL2,TRIM27,MLST8,TENT4B,CRTC3,NMNAT1,UPF3A,WNK1,SLC4A1,SLC11A1,SMARCC1,SNRNP70,STAT3,TAF9,TSC2,CSDE1,USP7,SECISBP2,METTL16,SLC7A5…
GO:1902903	BP	regulation of supramolecular fiber organization	368	77	0.00042901	0.220364744	AKAP9,CORO2B,DLC1,CORO1A,AKAP13,ARAP1,CLU,CAMSAP1,DCTN1,DYRK1A,DMTN,PTK2B,ARHGEF15,SWAP70,FLII,COTL1,SH3BP1,EML2,ALOX15,MTOR,KANK2,CLIP3,GPX1,GRB2,ARHGAP35,PYCARD,GSN,TMOD4,TMOD2,EFEMP2,HCK,HCLS1,FMN1,ARPIN,ARF1,RHOA,STMN1,SMAD3,SMAD4,MAPT,NF2,HDGFL3,CYRIB,PFDN1,PIK3R1,SSH1,ARHGEF10L,MAP1S,PSEN1,PDXP,PREX1,CAMSAP3,PXN,RAC1,TRIM27,CLIP1,ATXN7,CX3CL1,MLST8,C15orf62,PLEKHG2,SLC9A1,SPTAN1,TBCD,TGFB3,…
GO:0031331	BP	positive regulation of cellular catabolic process	378	66	0.000474891	0.2307413	MIR190B,TOM1,ADAM8,HNRNPR,NOD1,CELF1,USP20,DIS3L2,CPT1A,SMCR8,TICAM1,DTX3L,DCP2,DXO,TRIM65,AKT2,PATL1,SAMD4A,ATG2A,PUM2,UFL1,MTOR,YTHDF3,PAN3,SVIP,CNOT10,GPSM1,AGO2,LSM1,GPD1,DCPS,HTT,APOC2,INSR,MEX3D,ARNT,MIRLET7B,MIR93,NRDC,PHKG2,TPCN1,VPS13D,AMBRA1,DCP1A,PSEN1,ZC3HAV1,CNOT6,RPTOR,TNRC6C,PTPN1,UPF1,MIR486-1,MLST8,TENT4B,BNIP3,MAP3K7,TSC2,UVRAG,CSDE1,METTL16,TFEB,PRR5L,NPRL3,TRIM8,IRS2,SNX4,SQST…
GO:0032640	BP	tumor necrosis factor production	177	34	0.000491896	0.2307413	NOD1,ARFGEF2,CLU,SIRPA,TICAM1,AGER,EPHB2,SYT11,DICER1,FOXP1,C5AR2,PYCARD,GSTP1,HDAC2,NFKBIL1,PIK3R1,ACP5,SETD4,PSEN1,PTPN6,PTPRJ,RAD21,RARA,TRIM27,BCL3,CCL19,CX3CL1,CARD9,ILRUN,STAT3,TGFB1,TLR4,CD84,TNFRSF8
GO:0032680	BP	regulation of tumor necrosis factor production	177	34	0.000491896	0.2307413	NOD1,ARFGEF2,CLU,SIRPA,TICAM1,AGER,EPHB2,SYT11,DICER1,FOXP1,C5AR2,PYCARD,GSTP1,HDAC2,NFKBIL1,PIK3R1,ACP5,SETD4,PSEN1,PTPN6,PTPRJ,RAD21,RARA,TRIM27,BCL3,CCL19,CX3CL1,CARD9,ILRUN,STAT3,TGFB1,TLR4,CD84,TNFRSF8
GO:0006913	BP	nucleocytoplasmic transport	315	61	0.000500258	0.2307413	SNUPN,NXF1,IPO7,TXNIP,TRAF3IP2,CPSF6,DDX19B,PHB2,CSE1L,ELAVL1,NCBP2,XPO7,MDN1,NUP210,SMG6,SMG5,FRAT2,NUP188,POLA2,UPF2,SFN,RBM15B,TNPO2,HCLS1,IFI27,APOD,SMAD3,NF1,NFKBIA,NOTCH1,SIRT7,SIRT6,UFM1,SUFU,PIK3R1,NSUN2,HEATR3,NRDE2,PPP3R1,PRKACA,PCID2,DMAP1,PSEN1,RANGAP1,UPF1,BCL3,ATXN1,WNK1,STAT3,STK4,TGFB1,TSC2,DDX39B,SPG11,AXIN1,SARNP,RANBP3,THOC5,HYAL2,SQSTM1,MCM3AP,NEMF,FAM53B,NUP93,SMG7
GO:0051169	BP	nuclear transport	315	61	0.000500258	0.2307413	SNUPN,NXF1,IPO7,TXNIP,TRAF3IP2,CPSF6,DDX19B,PHB2,CSE1L,ELAVL1,NCBP2,XPO7,MDN1,NUP210,SMG6,SMG5,FRAT2,NUP188,POLA2,UPF2,SFN,RBM15B,TNPO2,HCLS1,IFI27,APOD,SMAD3,NF1,NFKBIA,NOTCH1,SIRT7,SIRT6,UFM1,SUFU,PIK3R1,NSUN2,HEATR3,NRDE2,PPP3R1,PRKACA,PCID2,DMAP1,PSEN1,RANGAP1,UPF1,BCL3,ATXN1,WNK1,STAT3,STK4,TGFB1,TSC2,DDX39B,SPG11,AXIN1,SARNP,RANBP3,THOC5,HYAL2,SQSTM1,MCM3AP,NEMF,FAM53B,NUP93,SMG7
GO:0110154	BP	RNA decapping	19	8	0.000560534	0.248404641	NUDT3,DCP2,DXO,PATL1,EDC4,LSM1,DCPS,DCP1A,EDC3
GO:0070922	BP	RISC complex assembly	10	6	0.000571912	0.248572598	ADAR,AGO3,AGO4,DICER1,AGO1,AGO2
GO:0032984	BP	protein-containing complex disassembly	236	50	0.000587211	0.250406852	TOM1,SMCR8,DHX8,LIX1,DMTN,ATG14,SWAP70,FLII,CLEC16A,FRAT2,SH3BP1,GSN,GSPT1,TMOD4,TMOD2,EEF2K,PIK3R4,IGF1R,INSR,KIF2A,KIF5B,KLC1,STMN1,ASPH,HDGFL3,CHMP3,PEX10,PEX14,PIK3C3,PPP1CA,DNAJC17,MAP1S,PDXP,MCOLN1,MICAL3,UPF1,ATXN7,SH3GL1,MICAL1,WNK1,SMARCC1,SMARCC2,BNIP3,SPTAN1,TSG101,UVRAG,VIL1,CALM1,CAPG,PPP1R9B,NAPA,MICAL2
GO:0031330	BP	negative regulation of cellular catabolic process	191	42	0.000684533	0.285570341	RNF41,TRAF3IP2,EHMT2,CIRBP,SMCR8,ELAVL1,FOXK1,SIRT2,LARP4B,CLEC16A,MTOR,FUS,ETFBKMT,APOC1,FOXK2,IREB2,MIRLET7B,METTL1,RBM47,TENT5C,NSUN2,NRDE2,TENT5A,RPTOR,TBC1D14,USP36,RRAGD,BCL2,TRIM27,MLST8,TENT4B,NMNAT1,UPF3A,WNK1,SLC11A1,SNRNP70,STAT3,TSC2,CSDE1,SECISBP2,METTL16,SLC7A5,THRAP3
GO:0015803	BP	branched-chain amino acid transport	13	8	0.000694941	0.285570341	SLC43A2,SLC38A9,LLGL2,SLC7A5,SLC43A1,SLC7A7,SLC7A6,SLC25A44
GO:0010605	BP	negative regulation of macromolecule metabolic process	2974	388	0.000859379	0.320819038	CDKN2B-AS1,MIR190B,HDAC5,MIR1306,MIR548H4,MIR3909,NR1H3,TRIB1,HNRNPR,CDKN2A,ADAR,SMYD5,ADARB1,BASP1,ZBTB18,SEMA4D,CEBPB,DEAF1,IPO7,TXNIP,CENPF,CELF1,TRAF3IP2,EHMT2,CHD3,PRDM5,DDX20,NACC1,ADCY7,PHB2,CIRBP,CLU,DIS3L2,PPARGC1B,NACC2,CREB1,CREBBP,SMCR8,SIRPA,PIWIL4,CSK,TCF23,DTX3L,CUX1,ZNF827,PAQR3,DAB2,ZFPM1,ZNF296,ZBTB49,DCP2,ZNF366,DHCR24,AGER,DNMT3A,DXO,DYRK1A,PHC1,AGO3,AGO4,EPHA2,EIF4EBP1,SERPIN…
GO:0031327	BP	negative regulation of cellular biosynthetic process	2544	330	0.000880084	0.320819038	CDKN2B-AS1,MIR190B,HDAC5,MIR1306,MIR548H4,MIR3909,NR1H3,HNRNPR,CDKN2A,ADAR,SMYD5,BASP1,ZBTB18,SEMA4D,CEBPB,DEAF1,TXNIP,CENPF,CELF1,TRAF3IP2,EHMT2,CHD3,PRDM5,DDX20,NACC1,ADCY7,PHB2,CIRBP,MFSD12,DIS3L2,PPARGC1B,NACC2,CREB1,CREBBP,MTCL2,SMCR8,SIRPA,PIWIL4,CSK,TCF23,CUX1,ZNF827,DAB2,ZFPM1,ZNF296,ZBTB49,DCP2,ZNF366,AGER,DNMT3A,DXO,DYRK1A,PHC1,AGO3,AGO4,EPHA2,EIF4EBP1,SERPINB1,ELAVL1,ELK4,PLD6,ENG,EPHB…
GO:0062012	BP	regulation of small molecule metabolic process	325	61	0.000944832	0.338954752	NR1H3,LPCAT3,SORBS1,C1QTNF1,CPT1A,CREB1,MTCL2,DAB2,CLYBL,AKT2,FABP3,PTK2B,TYSND1,FOXK1,SIRT2,UBR4,SEC14L2,MTOR,ETFBKMT,LDLRAP1,GPD1,PGP,ANXA1,JMJD8,APOC1,RD3,APOC2,FOXK2,INSR,ARNT,P2RY6,PRKAG2,LCMT1,SIRT7,SIRT6,PDK4,PHKG2,PPARD,ZNF692,PRKACA,PSEN1,RPTOR,MLST8,SLC4A1,SRC,SREBF1,SREBF2,STAT3,TFF3,USP7,LONP2,SLC45A3,CBFA2T3,IRS2,MBTPS1,DCAF5,SLC7A7,PPP1R3E,NR1D1,NCOR1,NCOR2,ABCG1,HDAC4,CDA
GO:0051248	BP	negative regulation of protein metabolic process	952	144	0.000962725	0.339977362	MIR190B,NR1H3,TRIB1,HNRNPR,CDKN2A,ADAR,ADARB1,SEMA4D,IPO7,CELF1,CIRBP,CLU,DIS3L2,SMCR8,SIRPA,DTX3L,PAQR3,DCP2,DHCR24,AGO3,AGO4,EIF4EBP1,SERPINB1,ENG,DMTN,EPHB2,EPRS1,ALAD,PATL1,ATG14,SIRT2,SAMD4A,SWAP70,PUM2,UFL1,FKBP8,YTHDF3,PAN3,SVIP,CNOT10,SERBP1,AGO1,AGO2,LSM1,GLG1,RABGEF1,SFN,GPS2,GPX1,DCPS,PYCARD,GSTP1,HDAC2,APOD,MEX3D,PAIP2B,LRP1,LRP5,LYN,MIRLET7B,MIR106B,MIR200C,MIR93,SMAD3,SMAD4,MAPT,MEN…
GO:0110156	BP	methylguanosine-cap decapping	16	7	0.000987563	0.343383213	DCP2,PATL1,EDC4,LSM1,DCPS,DCP1A,EDC3
GO:0045834	BP	positive regulation of lipid metabolic process	139	32	0.001016342	0.344449371	NR1H3,SORBS1,CPT1A,CREB1,CREBL2,DAB2,AKT2,FABP3,ACSL3,FGF2,FGR,ATG14,SIRT2,MTOR,LDLRAP1,ANXA1,APOC2,IGF1R,MAPT,PPARD,AMBRA1,RPTOR,CCL19,MLST8,SREBF1,SREBF2,TGFB1,CAPN2,SLC45A3,IRS2,NR1D1,ABCG1
GO:0032386	BP	regulation of intracellular transport	321	63	0.001049482	0.344449371	SAE1,ARIH2,EHD1,CPSF6,CAPN10,CHRM1,MIEF2,DAB2,DMTN,AKT2,NCBP2,MTCL1,ICE1,FRAT2,SVIP,LDLRAP1,SFN,HCLS1,UBAC2,IFI27,APOD,ARHGAP1,SMAD3,MYBPC3,MYO1C,NF1,NF2,ATP2A1,OAZ1,PCM1,PCNT,SIRT7,SIRT6,UFM1,CHMP3,SUFU,PIK3R1,NSUN2,NRDE2,YOD1,PRKACA,EDEM2,DMAP1,MAPK1,PSEN1,USP36,PTPN1,RANGAP1,WNK1,SRC,SREBF1,SREBF2,TGFB1,UBE2D3,UBE2L3,USP7,REEP5,PRR5L,MYLK2,HYAL2,HPS4,DERL3,NPEPPS,CD81,ATG13
GO:0061302	BP	smooth muscle cell-matrix adhesion	6	4	0.001054545	0.344449371	EFEMP2,APOD,VTN,DDR1
GO:0009890	BP	negative regulation of biosynthetic process	2556	331	0.001066831	0.344449371	CDKN2B-AS1,MIR190B,HDAC5,MIR1306,MIR548H4,MIR3909,NR1H3,HNRNPR,CDKN2A,ADAR,SMYD5,BASP1,ZBTB18,SEMA4D,CEBPB,DEAF1,TXNIP,CENPF,CELF1,TRAF3IP2,EHMT2,CHD3,PRDM5,DDX20,NACC1,ADCY7,PHB2,CIRBP,MFSD12,DIS3L2,PPARGC1B,NACC2,CREB1,CREBBP,MTCL2,SMCR8,SIRPA,PIWIL4,CSK,TCF23,CUX1,ZNF827,DAB2,ZFPM1,ZNF296,ZBTB49,DCP2,ZNF366,AGER,DNMT3A,DXO,DYRK1A,PHC1,AGO3,AGO4,EPHA2,EIF4EBP1,SERPINB1,ELAVL1,ELK4,PLD6,ENG,EPHB…
GO:0051649	BP	establishment of localization in cell	2058	317	0.001120101	0.351602676	TOM1,AP1M2,SAE1,SNUPN,STX6,ABCC4,TFG,ARIH2,NXF1,VTI1B,IPO7,DCTN2,TXNIP,CENPF,TRAF3IP2,CPLX2,YIF1A,EHD1,TOMM34,TMED1,RAB31,CPSF6,RAPGEF4,CAPN10,CORO1A,DDX19B,CHRM1,VPS26B,CDCA5,PHB2,EXOC3,BTBD9,CLNK,AP2M1,CLU,CLTB,PLD4,WDR81,MIEF2,TRAPPC5,ARL8A,COPA,CPT1A,CSE1L,SYT9,CSNK1D,SLC25A10,TTL,DTX3L,DAB2,AP2A2,AP1B1,DENND1B,DCTN1,SNX31,DNM1,DYNC1I2,DNM2,EIF2D,ELAVL1,PIKFYVE,FBXO45,UNC13D,DMTN,STX2,AKT2,FA…
GO:0006096	BP	glycolytic process	85	23	0.001150173	0.35609685	FOXK1,ALDOA,MTOR,GALK1,GPD1,HK1,HK2,HK3,JMJD8,FOXK2,INSR,ARNT,PRKAG2,SIRT6,PFKFB2,PRKACA,PSEN1,RPTOR,MLST8,SLC4A1,STAT3,ADPGK,CBFA2T3,NCOR1,HDAC4
GO:0043487	BP	regulation of RNA stability	230	40	0.001227422	0.367474596	MIR190B,HNRNPR,CELF1,TRAF3IP2,CIRBP,DIS3L2,DCP2,DXO,ELAVL1,PATL1,SAMD4A,LARP4B,PUM2,FUS,YTHDF3,PAN3,CNOT10,SERBP1,AGO2,LSM1,DCPS,IREB2,MEX3D,MIRLET7B,MIR93,METTL1,RBM47,TENT5C,NSUN2,NRDE2,TENT5A,PCID2,DCP1A,CNOT6,TNRC6C,UPF1,MIR486-1,TENT4B,SLC11A1,CSDE1,METTL16,CNOT8,THRAP3
GO:0010558	BP	negative regulation of macromolecule biosynthetic process	2495	322	0.001235701	0.367474596	CDKN2B-AS1,MIR190B,HDAC5,MIR1306,MIR548H4,MIR3909,NR1H3,HNRNPR,CDKN2A,ADAR,SMYD5,BASP1,ZBTB18,SEMA4D,CEBPB,DEAF1,TXNIP,CENPF,CELF1,TRAF3IP2,EHMT2,CHD3,PRDM5,DDX20,NACC1,ADCY7,PHB2,CIRBP,DIS3L2,PPARGC1B,NACC2,CREB1,CREBBP,SMCR8,SIRPA,PIWIL4,CSK,TCF23,CUX1,ZNF827,DAB2,ZFPM1,ZNF296,ZBTB49,DCP2,ZNF366,AGER,DNMT3A,DXO,DYRK1A,PHC1,AGO3,AGO4,EPHA2,EIF4EBP1,SERPINB1,ELAVL1,ELK4,PLD6,ENG,EPHB2,EPRS1,ERN1,…
GO:0006090	BP	pyruvate metabolic process	112	27	0.001364095	0.400388438	FOXK1,ALDOA,MTOR,GALK1,GPD1,HK1,HK2,HK3,JMJD8,FOXK2,INSR,ARNT,PC,PRKAG2,SIRT6,PDK4,PFKFB2,PRKACA,PSEN1,RPTOR,SRR,MLST8,SLC4A1,STAT3,ADPGK,CBFA2T3,SLC16A3,NCOR1,HDAC4
GO:0048523	BP	negative regulation of cellular process	5140	690	0.001446952	0.413956426	AKT3,CDKN2B-AS1,KCNE3,MIR190B,HDAC5,MIR1306,MIR548H4,MIR3909,NR1H3,ADAM8,FEM1B,LPCAT3,CDK3,RNF41,TRIB1,HNRNPR,STUB1,RGS19,CDKN2A,MAEA,PAK4,ADAR,TNIP1,SMYD5,CORO2B,DLC1,ADARB1,BASP1,ZBTB18,CARM1,SEMA4D,SEMA4B,CEBPB,DEAF1,IPO7,P3H3,TXNIP,CENPF,SPINT2,CELF1,GNB5,TRAF3IP2,USP20,EHMT2,ABHD2,CHD3,PRDM5,CORO1A,ADCY6,DDX20,PTGDR2,PACSIN2,NACC1,ADCY7,PHB2,C1QTNF1,VASN,CIRBP,ALPK2,LYPD1,CLNK,ARAP1,AP2M1,CL…
GO:0033235	BP	positive regulation of protein sumoylation	12	6	0.00150777	0.425963953	SAE1,GNL3,ARNT,PIAS4,TOLLIP,PIAS1,HDAC4
GO:0043488	BP	regulation of mRNA stability	219	38	0.001533623	0.427918636	MIR190B,HNRNPR,CELF1,TRAF3IP2,CIRBP,DIS3L2,DCP2,ELAVL1,PATL1,SAMD4A,LARP4B,PUM2,FUS,YTHDF3,PAN3,CNOT10,SERBP1,AGO2,LSM1,DCPS,IREB2,MEX3D,MIRLET7B,MIR93,RBM47,TENT5C,NRDE2,TENT5A,PCID2,DCP1A,CNOT6,TNRC6C,UPF1,MIR486-1,TENT4B,SLC11A1,CSDE1,METTL16,CNOT8,THRAP3
GO:0007028	BP	cytoplasm organization	15	7	0.001693383	0.461110115	PLD6,ETV6,TDRD7,PADI6,KIF5B,NAGLU,ZMIZ1
GO:0016482	BP	cytosolic transport	171	39	0.001892601	0.503231456	STX6,VTI1B,CORO1A,VPS26B,WDR81,DAB2,DCTN1,PIKFYVE,TPCN2,LMTK2,ATG14,DENND5A,HEATR5A,TBC1D10B,GGA1,TANC2,WDR91,PIK3R4,KIF5B,NF2,CHMP3,PIK3C3,KIF1A,MAPK1,TBC1D14,TRIM27,VPS52,UBE2O,SRC,EVI5,USP7,RAB7A,CORO7,SLC66A2,RILP,TBC1D10A,TMEM87B,PPFIA2,GBF1,RCSD1
GO:0051254	BP	positive regulation of RNA metabolic process	1805	277	0.00197628	0.519371093	MIR190B,HDAC5,NR1H3,ACTR3,HNRNPR,TNIP1,ZBTB18,CARM1,CEBPB,DEAF1,CEBPE,CELF1,RAI1,SRCAP,CHD3,PRDM5,CIRBP,MED12L,TADA1,POU2AF3,SP7,DIS3L2,PPARGC1B,CREB1,CREBBP,CREBL2,DTX3L,ZNF827,DAB2,ZFPM1,DBP,ZBTB49,DCP2,ZNF384,DLX3,DNM2,DXO,ARID3A,DYRK1A,E2F4,ZNF48,ELF1,TET3,ELK4,ENG,ERN1,ESR1,ESRRA,ETV6,PATL1,FOXK1,FGF2,MLXIP,SBNO2,NCBP2,SIRT2,SAMD4A,ZNF609,KDM4C,CAMTA2,WDR43,PLCB1,PUM2,ICE1,RHOQ,BRD4,SEC14L2,…
GO:0010506	BP	regulation of autophagy	337	63	0.00211865	0.537476681	TOM1,RNF41,NOD1,USP20,EHMT2,VPS26B,MTCL2,SMCR8,TICAM1,TRIM65,ERN1,TPCN2,FOXK1,ATG14,SIRT2,ATG2A,MTCL1,CLEC16A,UFL1,DAPK2,FKBP8,MTOR,SVIP,ULK3,GPSM1,PYCARD,HTT,PIK3R4,FOXK2,ITPR1,MIRLET7B,MAPT,ATP6V0C,ATP6V1C1,PIK3C3,TPCN1,VPS13D,AMBRA1,PRKACA,RPTOR,TBC1D14,USP36,RRAGD,BCL2,TRIM27,MLST8,WNK1,SNRNP70,BNIP3,SREBF1,SREBF2,STAT3,MAP3K7,GPR137B,TSC2,UVRAG,TFEB,NPRL3,SLC7A5,TRIM8,CAPN1,SNX4,SQSTM1,MTMR3…
GO:0032271	BP	regulation of protein polymerization	196	44	0.002137402	0.537476681	AKAP9,CORO1A,CAMSAP1,DCTN1,DYRK1A,DMTN,PTK2B,FLII,COTL1,EML2,ALOX15,MTOR,KANK2,CLIP3,GRB2,PYCARD,GSN,TMOD4,TMOD2,HCK,HCLS1,FMN1,STMN1,MAPT,CYRIB,TPPP3,SSH1,AMBRA1,PREX1,CAMSAP3,RAC1,CLIP1,MLST8,C15orf62,PLEKHG2,SPTAN1,TBCD,VDAC2,VIL1,CYRIA,CAPG,SSH2,ARHGEF7,HIP1R,MYADM
GO:1903076	BP	regulation of protein localization to plasma membrane	103	26	0.002187124	0.54319984	VTI1B,SORBS1,RER1,LYPD1,AP2M1,CSK,DAB2,EPHA2,EPHB2,ACSL3,RHOQ,HECTD1,CLIP3,LDLRAP1,KIF5B,RHOG,LRP1,ABI3,SIRT6,PIK3R1,ZDHHC7,WNK1,STX3,TGFB1,VIL1,PPP1R9B,PPFIA1,SQSTM1
GO:0007264	BP	small GTPase mediated signal transduction	461	95	0.002240009	0.550287398	SH2D3C,RASGRP2,NET1,RGS19,CDKN2A,DLC1,ARFGEF2,RAPGEF4,AKAP13,CHN2,ARAP1,FGD4,PRAG1,DAB1,DHCR24,DOK1,EPHB2,FGF2,DENND3,ARHGEF15,RAB18,SWAP70,ARHGAP26,RAP1GAP2,RHOBTB2,MCF2L,RHOQ,SH3BP1,NGEF,KANK2,AUTS2,LAT,RABGEF1,SGSM3,GNB1,NKIRAS2,GRB2,RAPGEF1,DBNL,ABR,ARHGAP35,ITPKB,RHOA,RHOG,ARHGAP1,STMN1,ARHGDIA,IQSEC3,CCDC88C,MYO9B,NF1,NGFR,NOTCH1,ARHGEF4,ARHGEF3,CYRIB,PLD1,RHOF,ARHGEF10L,ARHGAP15,RALGAPA2,H…
GO:0061014	BP	positive regulation of mRNA catabolic process	159	27	0.002297195	0.557273254	MIR190B,HNRNPR,CELF1,DIS3L2,DCP2,PATL1,SAMD4A,PUM2,YTHDF3,PAN3,CNOT10,AGO2,LSM1,DCPS,MEX3D,MIRLET7B,MIR93,DCP1A,ZC3HAV1,CNOT6,TNRC6C,UPF1,MIR486-1,TENT4B,CSDE1,METTL16,PRR5L,CNOT8,GTPBP1
GO:0033157	BP	regulation of intracellular protein transport	215	44	0.002365842	0.557273254	SAE1,ARIH2,CHRM1,MIEF2,DMTN,AKT2,MTCL1,ICE1,FRAT2,SVIP,SFN,HCLS1,UBAC2,IFI27,APOD,SMAD3,MYO1C,NF1,OAZ1,PCM1,PCNT,SIRT7,SIRT6,UFM1,SUFU,PIK3R1,YOD1,PRKACA,EDEM2,DMAP1,PSEN1,USP36,PTPN1,RANGAP1,SREBF1,SREBF2,TGFB1,UBE2D3,UBE2L3,PRR5L,HYAL2,HPS4,DERL3,NPEPPS,CD81,ATG13
GO:0051246	BP	regulation of protein metabolic process	2239	320	0.002367074	0.557273254	MIR190B,SH2D3C,PPP1R2P1,SAE1,NR1H3,ADAM8,AKAP9,RNF41,TRIB1,HNRNPR,STUB1,CDKN2A,ADAR,TNIP1,NOD1,DLC1,ADARB1,ARIH2,SEMA4D,IPO7,ATG7,CELF1,USP19,EHMT2,COPS6,PHB2,CIRBP,CLU,SPPL3,MSI2,RNF19B,DIS3L2,CREBL2,SMCR8,SIRPA,PIWIL4,A2ML1,CSNK1D,IL34,PIK3R6,TICAM1,CCNYL1,DTX3L,PAQR3,DAB2,DCP2,DHCR24,AGER,DYRK1A,AGO3,AGO4,EFNA3,EIF4EBP1,EIF5,SERPINB1,ELAVL1,TRIM65,ENG,DMTN,EPHB2,EPRS1,AKT2,ERN1,ALAD,PTK2B,PATL…
GO:0006950	BP	response to stress	3804	507	0.002511834	0.579285201	AKT3,HDAC5,SH2D3C,MIR3909,NR1H3,ACTR3,ADAM8,TSPAN2,FEM1B,LPCAT3,CDK3,TRIB1,STUB1,NET1,CDKN2A,DNAJA2,ADAR,TNIP1,CORO2B,NOD1,ADARB1,CEBPB,IPO7,CEBPE,ATG7,TXNIP,CELF1,CNPY3,TRAF3IP2,USP20,USP19,EHMT2,TMED1,ABHD2,ADAMTS13,POLR3A,DMC1,CORO1A,VPS26B,ADCY7,CDCA5,PHB2,MGLL,SLAMF6,C1QTNF1,VASN,CIRBP,LYPD1,CLNK,TADA1,CLU,CLIC1,JAML,SP7,PLD4,ADSS1,RNF19B,COL5A1,PPARGC1B,NACC2,CREBBP,ADORA3,TLDC2,SIRPA,IL34,…
GO:0010501	BP	RNA secondary structure unwinding	8	5	0.002563664	0.58526628	AGO3,AGO4,AGO1,AGO2,IGHMBP2,DDX39B
GO:0048519	BP	negative regulation of biological process	5467	724	0.002750917	0.621734738	AKT3,CDKN2B-AS1,KCNE3,MIR190B,HDAC5,MIR1306,MIR548H4,MIR3909,NR1H3,ADAM8,FEM1B,LPCAT3,CDK3,RNF41,TRIB1,HNRNPR,STUB1,RGS19,CDKN2A,MAEA,PAK4,ADAR,TNIP1,SMYD5,CORO2B,DLC1,ADARB1,BASP1,ZBTB18,CARM1,SEMA4D,SEMA4B,CEBPB,DEAF1,IPO7,P3H3,TXNIP,CENPF,SPINT2,CELF1,GNB5,RAI1,TRAF3IP2,USP20,USP19,EHMT2,ABHD2,CHD3,PRDM5,CORO1A,ADCY6,DDX20,PTGDR2,PACSIN2,NACC1,ADCY7,PHB2,C1QTNF1,VASN,CIRBP,ALPK2,LYPD1,CLNK,ARA…
GO:0030036	BP	actin cytoskeleton organization	686	133	0.0028267	0.625807719	ACTR3,CORO2B,DLC1,SORBS1,CAPN10,CORO1A,LDB3,AKAP13,PACSIN2,ARAP1,FGD4,PPARGC1B,CSRP1,EPB41,DMTN,PTK2B,SMTNL1,PHACTR1,ALDOA,ARHGEF15,SWAP70,ARHGAP26,FLII,RHOBTB2,PIP5K1C,COTL1,RHOQ,SH3BP1,ALOX15,MTOR,KANK2,AUTS2,GRB2,DBNL,ARHGAP35,PYCARD,GSN,TMOD4,TMOD2,EEF2K,PRICKLE4,FSCN3,ANXA1,HCK,HCLS1,FMN1,ARPIN,ARF1,KRT8,RHOA,RHOG,STMN1,LLGL2,LRP1,SMAD3,SMAD4,MEF2A,IQSEC3,MYO1F,MYH11,MYL2,MYO1C,MYO7A,NEDD9,N…
GO:0032720	BP	negative regulation of tumor necrosis factor production	73	15	0.002852853	0.625807719	SIRPA,SYT11,DICER1,C5AR2,GSTP1,NFKBIL1,ACP5,PTPN6,RAD21,RARA,TRIM27,BCL3,CX3CL1,ILRUN,TLR4
GO:0061615	BP	glycolytic process through fructose-6-phosphate	22	9	0.002858602	0.625807719	FOXK1,GALK1,HK1,HK2,HK3,FOXK2,PRKACA,SLC4A1,ADPGK
GO:0010629	BP	negative regulation of gene expression	1477	172	0.002937804	0.630013107	CDKN2B-AS1,MIR190B,HDAC5,MIR1306,MIR548H4,MIR3909,HNRNPR,ADAR,SMYD5,CELF1,TRAF3IP2,ADCY7,CIRBP,DIS3L2,SMCR8,SIRPA,PIWIL4,CSK,ZFPM1,DCP2,AGER,DNMT3A,DXO,DYRK1A,AGO3,AGO4,EPHA2,EIF4EBP1,SERPINB1,ELAVL1,PLD6,ENG,EPHB2,EPRS1,ERN1,FBL,ESR1,PATL1,FGF2,ZHX2,NCBP2,SIRT2,SCMH1,SAMD4A,LARP4B,SYT11,TASOR,SMG6,SMCHD1,PUM2,SMG5,DICER1,TDRD7,MORC3,EDC4,FUS,YTHDF3,PAN3,CNOT10,UPF2,SERBP1,PHF19,AGO1,NPTN,FOXP1,A…
GO:1903008	BP	organelle disassembly	137	29	0.002975805	0.630013107	RNF41,ATG7,PHB2,EIF2D,ATG14,ATG2A,ATG4B,UFL1,FKBP8,ULK3,WIPI2,HTT,HK2,KIF5B,KLC1,NEDD9,TEX264,UFM1,VPS13D,AMBRA1,USP36,BNIP3,SREBF1,SREBF2,TSC2,UBA5,GBF1,SQSTM1,SLC25A46,TRIP4,ATG13
GO:0071674	BP	mononuclear cell migration	200	36	0.002982673	0.630013107	ADAM8,CORO1A,JAML,SIRPA,IL34,GCSAML,AGER,EXT1,PTK2B,PLCB1,ALOX5,FUT4,PYCARD,ANXA1,APOD,ITGAL,MIA3,RHOA,LYN,NEDD9,MAPK1,RARRES2,RET,CCL17,CCL19,CCL22,CX3CL1,WNK1,SPI1,STK10,MSMP,TRPM2,SLC8B1,HSD3B7,DOCK8,TNFSF18,CDC42
GO:0098542	BP	defense response to other organism	1140	147	0.003058342	0.637080406	NR1H3,ACTR3,ADAM8,ADAR,TNIP1,NOD1,ADARB1,CEBPB,IPO7,ATG7,CNPY3,TRAF3IP2,USP20,TMED1,ADAMTS13,POLR3A,CORO1A,VPS26B,PHB2,SLAMF6,CLNK,CLU,PLD4,RNF19B,CREBBP,SIRPA,IL34,CD300LF,PIK3R6,TICAM1,DTX3L,CLEC4C,EPHA2,MLKL,TRIM65,UNC13D,EPRS1,ESR1,EVPL,MPEG1,FGR,SIRT2,GRAMD4,SYT11,PUM2,COTL1,MORC3,YTHDF3,SERINC5,WIPI2,FOXP1,CCDC88B,SSC5D,GPS2,GRN,PYCARD,GSN,ANXA1,HCK,HK1,HMGN2,IFI27,IFIT2,IL4R,IL12RB1,IRAK2,…
GO:2001245	BP	regulation of phosphatidylcholine biosynthetic process	5	4	0.003072508	0.637080406	FABP3,ACSL3,LPCAT1,CAPN2
GO:0030029	BP	actin filament-based process	773	147	0.003204314	0.65836993	KCNE3,ACTR3,AKAP9,CORO2B,DLC1,SORBS1,CAPN10,CORO1A,LDB3,AKAP13,PACSIN2,ARAP1,FGD4,PPARGC1B,CSRP1,DSG2,EPB41,DMTN,PTK2B,SMTNL1,PHACTR1,ALDOA,ARHGEF15,SWAP70,ARHGAP26,FLII,RHOBTB2,PIP5K1C,COTL1,RHOQ,SH3BP1,ALOX15,MTOR,KANK2,AUTS2,GRB2,DBNL,ARHGAP35,PYCARD,GSN,TMOD4,TMOD2,EEF2K,PRICKLE4,FSCN3,ANXA1,HCK,HCLS1,FMN1,ARPIN,ARF1,KCNH2,KCNQ1,KRT8,RHOA,RHOG,STMN1,LLGL2,LRP1,SMAD3,SMAD4,MEF2A,IQSEC3,CCDC88C…
GO:0140747	BP	regulation of ncRNA transcription	90	24	0.003371203	0.674270499	ESR1,FGF2,ZC3H4,MTOR,GNL3,SMAD3,SMAD4,NFATC3,NGFR,SIRT7,POU2F1,POU5F1,PPARD,MRTFA,RARA,SPI1,SREBF1,SREBF2,SRF,STAT3,TGFB1,WT1,DEDD,NCOR1,NCOR2
GO:0045087	BP	innate immune response	900	120	0.003435267	0.681056821	NR1H3,ACTR3,ADAM8,ADAR,TNIP1,NOD1,ADARB1,IPO7,CNPY3,USP20,TMED1,ADAMTS13,POLR3A,CORO1A,VPS26B,PHB2,SLAMF6,CLNK,CLU,PLD4,RNF19B,CREBBP,SIRPA,IL34,CD300LF,PIK3R6,TICAM1,DTX3L,CLEC4C,TRIM65,UNC13D,EPRS1,ESR1,MPEG1,FGR,SIRT2,GRAMD4,PUM2,MORC3,YTHDF3,SERINC5,SSC5D,GPS2,GRN,PYCARD,GSN,ANXA1,HCK,HK1,IFI27,IFIT2,IL12RB1,IRAK2,IRF4,KIF5B,LCK,LRCH4,LYN,MIRLET7B,MYO1C,NAGLU,NFKBIA,NFKBIL1,PRDX1,PCBP2,HERC5,…
GO:1901564	BP	organonitrogen compound metabolic process	5709	750	0.003529561	0.68768625	AKT3,MIR190B,SH2D3C,PPP1R2P1,SAE1,NR1H3,ADAM8,FEM1B,AKAP9,LPCAT3,CDK3,RNF41,TRIB1,HNRNPR,GPHN,STUB1,CDKN2A,DNAJA2,MAEA,PAK4,ADAR,TNIP1,NOD1,DLC1,ADARB1,ST3GAL6,ARIH2,EIF3M,LRRC41,CARM1,SEMA4D,IPO7,ATG7,P3H3,SLC19A2,MRPL28,MTHFS,CELF1,TRAF3IP2,USP20,USP19,MMP24,PNPLA6,EHMT2,COPS6,ADAMTS13,HIBADH,CAPN10,NUDT3,ADCY6,KLHL2,MGAT4B,ADCY7,LYPLA2,PHB2,ACOT7,TRIM9,BTBD9,SLC25A25,GALNT13,PCMTD1,CIRBP,TGM7,…
GO:0009607	BP	response to biotic stimulus	1477	191	0.003767177	0.721471528	HDAC5,NR1H3,ACTR3,ADAM8,TRIB1,ADAR,TNIP1,NOD1,ADARB1,CEBPB,IPO7,CEBPE,ATG7,PRPF8,TXNIP,CNPY3,TRAF3IP2,USP20,TMED1,ADAMTS13,POLR3A,CORO1A,VPS26B,PHB2,SLAMF6,CLNK,CLU,PLD4,RNF19B,CREBBP,SIRPA,IL34,CD300LF,PIK3R6,EME1,TICAM1,DTX3L,TMEM229B,CLEC4C,EPHA2,MLKL,TRIM65,UNC13D,EPHB2,EPRS1,ESR1,ALAD,EVPL,EXT1,MPEG1,FGR,FKBP5,SBNO2,SIRT2,GRAMD4,SYT11,PUM2,COTL1,MORC3,YTHDF3,SERINC5,WIPI2,FOXP1,CCDC88B,SSC5D…
GO:0043207	BP	response to external biotic stimulus	1443	186	0.003804545	0.721471528	HDAC5,NR1H3,ACTR3,ADAM8,TRIB1,ADAR,TNIP1,NOD1,ADARB1,CEBPB,IPO7,CEBPE,ATG7,PRPF8,CNPY3,TRAF3IP2,USP20,TMED1,ADAMTS13,POLR3A,CORO1A,VPS26B,PHB2,SLAMF6,CLNK,CLU,PLD4,RNF19B,CREBBP,SIRPA,IL34,CD300LF,PIK3R6,TICAM1,DTX3L,TMEM229B,CLEC4C,EPHA2,MLKL,TRIM65,UNC13D,EPHB2,EPRS1,ESR1,ALAD,EVPL,EXT1,MPEG1,FGR,FKBP5,SBNO2,SIRT2,GRAMD4,SYT11,PUM2,COTL1,MORC3,YTHDF3,SERINC5,WIPI2,FOXP1,CCDC88B,SSC5D,GPS2,GPX1,…
GO:1900045	BP	negative regulation of protein K63-linked ubiquitination	5	3	0.003847229	0.721471528	GPS2,CEP63,PARP10
GO:0046889	BP	positive regulation of lipid biosynthetic process	85	20	0.003877976	0.721471528	NR1H3,SORBS1,CREB1,CREBL2,DAB2,FABP3,ACSL3,SIRT2,MTOR,ANXA1,APOC2,IGF1R,RPTOR,MLST8,SREBF1,SREBF2,CAPN2,SLC45A3,NR1D1,ABCG1
GO:1903556	BP	negative regulation of tumor necrosis factor superfamily cytokine production	75	15	0.003892355	0.721471528	SIRPA,SYT11,DICER1,C5AR2,GSTP1,NFKBIL1,ACP5,PTPN6,RAD21,RARA,TRIM27,BCL3,CX3CL1,ILRUN,TLR4
GO:0043401	BP	steroid hormone mediated signaling pathway	132	31	0.003894497	0.721471528	CARM1,ABHD2,PHB2,PPARGC1B,DAB2,ZNF366,ESR1,ESRRA,KDM4C,UFL1,KANK2,FOXP1,HDAC1,PRMT2,RHOA,UFM1,PPARD,ZDHHC7,TRERF1,PKN1,MAPK1,PMEPA1,ZMIZ1,CALCOCO1,RXRA,RXRB,SRC,UBA5,KMT2D,TRIP4,NR1D1,NCOR1,NCOR2
GO:0060586	BP	multicellular organismal-level iron ion homeostasis	25	9	0.004034588	0.729398627	BTBD9,EPB42,SLC40A1,IREB2,NAGLU,SLC11A2,HAMP,SLC11A1,HYAL2
GO:0034757	BP	negative regulation of iron ion transport	2	2	0.004096243	0.729398627	ISCU,HAMP
GO:0034760	BP	negative regulation of iron ion transmembrane transport	2	2	0.004096243	0.729398627	ISCU,HAMP
GO:0032272	BP	negative regulation of protein polymerization	75	21	0.004115521	0.729398627	DYRK1A,DMTN,FLII,EML2,KANK2,CLIP3,GSN,TMOD4,TMOD2,STMN1,CYRIB,SSH1,SPTAN1,TBCD,VDAC2,VIL1,CAPG,SSH2,ARHGEF7,HIP1R,MYADM
GO:0032956	BP	regulation of actin cytoskeleton organization	321	66	0.004129312	0.729398627	CORO2B,DLC1,CAPN10,CORO1A,AKAP13,ARAP1,DMTN,PTK2B,ARHGEF15,SWAP70,FLII,COTL1,RHOQ,SH3BP1,ALOX15,MTOR,KANK2,GRB2,ARHGAP35,PYCARD,GSN,TMOD4,TMOD2,HCK,HCLS1,FMN1,ARPIN,ARF1,RHOA,RHOG,STMN1,LRP1,SMAD3,SMAD4,NEDD9,NF2,CYRIB,PIK3R1,SSH1,BCAS3,ARHGEF10L,PDXP,PREX1,PXN,RAC1,TRIM27,CX3CL1,MLST8,C15orf62,PLEKHG2,SLC9A1,SPTAN1,BST1,TGFB3,TRPM2,VIL1,CYRIA,CAPG,PPFIA1,SHANK3,SSH2,PHLDB2,HIP1R,MYADM,MYLK3,TAOK…
GO:0002363	BP	alpha-beta T cell lineage commitment	24	9	0.004130924	0.729398627	SLAMF6,ZFPM1,MTOR,IL12RB1,IRF4,RHOA,BCL2,STAT3,LOXL3,TNFSF18
GO:0110053	BP	regulation of actin filament organization	259	55	0.004244085	0.734393056	CORO2B,DLC1,CORO1A,ARAP1,DMTN,PTK2B,ARHGEF15,SWAP70,FLII,COTL1,SH3BP1,ALOX15,MTOR,KANK2,GRB2,ARHGAP35,PYCARD,GSN,TMOD4,TMOD2,HCK,HCLS1,FMN1,ARPIN,ARF1,RHOA,STMN1,SMAD3,NF2,CYRIB,PIK3R1,SSH1,ARHGEF10L,PDXP,PREX1,PXN,RAC1,TRIM27,CX3CL1,MLST8,C15orf62,PLEKHG2,SLC9A1,SPTAN1,TGFB3,VIL1,CYRIA,CAPG,PPFIA1,SHANK3,SSH2,PHLDB2,HIP1R,MYADM,MTSS1,CDC42
GO:0050832	BP	defense response to fungus	52	10	0.004275454	0.734393056	CLEC4C,COTL1,MPO,TRIM62,HAMP,RARRES2,CARD9,SPI1,ZBP1,RNASE7
GO:1903311	BP	regulation of mRNA metabolic process	336	54	0.004289186	0.734393056	MIR190B,HNRNPR,CELF1,CELF2,TRAF3IP2,CIRBP,DIS3L2,DCP2,DYRK1A,ELAVL1,PATL1,NCBP2,SAMD4A,LARP4B,PUM2,FUS,YTHDF3,PAN3,CNOT10,SERBP1,DAZAP1,AGO2,LSM1,SLC39A5,DCPS,RBM15B,IREB2,MEX3D,MIRLET7B,MIR93,RBM47,TENT5C,NRDE2,TENT5A,PCID2,DCP1A,ZC3HAV1,CNOT6,TNRC6C,UPF1,MIR486-1,TENT4B,SFSWAP,UPF3A,SLC11A1,SNRNP70,SRPK2,CSDE1,SECISBP2,METTL16,WDR77,PRR5L,CNOT8,QKI,GTPBP1,THRAP3
GO:0035196	BP	miRNA processing	45	13	0.004323614	0.734721748	ADAR,AGO3,AGO4,NCBP2,PUM2,DICER1,AGO1,AGO2,SMAD2,SMAD3,SRRT,DGCR8,STAT3,TGFB1
GO:0051168	BP	nuclear export	157	31	0.004573465	0.750376472	NXF1,CPSF6,DDX19B,CSE1L,NCBP2,XPO7,MDN1,SMG6,SMG5,FRAT2,NUP188,UPF2,SFN,RBM15B,IFI27,SIRT7,SIRT6,NSUN2,NRDE2,PRKACA,PCID2,RANGAP1,UPF1,ATXN1,WNK1,TGFB1,DDX39B,SARNP,RANBP3,THOC5,MCM3AP,NEMF,NUP93,SMG7
GO:0033554	BP	cellular response to stress	1868	275	0.004613605	0.750376472	AKT3,SH2D3C,NR1H3,ADAM8,FEM1B,LPCAT3,CDK3,TRIB1,STUB1,NET1,CDKN2A,CORO2B,NOD1,CEBPB,CEBPE,ATG7,USP19,EHMT2,DMC1,CDCA5,PHB2,VASN,TADA1,CLU,SP7,PPARGC1B,NACC2,CREBBP,SIRPA,RTN4RL1,EME1,DTX3L,SAXO1,AGER,DNMT3A,DYRK1A,EPHA2,FAAP20,FBXO45,DNAJC18,SLC29A1,AK4,STX2,ERCC3,ERN1,PTK2B,ALDH3B1,BRAT1,ATG14,ZNF365,SIRT2,KDM2A,UBXN4,FAM168A,PLCB1,CLEC16A,SMCHD1,PUM2,UFL1,BRD4,MORC3,MTREX,ALOX5,ALOX15,MTOR,FUS,…
GO:0051707	BP	response to other organism	1441	185	0.004623958	0.750376472	HDAC5,NR1H3,ACTR3,ADAM8,TRIB1,ADAR,TNIP1,NOD1,ADARB1,CEBPB,IPO7,CEBPE,ATG7,PRPF8,CNPY3,TRAF3IP2,USP20,TMED1,ADAMTS13,POLR3A,CORO1A,VPS26B,PHB2,SLAMF6,CLNK,CLU,PLD4,RNF19B,CREBBP,SIRPA,IL34,CD300LF,PIK3R6,TICAM1,DTX3L,TMEM229B,CLEC4C,EPHA2,MLKL,TRIM65,UNC13D,EPHB2,EPRS1,ESR1,ALAD,EVPL,EXT1,MPEG1,FGR,FKBP5,SBNO2,SIRT2,GRAMD4,SYT11,PUM2,COTL1,MORC3,YTHDF3,SERINC5,WIPI2,FOXP1,CCDC88B,SSC5D,GPS2,GPX1,…
GO:0065003	BP	protein-containing complex assembly	1518	218	0.004677436	0.750376472	AKAP9,LPCAT3,STUB1,ADAR,TFG,EIF3M,PRPF8,CENPF,CELF1,CELF2,USP39,TUBGCP2,EHD1,CPSF6,DMC1,CORO1A,DDX20,AP2M1,CLU,TRAPPC5,COL16A1,NACC2,CREBBP,TMEM120B,CSNK1D,CSNK2B,DNAH2,TMC8,TICAM1,ZNF827,CAMSAP1,DAB2,DCTN1,CLYBL,DYRK1A,AGO3,AGO4,EIF2D,MLKL,EIF5,ELAVL1,TRIM65,EPB41,DMTN,EPRS1,ESR1,ALAD,EXT1,ACSL3,PTK2B,FARSA,TBCEL,ALDOA,DHX30,SIRT2,SNRNP200,FLII,MDN1,DNAJC9,ICE1,DICER1,COTL1,KCTD2,CABIN1,ALOX5AP,…
GO:0019538	BP	protein metabolic process	4752	633	0.004704426	0.750376472	AKT3,MIR190B,SH2D3C,PPP1R2P1,SAE1,NR1H3,ADAM8,FEM1B,AKAP9,CDK3,RNF41,TRIB1,HNRNPR,GPHN,STUB1,CDKN2A,DNAJA2,MAEA,PAK4,ADAR,TNIP1,NOD1,DLC1,ADARB1,ST3GAL6,ARIH2,EIF3M,LRRC41,CARM1,SEMA4D,IPO7,ATG7,P3H3,MRPL28,CELF1,TRAF3IP2,USP20,USP19,MMP24,EHMT2,COPS6,ADAMTS13,CAPN10,KLHL2,MGAT4B,LYPLA2,PHB2,TRIM9,GALNT13,PCMTD1,CIRBP,TGM7,CLU,SPPL3,MSI2,WDR81,JOSD2,RNF19B,MRPL55,DIS3L2,MAP3K8,CPM,CREB1,CREBBP,CR…
GO:1902893	BP	regulation of miRNA transcription	68	20	0.004714546	0.750376472	ESR1,FGF2,GNL3,SMAD3,SMAD4,NFATC3,NGFR,POU2F1,POU5F1,PPARD,MRTFA,RARA,SPI1,SREBF1,SREBF2,SRF,STAT3,TGFB1,WT1,NCOR1,NCOR2
GO:0031930	BP	mitochondria-nucleus signaling pathway	2	2	0.004832536	0.760737927	CHCHD10,SLC25A33
GO:0060341	BP	regulation of cellular localization	945	156	0.004846965	0.760737927	SAE1,NR1H3,ADAM8,STX6,CORO2B,ARIH2,VTI1B,IPO7,SORBS1,EHD1,CPSF6,RAPGEF4,RER1,CAPN10,CEP250,CHRM1,LYPD1,AP2M1,MIEF2,CPT1A,CREBBP,CSK,DTX3L,DAB2,DCLK2,EPHA2,EPB41,DMTN,EPHB2,AKT2,ACSL3,GPC2,AAK1,NCBP2,SWAP70,SYT11,PLCB1,MTCL1,PUM2,UFL1,ICE1,FRAT2,RHOQ,ISCU,ALOX5,MTOR,SVIP,HECTD1,POLR1A,CLIP3,LDLRAP1,GAPVD1,GNL3,SFN,GSN,HCLS1,HNF4A,UBAC2,IFI27,APOD,ITPR1,KIF5B,RHOG,ARHGAP1,ARHGDIA,LLGL2,LRP1,LRP4,LR…
GO:0015820	BP	leucine transport	10	6	0.005029984	0.768972175	SLC43A2,LLGL2,SLC7A5,SLC43A1,SLC7A7,SLC7A6
GO:0006406	BP	mRNA export from nucleus	62	15	0.005031321	0.768972175	NXF1,DDX19B,NCBP2,SMG6,SMG5,UPF2,RBM15B,NSUN2,PCID2,UPF1,WNK1,DDX39B,SARNP,THOC5,MCM3AP,NUP93,SMG7
GO:0070918	BP	regulatory ncRNA processing	83	19	0.005033769	0.768972175	ADAR,PIWIL4,AGO3,AGO4,PLD6,FBL,NCBP2,PUM2,DICER1,TDRD7,AGO1,AGO2,SMAD2,SMAD3,SRRT,EXOSC10,DGCR8,TENT4B,STAT3,TGFB1
GO:0032970	BP	regulation of actin filament-based process	361	73	0.00508001	0.768972175	AKAP9,CORO2B,DLC1,CAPN10,CORO1A,AKAP13,ARAP1,DSG2,DMTN,PTK2B,ARHGEF15,SWAP70,FLII,COTL1,RHOQ,SH3BP1,ALOX15,MTOR,KANK2,GRB2,ARHGAP35,PYCARD,GSN,TMOD4,TMOD2,HCK,HCLS1,FMN1,ARPIN,ARF1,RHOA,RHOG,STMN1,LRP1,SMAD3,SMAD4,MYBPC3,NEDD9,NF2,ATP2A1,PDE4D,CYRIB,PIK3R1,SSH1,BCAS3,ARHGEF10L,PDXP,PREX1,PXN,RAC1,TRIM27,CX3CL1,MLST8,C15orf62,PLEKHG2,SLC9A1,SPTAN1,SRI,BST1,TGFB3,TRPM2,VIL1,CYRIA,CAPG,PPFIA1,SHANK3…
GO:0006886	BP	intracellular protein transport	836	132	0.005087106	0.768972175	AP1M2,SAE1,SNUPN,STX6,ARIH2,VTI1B,IPO7,TXNIP,TRAF3IP2,EHD1,TOMM34,TMED1,RAB31,CHRM1,VPS26B,PHB2,AP2M1,CLU,CLTB,MIEF2,COPA,CSE1L,AP2A2,AP1B1,SNX31,EIF2D,ELAVL1,PIKFYVE,DMTN,STX2,AKT2,ATG14,TRAK1,RAB18,XPO7,MTCL1,ICE1,FRAT2,TMED3,NUP188,POLA2,SVIP,SAMM50,SEC31B,CLIP3,GGA1,ARFGAP3,TIMM13,TIMM10,RABGEF1,SFN,SNX10,TNPO2,HCLS1,PIK3R4,UBAC2,IFI27,APOD,ARF1,KIF5B,LTBP2,SMAD3,MYO1C,MYO7A,NF1,NFKBIA,NGFR,N…
GO:0010626	BP	negative regulation of Schwann cell proliferation	8	5	0.00512823	0.768972175	DICER1,NF1,NF2,SKI,RNF10
GO:0014002	BP	astrocyte development	42	12	0.005190992	0.768972175	TSPAN2,AGER,GRN,LAMB2,LRP1,MAPT,NAGLU,NF1,PSEN1,TLR4,EIF2B5,NR1D1
GO:0002573	BP	myeloid leukocyte differentiation	226	44	0.005199011	0.768972175	TSPAN2,TRIB1,CEBPB,CEBPE,PPARGC1B,CREB1,IL34,ZFPM1,TMEM64,EPHA2,SBNO2,ACIN1,MTOR,FOXP1,SNX10,HCLS1,IREB2,IRF4,LYN,NAGLU,NEDD9,NF1,PIK3R1,PSEN1,FAM20C,RPTOR,RARA,MIR486-1,CCL19,SPI1,SRC,STAT5A,TGFB1,TLR4,GPR137B,CAMK4,CLPB,UBASH3B,THOC5,RUNX1,CBFA2T3,CD81,RASSF2,FARP2,CDC42
GO:0097021	BP	lymphocyte migration into lymphoid organs	9	5	0.005208999	0.768972175	EXT1,FUT4,NEDD9,RET,WNK1
GO:0061614	BP	miRNA transcription	69	20	0.005253527	0.768972175	ESR1,FGF2,GNL3,SMAD3,SMAD4,NFATC3,NGFR,POU2F1,POU5F1,PPARD,MRTFA,RARA,SPI1,SREBF1,SREBF2,SRF,STAT3,TGFB1,WT1,NCOR1,NCOR2
GO:0051253	BP	negative regulation of RNA metabolic process	1322	208	0.005273691	0.768972175	HDAC5,NR1H3,CDKN2A,BASP1,ZBTB18,SEMA4D,CEBPB,DEAF1,TXNIP,CENPF,TRAF3IP2,EHMT2,CHD3,PRDM5,DDX20,NACC1,PHB2,CIRBP,PPARGC1B,NACC2,CREB1,CREBBP,TCF23,CUX1,ZNF827,DAB2,ZFPM1,ZNF296,ZBTB49,ZNF366,DNMT3A,DYRK1A,PHC1,ELAVL1,ELK4,ESR1,ETV6,SMTNL1,ZBTB12,FOXK1,ZHX2,SBNO2,SIRT2,SCMH1,KDM2A,SPEN,CIC,RTF1,LARP4B,ZC3H4,PLCB1,TASOR,DICER1,MORC3,MAFF,FUS,BCL6B,VAX2,NELFB,KANK2,PHF19,NR6A1,ZBTB32,FOXP1,SFN,GPS2,H…
GO:0070417	BP	cellular response to cold	13	6	0.005370655	0.773834467	SAXO1,NFKBIA,PRKACA,SLC9A1,RNF34,EIF2AK3
GO:0006405	BP	RNA export from nucleus	83	18	0.005444118	0.773834467	NXF1,CPSF6,DDX19B,NCBP2,SMG6,SMG5,NUP188,UPF2,RBM15B,NSUN2,NRDE2,PCID2,UPF1,WNK1,DDX39B,SARNP,THOC5,MCM3AP,NUP93,SMG7
GO:0048680	BP	positive regulation of axon regeneration	10	5	0.005509158	0.773834467	PUM2,GRN,IGF1R,STK24,SCARF1
GO:0070572	BP	positive regulation of neuron projection regeneration	10	5	0.005509158	0.773834467	PUM2,GRN,IGF1R,STK24,SCARF1
GO:0097435	BP	supramolecular fiber organization	808	139	0.005531563	0.773834467	ACTR3,AKAP9,CORO2B,DLC1,SORBS1,TUBGCP2,CORO1A,LDB3,AKAP13,ARAP1,CLU,COL5A1,COL11A2,PPARGC1B,ADAMTS14,CSNK1D,CSRP1,CAMSAP1,DCTN1,DYRK1A,DMTN,EXT1,PTK2B,PHACTR1,ALDOA,ARHGEF15,SWAP70,FLII,RHOBTB2,COTL1,RHOQ,SH3BP1,BACE1,EML2,ALOX15,MTOR,FUS,KANK2,CLIP3,CCDC88B,CCDC57,GPX1,GRB2,ARHGAP35,PYCARD,GSN,TMOD4,TMOD2,EEF2K,FSCN3,EFEMP2,HCK,HCLS1,FMN1,ARPIN,ARF1,KIF2A,KRT8,RHOA,KRT85,RHOG,STMN1,LOXL1,LTBP2,S…
GO:0006955	BP	immune response	1636	213	0.00554671	0.773834467	NR1H3,ACTR3,ADAM8,ADAR,TNIP1,NOD1,ADARB1,SEMA4D,CEBPB,IPO7,CNPY3,TRAF3IP2,CPLX2,USP20,TMED1,RAPGEF4,ADAMTS13,POLR3A,CORO1A,PTGDR2,VPS26B,ADCY7,PHB2,SLAMF6,CLNK,CLU,SPPL3,PLD4,RNF19B,CREBBP,SMCR8,SIRPA,CSK,IL34,CD300LF,PIK3R6,TICAM1,GCSAML,DTX3L,ZFPM1,DENND1B,CLEC4C,AGER,ELF1,TRIM65,UNC13D,ADGRE1,EPHB2,EPRS1,ESR1,EVPL,EXT1,PTK2B,MPEG1,FGR,SBNO2,SIRT2,SWAP70,RAP1GAP2,GRAMD4,PUM2,MORC3,ALOX5,ALOX15,…
GO:0043254	BP	regulation of protein-containing complex assembly	403	74	0.005715367	0.789300429	AKAP9,STUB1,CORO1A,CLU,TMC8,TICAM1,ZNF827,CAMSAP1,DCTN1,DYRK1A,TRIM65,DMTN,PTK2B,SIRT2,FLII,ICE1,COTL1,EML2,ALOX15,MTOR,SVIP,KANK2,CLIP3,SENP6,GRB2,PYCARD,GSN,TMOD4,TMOD2,HCK,HCLS1,FMN1,RHOA,STMN1,LCAT,MAPT,LCMT1,CYRIB,TPPP3,SSH1,PPP2R5B,AMBRA1,PRKCZ,DHX33,PREX1,CAMSAP3,MARK4,RAC1,RAP1B,RNF4,CLIP1,BIK,MLST8,C15orf62,PLEKHG2,SPTAN1,SRC,TBCD,TGFB1,TLR4,VDAC2,VIL1,WARS1,CYRIA,MED25,CAPG,SSH2,NAPA,AR…
GO:0051156	BP	glucose 6-phosphate metabolic process	27	9	0.005772239	0.789300429	RPIA,MTOR,HK1,HK2,HK3,RPTOR,MLST8,TALDO1,TKT
GO:0002263	BP	cell activation involved in immune response	292	49	0.005776867	0.789300429	CPLX2,CORO1A,SLAMF6,CLNK,TICAM1,ZFPM1,UNC13D,PTK2B,FGR,SBNO2,SWAP70,MTOR,LAT,FOXP1,RABGEF1,GRN,PYCARD,ANXA1,IL4R,IL12RB1,IRF4,ITGAL,LFNG,LGALS1,LIG4,LRP1,LYN,MEN1,ENPP3,APBB1IP,PRKCZ,PSEN1,PTPN6,RARA,BCL3,BCR,CCL19,SEMA4A,SHB,ST3GAL1,SLC11A1,SPI1,STAT3,TGFB1,TLR4,LOXL3,SNX4,GBF1,CD84,TNFSF18,CD81
GO:0042759	BP	long-chain fatty acid biosynthetic process	27	8	0.00579726	0.789300429	ACOT7,ACSBG1,ALOX5,ALOX15,GPX4,GSTM4,GSTP1,QKI
GO:0070427	BP	nucleotide-binding oligomerization domain containing 1 signaling pathway	7	4	0.005916444	0.795937858	NOD1,NFKBIA,SLC46A2,TLR4
GO:0071826	BP	protein-RNA complex organization	205	34	0.006003881	0.798198337	ADAR,EIF3M,PRPF8,CELF1,CELF2,USP39,CPSF6,DDX20,DHX8,AGO3,AGO4,EIF2D,EIF5,DHX30,SNRNP200,MDN1,DICER1,GEMIN5,AGO1,AGO2,ABT1,MRM2,KIF5B,KLC1,NOP2,PRPF39,DNAJC17,LUC7L,XAB2,SFSWAP,SNRPC,SRPK2,TAF9,USP4,WDR77,DDX39B,EIF3D
GO:0016043	BP	cellular component organization	6140	861	0.006098986	0.801425115	AKT3,CDKN2B-AS1,HDAC5,TOM1,CCAT1,SAE1,NR1H3,ACTR3,ADAM8,TSPAN2,AKAP9,LPCAT3,RNF41,STX6,RASGRP2,GPHN,ABCC4,STUB1,NET1,CDKN2A,MAEA,PAK4,ADAR,SMYD5,TFG,CORO2B,DLC1,ADARB1,ARIH2,EMG1,EIF3M,VTI1B,CARM1,SEMA4D,SEMA4B,ATG7,DCTN2,ARFGEF2,SORBS1,PRPF8,CENPF,SPINT2,CELF1,CELF2,USP39,STAG3,SEPTIN9,CPLX2,TUBGCP2,SRCAP,MMP24,BLCAP,EHMT2,EHD1,TOMM34,TMED1,RAB31,RCC1,CPSF6,CHD3,RER1,ADAMTS13,PRDM5,CAPN10,DMC1,C…
GO:0051641	BP	cellular localization	3263	477	0.006109202	0.801425115	TOM1,AP1M2,SAE1,NR1H3,SNUPN,ADAM8,AKAP9,STX6,GPHN,ABCC4,TFG,CORO2B,ARIH2,NXF1,VTI1B,IPO7,ATG7,DCTN2,ARFGEF2,SORBS1,TXNIP,CENPF,TRAF3IP2,CPLX2,YIF1A,EHD1,TOMM34,TMED1,RAB31,CPSF6,RAPGEF4,RER1,CAPN10,CORO1A,CEP250,PACSIN2,DDX19B,CHRM1,VPS26B,CDCA5,PHB2,EXOC3,BTBD9,LYPD1,CLNK,AP2M1,CLU,CLTB,PLD4,WDR81,MIEF2,CNGB1,TRAPPC5,JSRP1,ARL8A,TANGO2,COPA,CPT1A,CREBBP,CSE1L,SYT9,CSK,CSNK1D,TTC7B,TOM1L2,SLC25A1…
GO:0006412	BP	translation	777	99	0.006134531	0.801425115	MIR190B,HNRNPR,TNIP1,EIF3M,MRPL28,CELF1,CIRBP,MSI2,MRPL55,DIS3L2,PIWIL4,DCP2,DRG2,AGO3,AGO4,EEF1D,EIF2D,EIF4EBP1,EIF5,ELAVL1,EPRS1,AKT2,PTK2B,FARSA,PATL1,NCBP2,SAMD4A,LARP4B,PUM2,MTOR,YTHDF3,PAN3,CNOT10,GEMIN5,PTCD1,LTN1,SERBP1,AGO1,AGO2,LSM1,MRPS28,DCPS,GSPT1,EEF2K,PADI6,IREB2,MEX3D,PAIP2B,MIRLET7B,MIR106B,MIR200C,MIR93,MIR345,MTRES1,CDK5RAP1,PLD1,MRPL16,PPP1CA,SRBD1,QRSL1,DCP1A,DHX33,DUS3L,CNOT…
GO:0000290	BP	deadenylation-dependent decapping of nuclear-transcribed mRNA	11	5	0.006225996	0.808699638	DCP2,PATL1,LSM1,DCPS,DCP1A
GO:0070667	BP	negative regulation of mast cell proliferation	3	3	0.006343651	0.81554833	LYN,NF1,ENPP3
GO:0051258	BP	protein polymerization	272	54	0.006350892	0.81554833	AKAP9,TUBGCP2,CORO1A,CSNK1D,CAMSAP1,DCTN1,DYRK1A,DMTN,PTK2B,FLII,COTL1,EML2,ALOX15,MTOR,KANK2,CLIP3,CCDC57,GPX4,GRB2,PYCARD,GSN,TMOD4,TMOD2,HCK,HCLS1,FMN1,STMN1,MAPT,HDGFL3,CYRIB,CHMP3,TPPP3,SSH1,AMBRA1,SPIRE1,PREX1,CAMSAP3,RAC1,CLIP1,MLST8,C15orf62,PLEKHG2,SPTAN1,TBCD,VDAC2,VIL1,VTN,CORO7,CYRIA,CAPG,GAS7,SSH2,ARHGEF7,HIP1R,MYADM
GO:0001676	BP	long-chain fatty acid metabolic process	105	20	0.006526913	0.824415848	ACOT7,MGLL,ACSM1,CPT1A,ACSL1,ACSL3,ACSBG1,ACSL6,ALOX5,ALOX15,GPX1,GPX4,GSTM4,GSTP1,CYP2S1,AIG1,ACSL5,TBXAS1,PLA2G4C,FADS2,QKI
GO:0051208	BP	sequestering of calcium ion	138	30	0.006726857	0.843845731	CORO1A,JSRP1,PTK2B,TPCN2,FGF2,PLCB1,HTT,ANXA6,ITPR1,LCK,LETM1,LYN,MIR93,P2RY6,PDE4D,PLCB4,TPCN1,LIME1,PRKACA,PSEN1,MCOLN1,PTPN6,RYR3,CCL19,CX3CL1,SRI,TRPM2,SLC8B1,CALM1,CALM2,UBASH3B,GSTO1
GO:0032880	BP	regulation of protein localization	840	140	0.006757934	0.843845731	SAE1,NR1H3,ADAM8,STX6,CORO2B,ARIH2,VTI1B,IPO7,SORBS1,RAPGEF4,RER1,CAPN10,CEP250,CHRM1,LYPD1,AP2M1,MIEF2,CPT1A,CREBBP,CSK,DTX3L,DAB2,DCLK2,EPHA2,EPB41,DMTN,EPHB2,AKT2,ACSL3,GPC2,AAK1,SWAP70,SYT11,PLCB1,MTCL1,UFL1,ICE1,FRAT2,RHOQ,ALOX5,MTOR,SVIP,HECTD1,POLR1A,CLIP3,LDLRAP1,GAPVD1,GNL3,SFN,GSN,HCLS1,HNF4A,UBAC2,IFI27,APOD,ITPR1,KIF5B,RHOG,ARHGDIA,LLGL2,LRP1,LRP4,LRP5,MIR93,SMAD3,MAPT,MARK3,MGAT3,MYO…
GO:0071044	BP	histone mRNA catabolic process	11	5	0.006889267	0.853257862	DCP2,LSM1,EXOSC10,UPF1,TENT4B
GO:0051651	BP	maintenance of location in cell	225	43	0.006908818	0.853257862	AKAP9,RER1,CORO1A,JSRP1,PTK2B,TPCN2,FGF2,PLCB1,SYNE1,MORC3,CIZ1,GSN,HTT,ANXA6,HK1,HK2,ITPR1,LCK,LETM1,CHCHD10,LYN,MIR93,NAGLU,ATP2A1,P2RY6,PDE4D,PLCB4,TPCN1,LIME1,VPS13D,PRKACA,PSEN1,MCOLN1,PTPN6,RANGAP1,RYR3,CCL19,CX3CL1,SRI,TRPM2,UVRAG,SLC8B1,CALM1,CALM2,UBASH3B,GSTO1
GO:0019372	BP	lipoxygenase pathway	11	5	0.007035145	0.864137578	ALOX5,ALOX5AP,ALOX15,GPX1,GPX4
GO:0051283	BP	negative regulation of sequestering of calcium ion	132	29	0.007158738	0.869564355	CORO1A,JSRP1,PTK2B,TPCN2,FGF2,PLCB1,HTT,ANXA6,ITPR1,LCK,LETM1,LYN,MIR93,P2RY6,PDE4D,PLCB4,TPCN1,LIME1,PRKACA,MCOLN1,PTPN6,RYR3,CCL19,CX3CL1,SRI,TRPM2,SLC8B1,CALM1,CALM2,UBASH3B,GSTO1
GO:1902373	BP	negative regulation of mRNA catabolic process	67	17	0.007192317	0.869564355	TRAF3IP2,CIRBP,ELAVL1,LARP4B,FUS,IREB2,RBM47,TENT5C,NRDE2,TENT5A,TENT4B,UPF3A,SLC11A1,CSDE1,SECISBP2,METTL16,THRAP3
GO:0072676	BP	lymphocyte migration	118	22	0.007214616	0.869564355	ADAM8,CORO1A,GCSAML,EXT1,PTK2B,FUT4,PYCARD,APOD,ITGAL,MIA3,RHOA,NEDD9,RET,CCL17,CCL19,CCL22,CX3CL1,WNK1,STK10,MSMP,SLC8B1,HSD3B7,DOCK8
GO:0010586	BP	miRNA metabolic process	101	25	0.007247892	0.869564355	DIS3L2,AGO4,ESR1,FGF2,DICER1,GNL3,AGO2,SMAD3,SMAD4,NFATC3,NGFR,POU2F1,POU5F1,PPARD,MRTFA,RARA,TENT4B,SPI1,SREBF1,SREBF2,SRF,STAT3,TGFB1,WT1,NCOR1,NCOR2
GO:0045935	BP	positive regulation of nucleobase-containing compound metabolic process	1986	295	0.007321715	0.869564355	MIR190B,HDAC5,NR1H3,ACTR3,HNRNPR,TNIP1,ZBTB18,CARM1,CEBPB,DEAF1,CEBPE,CELF1,RAI1,SRCAP,CHD3,PRDM5,CIRBP,MED12L,TADA1,POU2AF3,SP7,DIS3L2,PPARGC1B,CREB1,CREBBP,CREBL2,DTX3L,ZNF827,DAB2,ZFPM1,DBP,ZBTB49,DCP2,ZNF384,DLX3,DNM2,DXO,ARID3A,DYRK1A,E2F4,ZNF48,ELF1,TET3,ELK4,ENG,ERN1,ESR1,ESRRA,ETV6,PTK2B,PATL1,FOXK1,FGF2,MLXIP,SBNO2,NCBP2,SIRT2,SAMD4A,ZNF609,KDM4C,CAMTA2,WDR43,FAM168A,PLCB1,SMCHD1,PUM2,IC…
GO:0042365	BP	water-soluble vitamin catabolic process	2	2	0.007331181	0.869564355	MTHFS,PDXP
GO:0002521	BP	leukocyte differentiation	596	97	0.007374933	0.869564355	HDAC5,ADAM8,TSPAN2,RNF41,TRIB1,CEBPB,CEBPE,TRAF3IP2,CMTM7,SLAMF6,CLPTM1,PPARGC1B,CREB1,IL34,PIK3R6,ZFPM1,TMEM64,AGER,EPHA2,PTK2B,ADGRG3,SBNO2,ACIN1,TMEM131L,MTOR,HECTD1,FOXP1,GPS2,SNX10,ANXA1,HCLS1,IL4R,IL12RB1,IREB2,IRF4,ITPKB,RHOA,LCK,LFNG,LGALS1,LIG4,LYN,MEN1,NAGLU,NEDD9,NF1,NFATC1,PIK3R1,TET2,PBRM1,AMBRA1,PCID2,PRKCZ,PSEN1,FAM20C,ZMIZ1,ARID1B,RPTOR,PREX1,PTPN6,SLC46A2,PTPRJ,RARA,BCL2,BCL3,MIR…
GO:0061912	BP	selective autophagy	91	21	0.007387123	0.869564355	RNF41,NOD1,PHB2,WDR81,ATG14,ATG2A,ATG4B,UFL1,ULK3,WIPI2,HTT,TEX264,UFM1,PIK3C3,VPS13D,AMBRA1,RNF213,TGFB1,TSC2,RAB7A,UBA5,SQSTM1,ATG13
GO:0043467	BP	regulation of generation of precursor metabolites and energy	132	27	0.007450433	0.872472711	SORBS1,PHB2,AK4,AKT2,ISCU,MTOR,ETFBKMT,GPD1,JMJD8,INSR,RHOA,ARNT,PRKAG2,SIRT6,PHKG2,PPP1CA,PRKACA,PSEN1,RPTOR,PRDM16,MLST8,SLC4A1,BNIP3,STAT3,SLC25A33,CBFA2T3,IRS2,PPP1R3E,NCOR1,HDAC4
GO:0036151	BP	phosphatidylcholine acyl-chain remodeling	14	6	0.007621139	0.873531767	NR1H3,LPCAT3,LPCAT2,MBOAT7,LPCAT1,PLA2G4C
GO:0006633	BP	fatty acid biosynthetic process	161	28	0.007638112	0.873531767	NR1H3,ABHD2,ACOT7,MGLL,ACSM1,SIRT2,ACSBG1,UBR4,ALOX5,ALOX15,MCAT,GPX4,GSTM4,GSTP1,ANXA1,APOC1,APOC2,LIPC,ACLY,MECR,PRKAG2,PDK4,TBXAS1,SCD5,SLC45A3,DCAF5,FADS2,QKI
GO:0032388	BP	positive regulation of intracellular transport	190	39	0.007642378	0.873531767	SAE1,ARIH2,EHD1,CPSF6,CAPN10,CHRM1,MIEF2,DAB2,AKT2,NCBP2,MTCL1,ICE1,LDLRAP1,SFN,HCLS1,SMAD3,MYO1C,NF2,ATP2A1,OAZ1,PCM1,PCNT,SIRT6,PIK3R1,NRDE2,PRKACA,EDEM2,DMAP1,PSEN1,USP36,SREBF2,TGFB1,UBE2D3,UBE2L3,PRR5L,HYAL2,HPS4,NPEPPS,CD81,ATG13
GO:0008154	BP	actin polymerization or depolymerization	186	41	0.007861151	0.873531767	CORO1A,DMTN,PTK2B,SWAP70,FLII,COTL1,SH3BP1,ALOX15,MTOR,KANK2,GRB2,ARHGAP35,PYCARD,GSN,TMOD4,TMOD2,HCK,HCLS1,FMN1,CYRIB,SSH1,ENAH,SPIRE1,PDXP,MICAL3,PREX1,RAC1,MLST8,C15orf62,MICAL1,PLEKHG2,SPTAN1,VIL1,CORO7,CYRIA,CAPG,PPP1R9B,GAS7,SSH2,HIP1R,MYADM,MICAL2
GO:0006110	BP	regulation of glycolytic process	50	14	0.007888266	0.873531767	MTOR,GPD1,JMJD8,INSR,ARNT,PRKAG2,SIRT6,PRKACA,PSEN1,RPTOR,MLST8,SLC4A1,STAT3,CBFA2T3,NCOR1,HDAC4
GO:0007007	BP	inner mitochondrial membrane organization	35	9	0.007927495	0.873531767	SAMM50,TIMM13,TIMM10,LETM1,CHCHD10,NDUFA13,CHCHD3,DNAJC11,TMEM11,SLC25A46
GO:0014009	BP	glial cell proliferation	54	15	0.007931898	0.873531767	CHRM1,CLU,IL34,PTK2B,UFL1,DICER1,LYN,NF1,NF2,NFIA,NOTCH1,CX3CL1,SKI,SLC7A5,RNF10
GO:0030316	BP	osteoclast differentiation	103	23	0.007950248	0.873531767	CEBPB,PPARGC1B,CREB1,TMEM64,EPHA2,SBNO2,MTOR,FOXP1,SNX10,IREB2,NEDD9,NF1,PIK3R1,FAM20C,RPTOR,SRC,TLR4,GPR137B,CAMK4,UBASH3B,CD81,RASSF2,FARP2
GO:0044238	BP	primary metabolic process	9814	1196	0.007962772	0.873531767	AKT3,SNORD19B,SNORD127,MIR190B,HDAC5,SNORA80B,SH2D3C,ZNF865,PPP1R2P1,SAE1,NR1H3,ACTR3,ADAM8,FEM1B,AKAP9,MBNL2,LPCAT3,CDK3,RNF41,AK6,TRIB1,HNRNPR,GPHN,IRX5,STUB1,CDKN2A,DNAJA2,MAEA,PAK4,ADAR,TNIP1,NOD1,DLC1,ADARB1,ST3GAL6,BASP1,ARIH2,EMG1,ZBTB18,EIF3M,LRRC41,CARM1,ADARB2,SEMA4D,CEBPB,DEAF1,IPO7,CEBPE,ATG7,P3H3,MRPL28,SORBS1,MTHFS,PRPF8,TXNIP,CENPF,CELF1,CELF2,USP39,RAI1,TRAF3IP2,SRCAP,USP20,USP19,…
GO:1903306	BP	negative regulation of regulated secretory pathway	22	7	0.008039892	0.873531767	RABGEF1,GNAI2,NOTCH1,RAP1B,BCR,SPI1,CD84
GO:0051282	BP	regulation of sequestering of calcium ion	134	29	0.00805742	0.873531767	CORO1A,JSRP1,PTK2B,TPCN2,FGF2,PLCB1,HTT,ANXA6,ITPR1,LCK,LETM1,LYN,MIR93,P2RY6,PDE4D,PLCB4,TPCN1,LIME1,PRKACA,MCOLN1,PTPN6,RYR3,CCL19,CX3CL1,SRI,TRPM2,SLC8B1,CALM1,CALM2,UBASH3B,GSTO1
GO:0006417	BP	regulation of translation	506	70	0.008267852	0.873531767	MIR190B,HNRNPR,CELF1,CIRBP,MSI2,DIS3L2,PIWIL4,DCP2,AGO3,AGO4,EIF4EBP1,EIF5,ELAVL1,EPRS1,AKT2,PTK2B,PATL1,NCBP2,SAMD4A,LARP4B,PUM2,MTOR,YTHDF3,PAN3,CNOT10,GEMIN5,SERBP1,AGO1,AGO2,LSM1,DCPS,GSPT1,EEF2K,PADI6,IREB2,MEX3D,PAIP2B,MIRLET7B,MIR106B,MIR200C,MIR93,MIR345,CDK5RAP1,PLD1,PPP1CA,DCP1A,DUS3L,CNOT6,TNRC6C,RARA,UPF1,BCL3,EEFSEC,MIR486-1,RPS6KB2,SARS1,TENT4B,UPF3A,CSDE1,SECISBP2,METTL16,SARNP,UNK…
GO:0140212	BP	regulation of long-chain fatty acid import into cell	8	5	0.008320299	0.873531767	EPRS1,AKT2,FABP3,ACSL1,ACSL5,IRS2
GO:0034382	BP	chylomicron remnant clearance	6	3	0.008394112	0.873531767	APOC1,APOC2,LIPC
GO:0009620	BP	response to fungus	62	11	0.008467135	0.873531767	CLEC4C,COTL1,MPO,TRIM62,HAMP,RARRES2,CARD9,SPI1,TLR4,ZBP1,RNASE7
GO:0072524	BP	pyridine-containing compound metabolic process	82	18	0.008529249	0.873531767	AFMID,RPIA,MTOR,GPD1,PC,DCXR,NADSYN1,ASPDH,PDXP,RPTOR,MLST8,NMNAT1,NADK,TALDO1,TKT,PARP9,PARP10,KCNAB2,NAPRT
GO:0019362	BP	pyridine nucleotide metabolic process	76	17	0.00854439	0.873531767	AFMID,RPIA,MTOR,GPD1,PC,DCXR,NADSYN1,ASPDH,RPTOR,MLST8,NMNAT1,NADK,TALDO1,TKT,PARP9,PARP10,KCNAB2,NAPRT
GO:0046496	BP	nicotinamide nucleotide metabolic process	76	17	0.00854439	0.873531767	AFMID,RPIA,MTOR,GPD1,PC,DCXR,NADSYN1,ASPDH,RPTOR,MLST8,NMNAT1,NADK,TALDO1,TKT,PARP9,PARP10,KCNAB2,NAPRT
GO:0045022	BP	early endosome to late endosome transport	41	12	0.008633042	0.873531767	WDR81,DAB2,LMTK2,ATG14,WDR91,PIK3R4,NF2,CHMP3,PIK3C3,MAPK1,SRC,RAB7A,RILP
GO:0002579	BP	positive regulation of antigen processing and presentation	9	4	0.008677732	0.873531767	NOD1,PYCARD,CCL19,SLC11A1
GO:0007015	BP	actin filament organization	441	86	0.008702533	0.873531767	ACTR3,CORO2B,DLC1,SORBS1,CORO1A,ARAP1,PPARGC1B,DMTN,PTK2B,PHACTR1,ALDOA,ARHGEF15,SWAP70,FLII,RHOBTB2,COTL1,RHOQ,SH3BP1,ALOX15,MTOR,KANK2,GRB2,ARHGAP35,PYCARD,GSN,TMOD4,TMOD2,FSCN3,HCK,HCLS1,FMN1,ARPIN,ARF1,RHOA,RHOG,STMN1,SMAD3,MYO1F,MYO1C,MYO7A,NEDD9,NF2,CYRIB,PIK3R1,SSH1,RHOF,ARHGEF10L,ENAH,FMN2,SPIRE1,PDXP,MICAL3,PREX1,PXN,RAC1,BCL2,TRIM27,CX3CL1,ELMO2,MLST8,C15orf62,MICAL1,PLEKHG2,SLC9A1,SPTA…
GO:0033006	BP	regulation of mast cell activation involved in immune response	29	9	0.008717383	0.873531767	UNC13D,FGR,RABGEF1,IL4R,LYN,ENPP3,PTPN6,SNX4,CD84
GO:1905532	BP	regulation of leucine import across plasma membrane	3	3	0.008800539	0.873531767	SLC43A2,SLC7A5,SLC43A1
GO:0010624	BP	regulation of Schwann cell proliferation	9	5	0.00880845	0.873531767	DICER1,NF1,NF2,SKI,RNF10
GO:0014010	BP	Schwann cell proliferation	9	5	0.00880845	0.873531767	DICER1,NF1,NF2,SKI,RNF10
GO:0003159	BP	morphogenesis of an endothelium	17	7	0.008815527	0.873531767	CSNK2B,PRKD2,FOXP1,ITGAX,RHOA,CCM2,STARD13,ACVRL1
GO:0061154	BP	endothelial tube morphogenesis	17	7	0.008815527	0.873531767	CSNK2B,PRKD2,FOXP1,ITGAX,RHOA,CCM2,STARD13,ACVRL1
GO:0008286	BP	insulin receptor signaling pathway	122	27	0.008866566	0.873531767	SORBS1,MTCL2,AKT2,TNS2,RHOQ,GNAI2,GRB2,SLC2A8,IGF1R,INSR,TRIM72,PDK4,PIK3R1,PRKCB,PRKCZ,MAPK1,PTPN1,PTPRE,RARRES2,ZNF106,SMARCC1,SRC,SREBF1,TSC2,BCAR3,IRS2,LONP1
GO:0036090	BP	cleavage furrow ingression	2	2	0.008875492	0.873531767	ARF1,ALKBH4
GO:0050779	BP	RNA destabilization	159	25	0.009001249	0.873531767	MIR190B,HNRNPR,CELF1,DIS3L2,DCP2,DXO,PATL1,SAMD4A,PUM2,YTHDF3,PAN3,CNOT10,AGO2,LSM1,DCPS,MEX3D,MIRLET7B,MIR93,DCP1A,CNOT6,TNRC6C,UPF1,MIR486-1,TENT4B,CSDE1,METTL16,CNOT8
GO:0006996	BP	organelle organization	3433	483	0.009052744	0.873531767	AKT3,TOM1,SAE1,ACTR3,AKAP9,LPCAT3,RNF41,STX6,ABCC4,MAEA,PAK4,TFG,CORO2B,DLC1,ARIH2,EMG1,VTI1B,ATG7,DCTN2,ARFGEF2,SORBS1,CENPF,STAG3,SEPTIN9,CPLX2,TUBGCP2,EHMT2,EHD1,TOMM34,TMED1,RAB31,RCC1,CHD3,CAPN10,DMC1,CORO1A,LDB3,CEP250,AKAP13,PACSIN2,CDCA5,PHB2,EFHC1,CIRBP,CNTROB,ARAP1,AP2M1,CLU,FGD4,CNTD1,WDR81,MIEF2,TRAPPC5,TANGO2,DIS3L2,M1AP,PPARGC1B,CREB1,SMCR8,SYT9,DNHD1,CSNK1D,CSRP1,TOM1L2,DNAH2,EME1,…
GO:0001581	BP	detection of chemical stimulus involved in sensory perception of sour taste	2	2	0.009070799	0.873531767	PKD1L3,PKD2L1
GO:1902904	BP	negative regulation of supramolecular fiber organization	153	34	0.009111349	0.873531767	CORO2B,DLC1,CORO1A,ARAP1,CLU,DYRK1A,DMTN,SWAP70,FLII,EML2,KANK2,CLIP3,GSN,TMOD4,TMOD2,ARPIN,STMN1,SMAD4,HDGFL3,CYRIB,PFDN1,PIK3R1,SSH1,ATXN7,SPTAN1,TBCD,VIL1,CAPG,PPFIA1,SHANK3,SSH2,ARHGEF7,PHLDB2,HIP1R,MYADM
GO:1903829	BP	positive regulation of protein localization	459	82	0.009173184	0.873531767	SAE1,ADAM8,CORO2B,ARIH2,IPO7,SORBS1,RAPGEF4,RER1,CAPN10,CEP250,CHRM1,MIEF2,CREBBP,DTX3L,EPHA2,EPB41,EPHB2,AKT2,ACSL3,SYT11,PLCB1,MTCL1,ICE1,CLIP3,GNL3,SFN,HCLS1,ITPR1,KIF5B,RHOG,LRP1,LRP4,SMAD3,MAPT,MGAT3,MYO1C,NEDD9,NF2,NGFR,NNAT,OAZ1,PARD6A,PCM1,PCNT,SIRT6,PFKFB2,PIK3R1,SSH1,PRKACA,EDEM2,PRKCB,PRKCZ,DMAP1,PSEN1,USP36,MARK4,NADK,SRC,SRI,SREBF2,STX3,TGFB1,TGFB3,TLR4,GPR137B,TSG101,UBE2D3,UBE2L3,V…
GO:1903077	BP	negative regulation of protein localization to plasma membrane	27	9	0.009296133	0.873531767	LYPD1,AP2M1,CSK,DAB2,RHOQ,HECTD1,ABI3,WNK1,TGFB1,PPFIA1
GO:0048255	BP	mRNA stabilization	58	15	0.009338499	0.873531767	TRAF3IP2,CIRBP,ELAVL1,LARP4B,FUS,IREB2,RBM47,TENT5C,NRDE2,TENT5A,TENT4B,SLC11A1,CSDE1,METTL16,THRAP3
GO:0035563	BP	positive regulation of chromatin binding	9	4	0.009403674	0.873531767	DTX3L,HMBOX1,CDT1,MED25,PARP9
GO:0016575	BP	histone deacetylation	19	7	0.009464762	0.873531767	SIRT2,HDAC1,HDAC2,SIRT7,MTA3,MTA1,HDAC4
GO:0098781	BP	ncRNA transcription	134	29	0.009577442	0.873531767	ESR1,FGF2,ZC3H4,ICE1,MTOR,GNL3,CAVIN1,GTF3C2,SMAD3,SMAD4,NFATC2,NFATC3,NGFR,SIRT7,POU2F1,POU5F1,PPARD,MRTFA,RARA,SPI1,SREBF1,SREBF2,SRF,STAT3,TGFB1,WT1,ELL,DEDD,NCOR1,NCOR2
GO:0062013	BP	positive regulation of small molecule metabolic process	141	29	0.009601799	0.873531767	NR1H3,SORBS1,CPT1A,DAB2,CLYBL,AKT2,SIRT2,MTOR,LDLRAP1,GPD1,ANXA1,APOC2,INSR,ARNT,P2RY6,SIRT7,PHKG2,PPARD,PRKACA,PSEN1,RPTOR,MLST8,SRC,SREBF1,SREBF2,SLC45A3,IRS2,PPP1R3E,NR1D1,ABCG1
GO:0071840	BP	cellular component organization or biogenesis	6342	877	0.009650919	0.873531767	AKT3,CDKN2B-AS1,HDAC5,TOM1,CCAT1,SAE1,NR1H3,ACTR3,ADAM8,TSPAN2,AKAP9,LPCAT3,RNF41,STX6,RASGRP2,GPHN,ABCC4,STUB1,NET1,CDKN2A,MAEA,PAK4,ADAR,SMYD5,TFG,CORO2B,DLC1,ADARB1,ARIH2,EMG1,EIF3M,VTI1B,CARM1,SEMA4D,SEMA4B,ATG7,DCTN2,ARFGEF2,SORBS1,PRPF8,CENPF,SPINT2,CELF1,CELF2,USP39,STAG3,SEPTIN9,CPLX2,TUBGCP2,SRCAP,MMP24,BLCAP,EHMT2,EHD1,TOMM34,TMED1,RAB31,RCC1,CPSF6,CHD3,RER1,ADAMTS13,PRDM5,CAPN10,DMC1,C…
GO:0032870	BP	cellular response to hormone stimulus	587	101	0.00966185	0.873531767	HDAC5,NR1H3,CARM1,SORBS1,RAB31,ABHD2,CAPN10,ADCY6,PHB2,PPARGC1B,MTCL2,CSK,CSNK2B,CYP11A1,DAB2,ZNF366,EPRS1,AKT2,ESR1,ESRRA,ACSL1,KDM4C,PLCB1,TNS2,UFL1,RHOQ,MTOR,KANK2,NSMF,PELP1,FOXP1,GNAI2,GNB1,GRB2,EEF2K,SLC2A8,ANXA1,HDAC1,PRMT2,IGF1R,INSR,RHOA,LYN,MAX,MYO1C,NOTCH1,ATP2B1,TRIM72,P2RY6,UFM1,PDK4,PIK3R1,PPARD,BCAS3,ZDHHC7,PRKACA,PRKCB,TRERF1,PKN1,PRKCZ,MAPK1,PMEPA1,ZMIZ1,ARID1B,CALCOCO1,PTPN1,PTP…
GO:0033043	BP	regulation of organelle organization	1127	179	0.009782806	0.873531767	TOM1,AKAP9,RNF41,CORO2B,DLC1,CENPF,SEPTIN9,CPLX2,EHMT2,RCC1,CAPN10,CORO1A,AKAP13,CNTROB,ARAP1,CLU,MIEF2,SMCR8,SYT9,TOM1L2,CAMSAP1,SAXO1,DCTN1,DCP2,DYRK1A,PIKFYVE,PLD6,DMTN,EPHB2,AKT2,PTK2B,ARHGEF15,SIRT2,SWAP70,ATG2A,FLII,PHLDB1,SYT11,PLCB1,TASOR,CLEC16A,SMG6,SYNE1,SMG5,COTL1,RHOQ,SH3BP1,PISD,FKBP8,EML2,ALOX15,MTOR,PAN3,EML3,ATL3,KANK2,CLIP3,SENP6,GNL3,ANK1,NSMCE2,GPX1,GRB2,GRN,ARHGAP35,PYCARD,GS…
GO:1904375	BP	regulation of protein localization to cell periphery	129	29	0.009791047	0.873531767	VTI1B,SORBS1,RER1,LYPD1,AP2M1,CSK,DAB2,EPHA2,EPB41,EPHB2,ACSL3,RHOQ,HECTD1,CLIP3,LDLRAP1,KIF5B,RHOG,LRP1,ABI3,SIRT6,PIK3R1,ZDHHC7,PRKCZ,WNK1,STX3,TGFB1,VIL1,PPP1R9B,PPFIA1,PIAS1,SQSTM1
GO:0061157	BP	mRNA destabilization	155	24	0.00984541	0.873531767	MIR190B,HNRNPR,CELF1,DIS3L2,DCP2,PATL1,SAMD4A,PUM2,YTHDF3,PAN3,CNOT10,AGO2,LSM1,DCPS,MEX3D,MIRLET7B,MIR93,DCP1A,CNOT6,TNRC6C,UPF1,MIR486-1,TENT4B,CSDE1,METTL16,CNOT8
GO:0031115	BP	negative regulation of microtubule polymerization	13	6	0.009862166	0.873531767	DYRK1A,EML2,CLIP3,STMN1,TBCD,ARHGEF7
GO:0002366	BP	leukocyte activation involved in immune response	288	47	0.009886064	0.873531767	CPLX2,CORO1A,SLAMF6,CLNK,TICAM1,ZFPM1,UNC13D,PTK2B,FGR,SBNO2,SWAP70,MTOR,LAT,FOXP1,RABGEF1,GRN,PYCARD,ANXA1,IL4R,IL12RB1,IRF4,ITGAL,LFNG,LGALS1,LIG4,LYN,MEN1,ENPP3,APBB1IP,PRKCZ,PSEN1,PTPN6,RARA,BCL3,BCR,CCL19,SEMA4A,SHB,ST3GAL1,SLC11A1,SPI1,STAT3,TGFB1,TLR4,LOXL3,SNX4,CD84,TNFSF18,CD81
GO:0002274	BP	myeloid leukocyte activation	234	40	0.009923932	0.873531767	NR1H3,TRAF3IP2,CPLX2,CLNK,CLU,CD300LF,TICAM1,TMEM229B,AGER,UNC13D,FGR,SBNO2,SYT11,LAT,FOXP1,RABGEF1,GRN,PYCARD,ANXA1,IL4R,IRF4,LYN,MAPT,NAGLU,ENPP3,PSEN1,PREX1,PTPN6,HAMP,BCR,CX3CL1,CRTC3,SLC11A1,SPI1,TLR4,GPR137B,CAMK4,HYAL2,SNX4,CD84,NR1D1
GO:0007265	BP	Ras protein signal transduction	318	64	0.009933682	0.873531767	RASGRP2,NET1,CDKN2A,DLC1,ARFGEF2,RAPGEF4,AKAP13,PRAG1,DHCR24,DOK1,EPHB2,FGF2,DENND3,RHOBTB2,MCF2L,SH3BP1,KANK2,AUTS2,LAT,RABGEF1,SGSM3,GNB1,NKIRAS2,GRB2,RAPGEF1,DBNL,ARHGAP35,ITPKB,RHOA,RHOG,ARHGAP1,STMN1,ARHGDIA,IQSEC3,MYO9B,NF1,NGFR,NOTCH1,ARHGEF3,PLD1,HEG1,DENND1A,RGL2,RAC1,RAP1B,BCR,C15orf62,PHACTR4,SRC,TNFAIP1,DOCK5,GBF1,SYNGAP1,KSR1,STK19,SQSTM1,DOK2,STARD13,CYTH2,GRAP2,RALGPS1,GARRE1,ELMO1…
GO:0044281	BP	small molecule metabolic process	1780	242	0.009938431	0.873531767	NR1H3,LPCAT3,AK6,SLC19A2,SORBS1,MTHFS,ABHD2,HIBADH,NUDT3,ADCY6,ADCY7,LYPLA2,ACOT7,MGLL,SLC25A25,C1QTNF1,ACSM1,SP7,ADSS1,AFMID,CPT1A,CARNMT1,CREB1,MTCL2,CS,SLC25A10,CYP3A7,CYP11A1,DAB2,ECI1,DCK,MMAA,CLYBL,DHCR24,DPYD,AHCY,EPHA2,AK4,EPRS1,AKT2,FABP3,ACSL1,ACSL3,PTK2B,FARSA,TYSND1,ALDH3B1,BRAT1,FOXK1,ALDH3B2,FGF2,ALDOA,SEPHS1,SIRT2,RPIA,ACSBG1,PLCB1,ACSL6,UBR4,AHCYL2,RHOQ,ABCA5,SEC14L2,DDAH2,PLA2G15…
