# Supplementary material for: DNA methylation signatures of youth-onset type 2 diabetes and exposure to maternal diabetes
Source: Clin Epigenetics. 2024 May 13;16:65. doi: 10.1186/s13148-024-01675-1 (PMC11092083; doi:10.1186/s13148-024-01675-1)
Supplement: Supplementary file 6 — Additional file 6. Table 5: Biological processes enrichment analysis for DMR analysis. [file 13148_2024_1675_MOESM6_ESM.csv]

	ONTOLOGY	TERM	N	DE	P.DE	FDR	SigGenesInSet
GO:0140747	BP	regulation of ncRNA transcription	90	13	5.98E-06	0.135247091	FGF2,ZC3H4,NGFR,SIRT7,POU5F1,MRTFA,RARA,SREBF2,STAT3,TGFB1,WT1,NCOR1,NCOR2
GO:0010586	BP	miRNA metabolic process	101	13	2.08E-05	0.144709045	FGF2,AGO2,NGFR,POU5F1,MRTFA,RARA,TENT4B,SREBF2,STAT3,TGFB1,WT1,NCOR1,NCOR2
GO:1902893	BP	regulation of miRNA transcription	68	11	2.40E-05	0.144709045	FGF2,NGFR,POU5F1,MRTFA,RARA,SREBF2,STAT3,TGFB1,WT1,NCOR1,NCOR2
GO:0061614	BP	miRNA transcription	69	11	2.56E-05	0.144709045	FGF2,NGFR,POU5F1,MRTFA,RARA,SREBF2,STAT3,TGFB1,WT1,NCOR1,NCOR2
GO:2000628	BP	regulation of miRNA metabolic process	82	11	7.55E-05	0.339257662	FGF2,NGFR,POU5F1,MRTFA,RARA,SREBF2,STAT3,TGFB1,WT1,NCOR1,NCOR2
GO:0044281	BP	small molecule metabolic process	1780	67	9.01E-05	0.339257662	MTHFS,LYPLA2,ACOT7,OSBPL6,SLC25A10,VKORC1L1,ACSL3,ALDH3B1,BRAT1,FOXK1,FGF2,RPIA,UBR4,PLA2G15,ETFBKMT,AMPD2,GPD1,PYCARD,HK2,HPD,FOXK2,LCAT,ARNT,MAN2A2,ART4,NUDT1,NDUFV1,NDUFS6,NME2,OXCT1,CRYL1,PDE4D,SIRT7,PFKFB2,PFKFB3,PHKG2,LPCAT2,UCKL1,ASPDH,SCPEP1,DPEP2,SLC4A1,NADK,SRC,SREBF2,STAT3,TFF3,TGFB1,TKT,UCP3,USP7,FLAD1,COASY,CARS1,PARP9,NR0B2,ADTRP,MBTPS1,SLC7A7,SLC16A3,NAPRT,GSTO1,NCOR1,NCOR2,ABCG1,H…
GO:0098781	BP	ncRNA transcription	134	13	0.000147085	0.444127435	FGF2,ZC3H4,NGFR,SIRT7,POU5F1,MRTFA,RARA,SREBF2,STAT3,TGFB1,WT1,NCOR1,NCOR2
GO:0033235	BP	positive regulation of protein sumoylation	12	4	0.000157206	0.444127435	SAE1,ARNT,TOLLIP,HDAC4
GO:0006096	BP	glycolytic process	85	10	0.000184202	0.45283861	FOXK1,GPD1,HK2,FOXK2,ARNT,PFKFB2,SLC4A1,STAT3,NCOR1,HDAC4
GO:0006109	BP	regulation of carbohydrate metabolic process	182	15	0.000200362	0.45283861	FOXK1,GPD1,FOXK2,ARNT,SIRT7,PHKG2,PPP1CA,SLC4A1,SRC,STAT3,TFF3,TGFB1,USP7,NCOR1,HDAC4
GO:0006950	BP	response to stress	3804	123	0.000252289	0.465605091	AKT3,CDK3,TRIB1,NET1,ADARB1,CDC42EP2,CEBPB,CEBPE,TXNIP,PLD4,NACC2,CREBBP,TLDC2,CSRP1,PIK3R6,DTX3L,VKORC1L1,DGKG,SLC29A1,ALDH3B1,BRAT1,FOXK1,FGF2,ATG14,SBNO2,C5AR2,GNA12,SFN,METRNL,NKIRAS2,PYCARD,SLC2A8,HK2,DNAJC4,IGF1R,POLN,IL1A,FOXK2,ITGAL,LETM1,LGALS4,LRCH4,ARNT,LYN,MGAT3,NUDT1,MUC1,MYO1C,NAGLU,NOTCH4,ATP2A3,SLC11A2,P4HB,SERPINB2,UBXN1,PCNA,HERC5,FZR1,SIRT7,GET4,PEX10,SERPINB6,PLAT,ACP5,TOLLIP,…
GO:0006090	BP	pyruvate metabolic process	112	11	0.000260634	0.465605091	FOXK1,GPD1,HK2,FOXK2,ARNT,PFKFB2,SLC4A1,STAT3,SLC16A3,NCOR1,HDAC4
GO:0043470	BP	regulation of carbohydrate catabolic process	61	8	0.000272037	0.465605091	GPD1,ARNT,PHKG2,PPP1CA,SLC4A1,STAT3,NCOR1,HDAC4
GO:0062012	BP	regulation of small molecule metabolic process	325	20	0.000309016	0.465605091	FOXK1,UBR4,ETFBKMT,GPD1,FOXK2,ARNT,SIRT7,PHKG2,SLC4A1,SRC,SREBF2,STAT3,TFF3,USP7,MBTPS1,SLC7A7,NCOR1,NCOR2,ABCG1,HDAC4
GO:1901569	BP	fatty acid derivative catabolic process	17	4	0.00033113	0.467741827	LYPLA2,ACOT7,OXCT1,DPEP2
GO:0043086	BP	negative regulation of catalytic activity	460	24	0.000370714	0.492852886	TRIB1,ADARB1,DTX3L,ETFBKMT,GNAI2,SFN,PYCARD,LYN,SERPINB2,UBXN1,SERPINB6,RCC2,PTPN1,RB1,SRC,TIMP2,TSC2,VTN,CAST,PARP9,PPP1R1B,ZGPAT,HYAL2,URI1
GO:0005996	BP	monosaccharide metabolic process	250	17	0.000409376	0.514016836	SLC25A10,BRAT1,FOXK1,RPIA,GPD1,HK2,FOXK2,MAN2A2,SIRT7,PFKFB2,PFKFB3,PHKG2,SRC,TFF3,USP7,GSTO1,SLC23A1
GO:0051248	BP	negative regulation of protein metabolic process	952	40	0.000462814	0.523002533	TRIB1,ADARB1,DTX3L,ATG14,AGO2,LSM1,SFN,DCPS,PYCARD,LYN,MGAT3,MIR345,SERPINB2,UBXN1,PDE4D,SIRT7,SUFU,SERPINB6,PLAT,PKN1,PRKCZ,TRIM39,PTPN1,RARA,RB1,TENT4B,SRC,TGFB1,TIMP2,TSC2,VTN,USP7,CAST,RILP,PPP1R1B,ZGPAT,UNK,HYAL2,MYADM,RASSF2
GO:0090407	BP	organophosphate biosynthetic process	564	28	0.000669988	0.709571771	PEMT,ACOT7,TTC7B,DGKG,ACSL3,FGF2,ATG14,PIP5K1C,PISD,AMPD2,LCAT,NDUFV1,NDUFS6,NME2,CRYL1,PLD1,LPCAT2,UCKL1,ASPDH,NADK,TGFB1,TKT,FLAD1,COASY,SLC44A4,PARP9,NAPRT,PIGL
GO:1901575	BP	organic substance catabolic process	2064	72	0.000791654	0.709571771	DPP3,TRIB1,MAEA,APC2,MTHFS,LYPLA2,ACOT7,WDR81,DTX3L,DFFB,PLD6,ALDH3B1,FOXK1,FGF2,DENND3,ZC3H4,UBR4,PLA2G15,PISD,ETFBKMT,HECTD1,AGO2,LSM1,SGSM3,GNA12,GPD1,DCPS,HK2,HPD,PLCXD3,FOXK2,ARNT,MGAT3,NUDT1,NAGLU,OXCT1,UBXN1,CRYL1,HERC5,FZR1,PDE4D,GET4,SUFU,PEX10,PFKFB2,PHKG2,PLD1,TOLLIP,RNF216,RBM47,PPP1CA,TRIM39,PSMD13,PTPN1,DPEP2,TENT4B,SLC4A1,STAT3,TGFB1,TIMP2,USP7,FBXO31,RILP,CUL1,ADTRP,HYAL2,UBE3B,SL…
GO:0016052	BP	carbohydrate catabolic process	155	12	0.000819769	0.709571771	FOXK1,GPD1,HK2,FOXK2,ARNT,PFKFB2,PHKG2,PPP1CA,SLC4A1,STAT3,NCOR1,HDAC4
GO:0009056	BP	catabolic process	2490	85	0.000848415	0.709571771	DPP3,TRIB1,MAEA,APC2,MTHFS,LYPLA2,ACOT7,WDR81,DTX3L,DFFB,PLD6,ALDH3B1,FOXK1,FGF2,ATG14,DENND3,ZC3H4,PACS2,UBR4,PLA2G15,PISD,ETFBKMT,HECTD1,AGO2,LSM1,SGSM3,GNA12,GPD1,DCPS,PYCARD,HTT,HK2,HPD,PLCXD3,FOXK2,ARNT,ARSB,MGAT3,NUDT1,NAGLU,OXCT1,UBXN1,CRYL1,HERC5,FZR1,PDE4D,GET4,SUFU,PEX10,PFKFB2,PHKG2,PLD1,TOLLIP,RNF216,RBM47,PPP1CA,MAP1S,TRIM39,PSMD13,PTPN1,DPEP2,TENT4B,SLC4A1,SRC,SREBF2,STAT3,TGFB1,TIM…
GO:1900078	BP	positive regulation of cellular response to insulin stimulus	26	5	0.000967186	0.709571771	GNAI2,MYO1C,PRKCZ,PTPN1,SRC
GO:0005975	BP	carbohydrate metabolic process	542	27	0.000967766	0.709571771	PPP1R2P1,SLC25A10,BRAT1,FOXK1,RPIA,GPD1,SLC2A8,HK2,FOXK2,ARNT,MAN2A2,SIRT7,PFKFB2,PFKFB3,PHKG2,PPP1CA,SLC4A1,SRC,STAT3,TFF3,TGFB1,USP7,HYAL2,GSTO1,NCOR1,HDAC4,SLC23A1
GO:0051172	BP	negative regulation of nitrogen compound metabolic process	2229	80	0.001004659	0.709571771	TRIB1,ADARB1,CEBPB,TXNIP,NACC2,CREBBP,DTX3L,ZFPM1,ZNF296,DFFB,PHC1,ZBTB12,FOXK1,ATG14,SBNO2,ZC3H4,MAFF,BCL6B,AGO2,LSM1,SFN,DCPS,PYCARD,FOXK2,LYN,MAFG,MGAT3,MIR345,MUC1,NOTCH4,SERPINB2,UBXN1,PCNA,PDE4D,SIRT7,SUFU,SERPINB6,PLAT,ACP5,RBM47,POU5F1,PKN1,PRKCZ,TRIM39,PTPN1,RARA,RB1,BCL7A,RREB1,ATXN1,TENT4B,SRC,SREBF2,STAT3,TGFB1,TIMP2,TLE2,TSC2,VTN,WT1,USP7,CAST,RILP,PARP9,KLF16,PPP1R1B,NR0B2,ZGPAT,UNK…
GO:0050790	BP	regulation of catalytic activity	1426	58	0.00109864	0.752434952	PPP1R2P1,TRIB1,NET1,APC2,ADARB1,FGD4,WDR81,TBC1D16,PIK3R6,DTX3L,EFNA3,FGF2,ATG14,ARHGEF15,RAP1GAP2,ETFBKMT,TBC1D10B,SGSM3,GNA12,GNAI2,SFN,RAPGEF1,PYCARD,HTT,IGF1R,IL1A,LYN,NGFR,ATP2A3,SERPINB2,UBXN1,PCNA,HERC5,FZR1,SERPINB6,RCC2,PTPN1,MAP4K2,RB1,CCL22,SRC,STAT3,TGFB1,TGFBR2,TIMP2,TSC2,VTN,MAP3K12,DDR1,CAST,PARP9,TBC1D10A,PPP1R1B,ZGPAT,HYAL2,URI1,ARHGEF7,RASSF2
GO:0044092	BP	negative regulation of molecular function	750	32	0.001472418	0.811611489	TRIB1,ADARB1,DTX3L,ZFPM1,ETFBKMT,GNAI2,SFN,PYCARD,LYN,ATP2A3,SERPINB2,UBXN1,SUFU,SERPINB6,PPP1CA,RCC2,PTPN1,RB1,SRC,TIMP2,TSC2,VTN,USP7,CAST,PARP9,PPP1R1B,NR0B2,ZGPAT,HYAL2,URI1,GSTO1,HDAC4
GO:0032633	BP	interleukin-4 production	32	5	0.001535311	0.811611489	CEBPB,ZFPM1,PRKCZ,RARA,SLC7A5
GO:0032673	BP	regulation of interleukin-4 production	32	5	0.001535311	0.811611489	CEBPB,ZFPM1,PRKCZ,RARA,SLC7A5
GO:0009895	BP	negative regulation of catabolic process	321	19	0.001543802	0.811611489	DFFB,FOXK1,ETFBKMT,FOXK2,MGAT3,UBXN1,SUFU,RBM47,TRIM39,TENT4B,SLC4A1,STAT3,TIMP2,TSC2,USP7,SLC7A5,RILP,NCOR1,HDAC4
GO:1902894	BP	negative regulation of miRNA transcription	25	5	0.001582046	0.811611489	POU5F1,RARA,TGFB1,NCOR1,NCOR2
GO:0033233	BP	regulation of protein sumoylation	21	4	0.001637805	0.811611489	SAE1,ARNT,TOLLIP,HDAC4
GO:0045820	BP	negative regulation of glycolytic process	17	4	0.001651879	0.811611489	SLC4A1,STAT3,NCOR1,HDAC4
GO:2000629	BP	negative regulation of miRNA metabolic process	26	5	0.001733096	0.833397965	POU5F1,RARA,TGFB1,NCOR1,NCOR2
GO:1902895	BP	positive regulation of miRNA transcription	50	7	0.001791509	0.843539433	FGF2,NGFR,MRTFA,SREBF2,STAT3,TGFB1,WT1
GO:0051336	BP	regulation of hydrolase activity	740	34	0.001836363	0.847013243	PPP1R2P1,NET1,APC2,FGD4,TBC1D16,EFNA3,FGF2,ARHGEF15,RAP1GAP2,TBC1D10B,SGSM3,GNA12,SFN,RAPGEF1,PYCARD,HTT,LYN,NGFR,ATP2A3,SERPINB2,UBXN1,PCNA,SERPINB6,RCC2,CCL22,SRC,STAT3,TIMP2,VTN,CAST,TBC1D10A,PPP1R1B,URI1,ARHGEF7
GO:0010762	BP	regulation of fibroblast migration	38	6	0.001910936	0.85636401	FGF2,GNA12,RCC2,TGFB1,HYAL2,ARHGEF7
GO:0033554	BP	cellular response to stress	1868	68	0.002190902	0.952241732	AKT3,CDK3,TRIB1,NET1,CEBPB,CEBPE,NACC2,CREBBP,DTX3L,VKORC1L1,SLC29A1,ALDH3B1,BRAT1,ATG14,SFN,PYCARD,HK2,IGF1R,POLN,IL1A,LETM1,ARNT,LYN,MGAT3,NUDT1,MUC1,NAGLU,ATP2A3,P4HB,UBXN1,PCNA,FZR1,SIRT7,GET4,PEX10,SERPINB6,SEMA4C,PPP1CA,SLC39A4,TRIM39,ATXN7L3,ZMIZ1,UVSSA,PTPN1,PXN,MAP4K2,BCL7A,SRC,SREBF2,TGFB1,TP73,TRPM2,TSC2,DNAJC7,MAP3K12,USP7,FBXO31,EEPD1,SLC7A5,PARP9,BRIP1,MBTPS1,MAP3K6,LONP1,RECQL5,NCO…
GO:0019362	BP	pyridine nucleotide metabolic process	76	7	0.002370503	0.971448148	RPIA,GPD1,ASPDH,NADK,TKT,PARP9,NAPRT
GO:0046496	BP	nicotinamide nucleotide metabolic process	76	7	0.002370503	0.971448148	RPIA,GPD1,ASPDH,NADK,TKT,PARP9,NAPRT
GO:0099093	BP	calcium export from the mitochondrion	3	2	0.002407022	0.971448148	LETM1,SLC8B1
GO:2000394	BP	positive regulation of lamellipodium morphogenesis	7	3	0.002559838	0.974972891	RREB1,SRC,ARHGEF7
GO:0019318	BP	hexose metabolic process	223	14	0.002588309	0.974972891	SLC25A10,BRAT1,FOXK1,GPD1,HK2,FOXK2,MAN2A2,SIRT7,PFKFB2,PFKFB3,PHKG2,SRC,TFF3,USP7
GO:0019674	BP	NAD metabolic process	42	5	0.002749659	1	GPD1,ASPDH,NADK,PARP9,NAPRT
GO:0010893	BP	positive regulation of steroid biosynthetic process	23	4	0.002851902	1	IGF1R,IL1A,SREBF2,ABCG1
GO:0045861	BP	negative regulation of proteolysis	212	12	0.002902535	1	SFN,SERPINB2,UBXN1,SUFU,SERPINB6,PLAT,TRIM39,SRC,TIMP2,VTN,USP7,CAST
GO:2000630	BP	positive regulation of miRNA metabolic process	60	7	0.003473096	1	FGF2,NGFR,MRTFA,SREBF2,STAT3,TGFB1,WT1
GO:0006110	BP	regulation of glycolytic process	50	6	0.003591757	1	GPD1,ARNT,SLC4A1,STAT3,NCOR1,HDAC4
GO:1900076	BP	regulation of cellular response to insulin stimulus	71	7	0.003617134	1	GNAI2,MYO1C,PRKCZ,PTPN1,SRC,TSC2,LONP1
GO:0072524	BP	pyridine-containing compound metabolic process	82	7	0.003742955	1	RPIA,GPD1,ASPDH,NADK,TKT,PARP9,NAPRT
GO:0019359	BP	nicotinamide nucleotide biosynthetic process	28	4	0.003773065	1	ASPDH,NADK,PARP9,NAPRT
GO:0019363	BP	pyridine nucleotide biosynthetic process	28	4	0.003773065	1	ASPDH,NADK,PARP9,NAPRT
GO:0006006	BP	glucose metabolic process	184	12	0.003829337	1	SLC25A10,BRAT1,FOXK1,GPD1,HK2,FOXK2,SIRT7,PFKFB2,PHKG2,SRC,TFF3,USP7
GO:0065009	BP	regulation of molecular function	2030	74	0.003997595	1	PPP1R2P1,TRIB1,NET1,APC2,ADARB1,FGD4,WDR81,TBC1D16,JSRP1,PIK3R6,DTX3L,ZFPM1,EFNA3,FGF2,ATG14,ARHGEF15,RAP1GAP2,ETFBKMT,TBC1D10B,SGSM3,GNA12,GNAI2,SFN,RAPGEF1,PYCARD,HTT,IGF1R,IL1A,LYN,NGFR,ATP2A3,SERPINB2,UBXN1,PCNA,HERC5,FZR1,PDE4D,SUFU,SERPINB6,BTBD1,PPP1CA,PRKCZ,RCC2,LPAR5,BEGAIN,PTPN1,MAP4K2,RARA,RB1,SCN4B,CCL22,SRC,STAT3,TGFB1,TGFBR2,TIMP2,TSC2,VTN,MAP3K12,DDR1,SLMAP,USP7,CAST,PARP9,TBC1D10A…
GO:0045912	BP	negative regulation of carbohydrate metabolic process	55	6	0.004157123	1	SLC4A1,STAT3,TGFB1,USP7,NCOR1,HDAC4
GO:0052547	BP	regulation of peptidase activity	299	15	0.004180932	1	EFNA3,SFN,PYCARD,LYN,NGFR,ATP2A3,SERPINB2,UBXN1,SERPINB6,SRC,STAT3,TIMP2,VTN,CAST,TBC1D10A
GO:0072673	BP	lamellipodium morphogenesis	18	4	0.00419005	1	MYO9B,RREB1,SRC,ARHGEF7
GO:0045940	BP	positive regulation of steroid metabolic process	27	4	0.004457245	1	IGF1R,IL1A,SREBF2,ABCG1
GO:0032753	BP	positive regulation of interleukin-4 production	24	4	0.004477542	1	CEBPB,PRKCZ,RARA,SLC7A5
GO:0097421	BP	liver regeneration	28	4	0.004492024	1	CEBPB,PCNA,VTN,SLC7A5
GO:0001933	BP	negative regulation of protein phosphorylation	299	17	0.004514606	1	TRIB1,ADARB1,ATG14,SFN,PYCARD,LYN,PDE4D,PKN1,PRKCZ,PTPN1,RB1,TGFB1,TSC2,ZGPAT,HYAL2,MYADM,RASSF2
GO:0010466	BP	negative regulation of peptidase activity	126	8	0.00452069	1	SFN,SERPINB2,UBXN1,SERPINB6,SRC,TIMP2,VTN,CAST
GO:2000254	BP	regulation of male germ cell proliferation	5	2	0.004562598	1	PTGDR2,SRC
GO:0061615	BP	glycolytic process through fructose-6-phosphate	22	4	0.004645322	1	FOXK1,HK2,FOXK2,SLC4A1
GO:0032754	BP	positive regulation of interleukin-5 production	10	3	0.004681063	1	PDE4D,PRKCZ,RARA
GO:0060586	BP	multicellular organismal-level iron ion homeostasis	25	4	0.004696222	1	NAGLU,SLC11A2,CYBRD1,HYAL2
GO:0071402	BP	cellular response to lipoprotein particle stimulus	41	5	0.004759947	1	TXNIP,SREBF2,TGFB1,ADTRP,ABCG1
GO:0009894	BP	regulation of catabolic process	1023	40	0.004860207	1	TRIB1,APC2,DTX3L,DFFB,FOXK1,ATG14,ETFBKMT,HECTD1,AGO2,LSM1,SGSM3,GNA12,GPD1,DCPS,PYCARD,HTT,FOXK2,ARNT,MGAT3,UBXN1,FZR1,SUFU,PHKG2,RBM47,PPP1CA,TRIM39,PTPN1,TENT4B,SLC4A1,SREBF2,STAT3,TIMP2,TSC2,USP7,SLC7A5,RILP,NCOR1,DEPDC5,VGLL4,HDAC4
GO:0006979	BP	response to oxidative stress	384	19	0.004955386	1	NET1,TXNIP,TLDC2,VKORC1L1,ALDH3B1,IL1A,ARNT,MGAT3,NUDT1,NAGLU,PCNA,PEX10,PXN,SRC,TRPM2,UCP3,HYAL2,NAPRT,LONP1
GO:0046474	BP	glycerophospholipid biosynthetic process	200	13	0.005098734	1	PEMT,TTC7B,DGKG,ACSL3,FGF2,ATG14,PIP5K1C,PISD,LCAT,PLD1,LPCAT2,SLC44A4,PIGL
GO:0046628	BP	positive regulation of insulin receptor signaling pathway	24	4	0.005241921	1	GNAI2,PRKCZ,PTPN1,SRC
GO:0051209	BP	release of sequestered calcium ion into cytosol	131	10	0.005264549	1	JSRP1,FGF2,HTT,LETM1,LYN,PDE4D,LIME1,TRPM2,SLC8B1,GSTO1
GO:0061302	BP	smooth muscle cell-matrix adhesion	6	2	0.005617974	1	VTN,DDR1
GO:0072525	BP	pyridine-containing compound biosynthetic process	31	4	0.005640366	1	ASPDH,NADK,PARP9,NAPRT
GO:0045022	BP	early endosome to late endosome transport	41	5	0.005679387	1	WDR81,LMTK2,ATG14,SRC,RILP
GO:0051283	BP	negative regulation of sequestering of calcium ion	132	10	0.005705572	1	JSRP1,FGF2,HTT,LETM1,LYN,PDE4D,LIME1,TRPM2,SLC8B1,GSTO1
GO:0060591	BP	chondroblast differentiation	5	2	0.005718007	1	FGF2,RARA
GO:0007005	BP	mitochondrion organization	522	21	0.005728998	1	AKT3,SAE1,WDR81,PLD6,ATG14,CLUH,PISD,SAMM50,TIMM10,SFN,PYCARD,HTT,HK2,LETM1,SIRT7,CYRIB,BIK,SREBF2,TSC2,HPS4,LONP1
GO:0052548	BP	regulation of endopeptidase activity	275	14	0.005738726	1	EFNA3,SFN,PYCARD,LYN,NGFR,ATP2A3,SERPINB2,SERPINB6,SRC,STAT3,TIMP2,VTN,CAST,TBC1D10A
GO:0051346	BP	negative regulation of hydrolase activity	203	11	0.005832827	1	SFN,SERPINB2,UBXN1,SERPINB6,RCC2,SRC,TIMP2,VTN,CAST,PPP1R1B,URI1
GO:0031400	BP	negative regulation of protein modification process	419	21	0.005960973	1	TRIB1,ADARB1,DTX3L,ATG14,SFN,PYCARD,LYN,UBXN1,PDE4D,SIRT7,PKN1,PRKCZ,PTPN1,RB1,TGFB1,TSC2,PPP1R1B,ZGPAT,HYAL2,MYADM,RASSF2
GO:0051282	BP	regulation of sequestering of calcium ion	134	10	0.00597813	1	JSRP1,FGF2,HTT,LETM1,LYN,PDE4D,LIME1,TRPM2,SLC8B1,GSTO1
GO:0009052	BP	pentose-phosphate shunt, non-oxidative branch	6	2	0.005986946	1	RPIA,TKT
GO:0060396	BP	growth hormone receptor signaling pathway	23	4	0.006000864	1	LYN,PTPN1,PXN,STAT3
GO:0006003	BP	fructose 2,6-bisphosphate metabolic process	4	2	0.00612326	1	PFKFB2,PFKFB3
GO:0005981	BP	regulation of glycogen catabolic process	7	2	0.006240551	1	PHKG2,PPP1CA
GO:0009892	BP	negative regulation of metabolic process	3175	94	0.0062546	1	AKT3,TRIB1,ADARB1,CEBPB,TXNIP,MFSD12,NACC2,CREBBP,DTX3L,ZFPM1,ZNF296,DFFB,PHC1,PLD6,ZBTB12,FOXK1,FGF2,ATG14,SBNO2,ZC3H4,UBR4,MAFF,ETFBKMT,BCL6B,AGO2,C5AR2,LSM1,SFN,DCPS,PYCARD,HK2,FOXK2,LYN,MAFG,MGAT3,MIR345,MUC1,NOTCH4,SERPINB2,UBXN1,PCNA,FZR1,PDE4D,SIRT7,SUFU,SERPINB6,PLAT,ACP5,RNF216,RBM47,POU5F1,PKN1,PRKCZ,TRIM39,ZNFX1,NDRG2,PTPN1,RARA,RB1,BCL7A,RREB1,ATXN1,TENT4B,SLC4A1,SRC,SREBF2,STAT3,TGFB…
GO:2000634	BP	regulation of primary miRNA processing	5	2	0.006341647	1	STAT3,TGFB1
GO:0060397	BP	growth hormone receptor signaling pathway via JAK-STAT	10	3	0.006419275	1	LYN,PTPN1,STAT3
GO:0009165	BP	nucleotide biosynthetic process	270	14	0.006471085	1	ACOT7,ACSL3,AMPD2,NDUFV1,NDUFS6,NME2,UCKL1,ASPDH,NADK,TGFB1,FLAD1,COASY,PARP9,NAPRT
GO:0007028	BP	cytoplasm organization	15	3	0.006584842	1	PLD6,NAGLU,ZMIZ1
GO:0030851	BP	granulocyte differentiation	40	5	0.006588022	1	TRIB1,CEBPE,ZFPM1,LYN,RARA
GO:0030214	BP	hyaluronan catabolic process	16	3	0.006649236	1	FGF2,TGFB1,HYAL2
GO:1901293	BP	nucleoside phosphate biosynthetic process	272	14	0.006685291	1	ACOT7,ACSL3,AMPD2,NDUFV1,NDUFS6,NME2,UCKL1,ASPDH,NADK,TGFB1,FLAD1,COASY,PARP9,NAPRT
GO:0071378	BP	cellular response to growth hormone stimulus	24	4	0.006692489	1	LYN,PTPN1,PXN,STAT3
GO:1905532	BP	regulation of leucine import across plasma membrane	3	2	0.00684222	1	SLC7A5,SLC43A1
GO:0043467	BP	regulation of generation of precursor metabolites and energy	132	9	0.006919247	1	ETFBKMT,GPD1,ARNT,PHKG2,PPP1CA,SLC4A1,STAT3,NCOR1,HDAC4
GO:0045017	BP	glycerolipid biosynthetic process	236	14	0.006993048	1	PEMT,TTC7B,DGKG,ACSL3,FGF2,ATG14,PIP5K1C,PLA2G15,PISD,LCAT,PLD1,LPCAT2,SLC44A4,PIGL
GO:0051208	BP	sequestering of calcium ion	138	10	0.007283053	1	JSRP1,FGF2,HTT,LETM1,LYN,PDE4D,LIME1,TRPM2,SLC8B1,GSTO1
GO:0045637	BP	regulation of myeloid cell differentiation	205	12	0.007418078	1	TRIB1,CEBPB,FAXDC2,ZFPM1,ARNT,LYN,RARA,RB1,SMAP1,STAT3,TGFB1,RASSF2
GO:0015820	BP	leucine transport	10	3	0.007548135	1	SLC7A5,SLC43A1,SLC7A7
GO:0043550	BP	regulation of lipid kinase activity	38	5	0.007620544	1	WDR81,FGF2,ATG14,RB1,TGFB1
GO:0009057	BP	macromolecule catabolic process	1345	47	0.007661093	1	DPP3,TRIB1,MAEA,APC2,LYPLA2,WDR81,DTX3L,DFFB,FGF2,DENND3,ZC3H4,UBR4,PISD,HECTD1,AGO2,LSM1,SGSM3,GNA12,DCPS,MGAT3,NAGLU,UBXN1,HERC5,FZR1,GET4,SUFU,PEX10,PHKG2,TOLLIP,RNF216,RBM47,PPP1CA,TRIM39,PSMD13,PTPN1,TENT4B,TGFB1,TIMP2,USP7,FBXO31,RILP,CUL1,HYAL2,UBE3B,SLC16A3,LONP1,VGLL4,RNF40
GO:0045936	BP	negative regulation of phosphate metabolic process	370	19	0.007738849	1	TRIB1,ADARB1,ATG14,SFN,PYCARD,LYN,PDE4D,PKN1,PRKCZ,PTPN1,RB1,TGFB1,TSC2,PPP1R1B,ZGPAT,HYAL2,URI1,MYADM,RASSF2
GO:0006007	BP	glucose catabolic process	25	4	0.007775211	1	FOXK1,HK2,FOXK2,PFKFB2
GO:0010563	BP	negative regulation of phosphorus metabolic process	371	19	0.007857085	1	TRIB1,ADARB1,ATG14,SFN,PYCARD,LYN,PDE4D,PKN1,PRKCZ,PTPN1,RB1,TGFB1,TSC2,PPP1R1B,ZGPAT,HYAL2,URI1,MYADM,RASSF2
GO:0002513	BP	tolerance induction to self antigen	4	2	0.007936581	1	LYN,TGFBR2
GO:0035303	BP	regulation of dephosphorylation	101	8	0.007982028	1	PPP1R2P1,NSMF,GNA12,HTT,SRC,TGFB1,PPP1R1B,URI1
GO:0042326	BP	negative regulation of phosphorylation	321	17	0.008130197	1	TRIB1,ADARB1,ATG14,SFN,PYCARD,LYN,PDE4D,PKN1,PRKCZ,PTPN1,RB1,TGFB1,TSC2,ZGPAT,HYAL2,MYADM,RASSF2
GO:0051799	BP	negative regulation of hair follicle development	5	2	0.008542493	1	DKK4,NGFR
GO:0051246	BP	regulation of protein metabolic process	2239	74	0.008675664	1	PPP1R2P1,SAE1,TRIB1,APC2,ADARB1,FAXDC2,PIK3R6,DTX3L,EFNA3,BRAT1,FGF2,ATG14,HECTD1,NSMF,AGO2,LSM1,SGSM3,GNA12,SFN,DCPS,PYCARD,HTT,ARNT,LYN,MGAT3,MIR345,NGFR,ATP2A3,SERPINB2,UBXN1,HERC5,FZR1,PDE4D,SIRT7,SUFU,SERPINB6,PLAT,PLD1,TOLLIP,PPP1CA,PKN1,PRKCZ,TRIM39,PTPN1,MAP4K2,RARA,RB1,TENT4B,SRC,STAT3,TGFB1,TGFBR2,TIMP2,TSC2,VTN,MAP3K12,USP7,CAST,RILP,PARP9,TBC1D10A,PPP1R1B,ZGPAT,ADTRP,UNK,EIF4G3,HYAL2,…
GO:0044849	BP	estrous cycle	15	3	0.008903861	1	IGF1R,PCNA,NCOR2
GO:0046626	BP	regulation of insulin receptor signaling pathway	68	6	0.008924076	1	GNAI2,PRKCZ,PTPN1,SRC,TSC2,LONP1
GO:0006091	BP	generation of precursor metabolites and energy	471	19	0.009099281	1	PPP1R2P1,FOXK1,RPIA,ETFBKMT,GPD1,HK2,FOXK2,ARNT,NDUFV1,NDUFS6,OXCT1,PFKFB2,PHKG2,PPP1CA,SLC4A1,STAT3,TKT,NCOR1,HDAC4
GO:0019637	BP	organophosphate metabolic process	916	35	0.009164383	1	PEMT,ACOT7,TTC7B,DGKG,ACSL3,FGF2,ATG14,RPIA,PIP5K1C,PLA2G15,PISD,AMPD2,GPD1,HK2,LCAT,NDUFV1,NDUFS6,NME2,CRYL1,PDE4D,PFKFB2,PFKFB3,PLD1,LPCAT2,UCKL1,ASPDH,NADK,TGFB1,TKT,FLAD1,COASY,SLC44A4,PARP9,NAPRT,PIGL
GO:0010605	BP	negative regulation of macromolecule metabolic process	2974	87	0.009228926	1	TRIB1,ADARB1,CEBPB,TXNIP,NACC2,CREBBP,DTX3L,ZFPM1,ZNF296,DFFB,PHC1,PLD6,ZBTB12,FOXK1,FGF2,ATG14,SBNO2,ZC3H4,MAFF,BCL6B,AGO2,C5AR2,LSM1,SFN,DCPS,PYCARD,FOXK2,LYN,MAFG,MGAT3,MIR345,MUC1,NOTCH4,SERPINB2,UBXN1,PCNA,PDE4D,SIRT7,SUFU,SERPINB6,PLAT,ACP5,RNF216,RBM47,POU5F1,PKN1,PRKCZ,TRIM39,ZNFX1,NDRG2,PTPN1,RARA,RB1,BCL7A,RREB1,ATXN1,TENT4B,SRC,SREBF2,STAT3,TGFB1,TIMP2,TLE2,TSC2,VTN,WT1,USP7,SLC7A5,CAS…
GO:0030099	BP	myeloid cell differentiation	411	20	0.009309428	1	TRIB1,MAEA,CEBPB,CEBPE,FAXDC2,ZFPM1,SBNO2,ARNT,LYN,NAGLU,SLC11A2,RARA,RB1,SMAP1,SLC4A1,SRC,STAT3,TGFB1,TGFBR2,RASSF2
GO:2000392	BP	regulation of lamellipodium morphogenesis	11	3	0.009449112	1	RREB1,SRC,ARHGEF7
GO:0042730	BP	fibrinolysis	27	3	0.009489091	1	SERPINB2,PLAT,VTN
GO:0045651	BP	positive regulation of macrophage differentiation	16	3	0.009518372	1	TRIB1,RB1,TGFB1
GO:1905936	BP	regulation of germ cell proliferation	6	2	0.009557892	1	PTGDR2,SRC
GO:0006656	BP	phosphatidylcholine biosynthetic process	28	4	0.009854249	1	PEMT,ACSL3,LCAT,SLC44A4
GO:0043632	BP	modification-dependent macromolecule catabolic process	632	26	0.009921582	1	TRIB1,MAEA,APC2,WDR81,DTX3L,UBR4,HECTD1,GNA12,NAGLU,UBXN1,HERC5,FZR1,GET4,SUFU,PEX10,TOLLIP,RNF216,TRIM39,PSMD13,TENT4B,USP7,FBXO31,CUL1,UBE3B,LONP1,RNF40
GO:0051235	BP	maintenance of location	335	17	0.009936402	1	JSRP1,FGF2,PISD,HTT,HK2,LETM1,LYN,NAGLU,PDE4D,GET4,SUFU,LIME1,SREBF2,TRPM2,SLC8B1,GSTO1,ABCG1
GO:0010761	BP	fibroblast migration	53	6	0.009971181	1	FGF2,GNA12,RCC2,TGFB1,HYAL2,ARHGEF7
GO:0002176	BP	male germ cell proliferation	8	2	0.009998575	1	PTGDR2,SRC
