# Supplementary material for: DNA methylation signatures of youth-onset type 2 diabetes and exposure to maternal diabetes
Source: Clin Epigenetics. 2024 May 13;16:65. doi: 10.1186/s13148-024-01675-1 (PMC11092083; doi:10.1186/s13148-024-01675-1)
Supplement: Supplementary file 7 — Additional file 7. Table 6: KEGG pathway enrichment analysis for individual CpG analysis. [file 13148_2024_1675_MOESM7_ESM.csv]

	Description	N	DE	P.DE	FDR	SigGenesInSet
hsa04371	Apelin signaling pathway	138	39	1.98E-05	0.007087273	AKT3,HDAC5,GNB5,ADCY6,ADCY7,PIK3R6,AKT2,PLCB1,MTOR,GNAI2,GNB1,GNG3,GNG7,GNGT2,PIK3R4,ITPR1,LIPE,SMAD2,SMAD3,SMAD4,MEF2A,BORCS8-MEF2B,MEF2D,MYL2,NRF1,PRKAG2,PIK3C3,PLAT,PLCB4,PRKACA,MAPK1,GNG12,RPS6KB2,RYR3,SLC9A1,CALM1,CALM2,CAMK4,MYLK2,MYLK3,HDAC4
hsa05135	Yersinia infection	130	33	0.000911335	0.112677561	AKT3,ACTR3,WIPF2,TICAM1,AKT2,PTK2B,PIP5K1C,FYB1,LAT,PYCARD,RHOA,RHOG,LCK,NFATC1,NFATC2,NFATC3,NFKBIA,PIK3R1,PKN1,MAPK1,MAP2K3,PXN,RAC1,RPS6KA2,ELMO2,ACTR3C,SRC,MAP3K7,TLR4,ARHGEF7,CD8A,ELMO1,CDC42
hsa04062	Chemokine signaling pathway	189	40	0.000944225	0.112677561	AKT3,RASGRP2,GNB5,ADCY6,ADCY7,PIK3R6,GRK3,AKT2,PTK2B,FGR,PLCB1,GNAI2,GNB1,GNG3,GNG7,GNGT2,GRK5,GRB2,HCK,RHOA,LYN,NFKBIA,NFKBIB,PIK3R1,PLCB4,PRKACA,PRKCB,PRKCZ,MAPK1,GNG12,PREX1,PXN,RAC1,RAP1B,CCL17,CCL19,CCL22,CX3CL1,SRC,STAT3,ELMO1,CDC42
hsa04144	Endocytosis	243	52	0.001573389	0.140818345	ACTR3,RNF41,ARFGEF2,EHD1,RAB31,VPS26B,ARAP1,AP2M1,CLTB,WIPF2,GRK3,DAB2,AP2A2,DNM1,DNM2,EPN2,PIP5K1C,LDLRAP1,ARFGAP3,GRK5,IGF1R,ARF1,KIF5B,RHOA,SMAD2,SMAD3,IQSEC3,ASAP1,PARD6A,CHMP3,PLD1,PRKCZ,SH3GLB2,EPS15L1,RAB5C,SMAP1,ARAP3,SH3GL1,SMAP2,SMURF2,ACTR3C,SRC,TSG101,RAB7A,RAB11FIP1,RAB11FIP4,SNX4,GBF1,MVB12B,CYTH2,ACAP1,IQSEC1,CDC42
hsa03015	mRNA surveillance pathway	85	20	0.002718083	0.185677066	NXF1,CPSF6,DDX19B,MSI2,NCBP2,ACIN1,SMG6,SMG5,FUS,UPF2,DAZAP1,SSU72,GSPT1,PPP1CA,PPP2R2C,PPP2R5B,PPP2R2D,UPF1,UPF3A,DDX39B,SMG7
hsa05131	Shigellosis	238	47	0.003111906	0.185677066	AKT3,ACTR3,TNIP1,NOD1,SEPTIN9,SEPTIN12,AKT2,ATG14,PLCB1,MTOR,WIPI2,PYCARD,HCLS1,PIK3R4,HK1,HK2,HK3,ITPR1,ARF1,RHOA,MYL2,NFKBIA,NFKBIB,PIK3C3,PIK3R1,PLCB4,MAPK1,RPTOR,PXN,RRAGD,RAC1,BCL2,RPS6KB2,ELMO2,ACTR3C,BNIP3,SRC,MAP3K7,TLR4,UBE2D3,CAPN1,CAPN2,CAST,CUL1,SQSTM1,CYTH2,ELMO1,CDC42
hsa04136	Autophagy - other	30	10	0.005096897	0.21391688	ATG7,ATG2A,ATG4B,MTOR,WIPI2,PIK3R4,PIK3C3,RPTOR,MLST8,ATG13
hsa04330	Notch signaling pathway	61	17	0.006121551	0.21391688	CREBBP,DTX3L,SPEN,HDAC1,HDAC2,ATXN1L,LFNG,NOTCH1,NOTCH4,MAML3,PSEN1,ATXN1,TLE2,TLE3,TLE4,NUMBL,NCOR2,MAML1
hsa00531	Glycosaminoglycan degradation	18	7	0.007021087	0.21391688	GALNS,GLB1,GNS,GUSB,HYAL1,NAGLU,HYAL3,HYAL2
hsa04910	Insulin signaling pathway	131	30	0.007026427	0.21391688	AKT3,SORBS1,EIF4EBP1,AKT2,RHOQ,MTOR,GRB2,RAPGEF1,HK1,HK2,HK3,INSR,LIPE,PRKAG2,PHKG2,PIK3R1,PPP1CA,PRKACA,PRKAR2A,PRKCZ,MAPK1,RPTOR,PTPN1,PTPRF,RPS6KB2,SREBF1,TSC2,CALM1,CALM2,MKNK1,IRS2,PPP1R3E
hsa04921	Oxytocin signaling pathway	152	36	0.007371215	0.21391688	ADCY6,ADCY7,PIK3R6,RCAN1,PLCB1,GNAI2,GNAO1,EEF2K,ITPR1,KCNJ12,KCNJ14,RHOA,PPP1R12B,NFATC1,NFATC2,NFATC3,PRKAG2,PLCB4,PPP1CA,PPP3R1,PRKACA,PRKCB,PRKCG,MAPK1,MAP2K5,CAMK1D,RYR3,SRC,TRPM2,CACNB1,CALM1,CALM2,CAMK4,MYLK2,PLA2G4C,MYLK3,CACNA2D2
hsa04962	Vasopressin-regulated water reabsorption	43	12	0.007434433	0.21391688	DCTN2,ADCY6,CREB1,DYNLL2,DCTN1,DYNC1I2,AQP3,ARHGDIA,DCTN4,PRKACA,RAB5C,CREB3L2
hsa04216	Ferroptosis	38	11	0.007767931	0.21391688	LPCAT3,ATG7,ACSL1,ACSL3,ACSL6,ALOX15,GPX4,SLC40A1,SLC11A2,PCBP2,ACSL5,VDAC2
hsa03083	Polycomb repressive complex	75	19	0.009570705	0.244736601	MBD6,CREBBP,CSNK2B,PHC1,FOXK1,MTF2,SCMH1,KDM2A,AUTS2,PHF19,HDAC1,HDAC2,FOXK2,JARID2,MAX,PHF1,UBE2D3,USP7,KDM2B,CBX4
