# Supplementary material for: DNA methylation signatures of youth-onset type 2 diabetes and exposure to maternal diabetes
Source: Clin Epigenetics. 2024 May 13;16:65. doi: 10.1186/s13148-024-01675-1 (PMC11092083; doi:10.1186/s13148-024-01675-1)
Supplement: Supplementary file 8 — Additional file 8. Table 7: KEGG pathway enrichment analysis for DMR analysis. [file 13148_2024_1675_MOESM8_ESM.csv]

	Description	N	DE	P.DE	FDR	SigGenesInSet
hsa00564	Glycerophospholipid metabolism	95	10	0.000391838	0.140277863	PEMT,LYPLA2,PLD4,DGKG,PLA2G15,PISD,GPD1,LCAT,PLD1,LPCAT2
hsa01240	Biosynthesis of cofactors	150	10	0.001154646	0.156365771	VKORC1L1,HMBS,HPD,NME2,ASPDH,NADK,NME1-NME2,FLAD1,COASY,NAPRT
hsa00531	Glycosaminoglycan degradation	18	4	0.001310328	0.156365771	GALNS,ARSB,NAGLU,HYAL2
hsa00760	Nicotinate and nicotinamide metabolism	36	4	0.007490688	0.561431748	SIRT7,ASPDH,NADK,NAPRT
hsa00740	Riboflavin metabolism	8	2	0.007841226	0.561431748	ACP5,FLAD1
